# Supplementary material for: Trait mediation explains decadal distributional shifts for a wide range of insect taxa
Source: Nat Commun. 2025 Aug 30;16:8131. doi: 10.1038/s41467-025-63093-y (PMC12398571; doi:10.1038/s41467-025-63093-y)
Supplement: Supplementary file 4 — Source Data [file 41467_2025_63093_MOESM4_ESM.zip]

Archive with 13 entries (12 files):
- source_data/
- source_data/figure_1A.csv
- source_data/figure_1B.csv
- source_data/figure_2.csv
- source_data/figure_3.csv
- source_data/figure_4.csv
- source_data/figure_5A.csv
- source_data/figure_5B.csv
- source_data/figure_S1.csv
- source_data/figure_S2.csv
- source_data/figure_S4.csv
- source_data/figure_S5.csv
- source_data/generating_figures.R
