# Supplementary material for: Trait mediation explains decadal distributional shifts for a wide range of insect taxa
Source: Nat Commun. 2025 Aug 30;16:8131. doi: 10.1038/s41467-025-63093-y (PMC12398571; doi:10.1038/s41467-025-63093-y)
Supplement: Supplementary file 4 — Source Data [file 41467_2025_63093_MOESM4_ESM.zip › source_data/figure_1A.csv]

year	region	what	q05	q50	q95	pv	eff	a	sig	n
2017	South West (England)	predictions	0.0990747121496101	0.119611417646082	0.144108241738094	8.50995832752464e-06	0.000457365591375908	0.00457365591375908	TRUE	600
2017	South West (England)	observations	0.108858220810084	0.130217870386746	0.154113069133241	0.0117236878751455	0.000255566146016461	0.00255566146016461	FALSE	600
2016	West Midlands (England)	predictions	0.0628065323508375	0.0768727893336541	0.110101728757846	2.04424329164088e-11	-0.000744880323425956	-0.00744880323425956	TRUE	600
2016	West Midlands (England)	observations	0.0748193057717464	0.0872719613251041	0.10811265540082	2.28085446667654e-10	-0.000666950448656123	-0.00666950448656123	TRUE	600
2013	South West (England)	predictions	0.0890264500968785	0.112850872463004	0.132655285406694	8.50995832752464e-06	0.000457365591375908	0.00457365591375908	TRUE	600
2013	South West (England)	observations	0.106451758424591	0.122110783474343	0.144307412439822	0.0117236878751455	0.000255566146016461	0.00255566146016461	FALSE	600
2017	South East (England)	predictions	0.117842126610739	0.135557735902899	0.15138961342391	7.63942124518829e-08	0.000487628148049616	0.00487628148049616	TRUE	600
2017	South East (England)	observations	0.113980657698436	0.131080285114567	0.145350537541329	1.35535955604203e-11	0.000536359927386833	0.00536359927386833	TRUE	600
2019	South West (England)	predictions	0.100598414665721	0.110245706713637	0.122236194388455	8.50995832752464e-06	0.000457365591375908	0.00457365591375908	TRUE	600
2019	South West (England)	observations	0.0985827425476624	0.105643860059525	0.119666773620546	0.0117236878751455	0.000255566146016461	0.00255566146016461	FALSE	600
2001	South West (England)	predictions	0.0611133896636104	0.0757426434840994	0.0986806608883371	8.50995832752464e-06	0.000457365591375908	0.00457365591375908	TRUE	600
2001	South West (England)	observations	0.076971052274364	0.0878080933566795	0.135348253576683	0.0117236878751455	0.000255566146016461	0.00255566146016461	FALSE	600
2014	North West (England)	predictions	0.0439824153673744	0.0562709527387213	0.0739810374505857	1.72276659110315e-10	0.000606826872337355	0.00606826872337355	TRUE	600
2014	North West (England)	observations	0.0658107222043024	0.0761928086023096	0.0890689404735651	3.19646514604257e-18	0.00108708020434041	0.0108708020434041	TRUE	600
2003	South East (England)	predictions	0.124869096880075	0.138623024276021	0.160770281034771	7.63942124518829e-08	0.000487628148049616	0.00487628148049616	TRUE	600
2003	South East (England)	observations	0.100560613879792	0.11383912052128	0.135892501338372	1.35535955604203e-11	0.000536359927386833	0.00536359927386833	TRUE	600
2006	West Midlands (England)	predictions	0.0570419950183103	0.0737957140078598	0.0861067323695471	2.04424329164088e-11	-0.000744880323425956	-0.00744880323425956	TRUE	600
2006	West Midlands (England)	observations	0.0682052820612566	0.0810079211271938	0.0927656169631429	2.28085446667654e-10	-0.000666950448656123	-0.00666950448656123	TRUE	600
2016	South East (England)	predictions	0.111806134437928	0.123550885655894	0.137053523534124	7.63942124518829e-08	0.000487628148049616	0.00487628148049616	TRUE	600
2016	South East (England)	observations	0.102166960778499	0.115600408542433	0.127477330138336	1.35535955604203e-11	0.000536359927386833	0.00536359927386833	TRUE	600
2005	North East (England)	predictions	0.0433750825544405	0.0900713762077812	0.146968683105312	1.12833281578386e-20	-0.00223193640895895	-0.0223193640895895	TRUE	600
2005	North East (England)	observations	0.0600499589539479	0.111766820963341	0.157493680870427	9.65945807111995e-13	-0.00168390030452429	-0.0168390030452429	TRUE	600
2007	South West (England)	predictions	0.095052690383857	0.124054538243126	0.143729125232105	8.50995832752464e-06	0.000457365591375908	0.00457365591375908	TRUE	600
2007	South West (England)	observations	0.100393436107766	0.126789344945278	0.152652684206859	0.0117236878751455	0.000255566146016461	0.00255566146016461	FALSE	600
2018	East of England	predictions	0.114051874881147	0.124519510204504	0.135351308810864	2.94768907311002e-07	-0.000557122724415632	-0.00557122724415632	TRUE	600
2018	East of England	observations	0.0966550444695907	0.101471902355303	0.112127227283103	9.83273370327427e-30	-0.00119010012963695	-0.0119010012963695	TRUE	600
1996	South West (England)	predictions	0.0802137586641095	0.107036120093537	0.128619974951859	8.50995832752464e-06	0.000457365591375908	0.00457365591375908	TRUE	600
1996	South West (England)	observations	0.0927817030661132	0.120712120615502	0.14186333761425	0.0117236878751455	0.000255566146016461	0.00255566146016461	FALSE	600
2007	South East (England)	predictions	0.100477227914467	0.116197035755194	0.123748029126899	7.63942124518829e-08	0.000487628148049616	0.00487628148049616	TRUE	600
2007	South East (England)	observations	0.100945352224245	0.115218219695568	0.121362537775095	1.35535955604203e-11	0.000536359927386833	0.00536359927386833	TRUE	600
2019	East Midlands (England)	predictions	0.0729888885462832	0.0881546500763841	0.107114061987355	0.000113128257003494	-0.000462124778601692	-0.00462124778601692	TRUE	600
2019	East Midlands (England)	observations	0.0864156602550863	0.0973379695286366	0.116564939720923	0.000396056874302992	-0.000377888269520561	-0.00377888269520561	TRUE	600
1997	South East (England)	predictions	0.101635233664245	0.131857767485952	0.172839385141268	7.63942124518829e-08	0.000487628148049616	0.00487628148049616	TRUE	600
1997	South East (England)	observations	0.10045256467103	0.122317456855386	0.159681111205031	1.35535955604203e-11	0.000536359927386833	0.00536359927386833	TRUE	600
2010	South East (England)	predictions	0.117498659587134	0.135241683693818	0.157501613909819	7.63942124518829e-08	0.000487628148049616	0.00487628148049616	TRUE	600
2010	South East (England)	observations	0.123669716332498	0.142379183961061	0.164538840822967	1.35535955604203e-11	0.000536359927386833	0.00536359927386833	TRUE	600
1999	East of England	predictions	0.0864537840667953	0.098935927653039	0.122568355175354	2.94768907311002e-07	-0.000557122724415632	-0.00557122724415632	TRUE	600
1999	East of England	observations	0.0779682752774275	0.0982473098215814	0.122264661885107	9.83273370327427e-30	-0.00119010012963695	-0.0119010012963695	TRUE	600
2005	South East (England)	predictions	0.0926842734788446	0.10864977916915	0.124396129651421	7.63942124518829e-08	0.000487628148049616	0.00487628148049616	TRUE	600
2005	South East (England)	observations	0.0949805646749039	0.109661884047701	0.115376011970183	1.35535955604203e-11	0.000536359927386833	0.00536359927386833	TRUE	600
1999	South West (England)	predictions	0.0787215957514948	0.0989165965928524	0.121108600333468	8.50995832752464e-06	0.000457365591375908	0.00457365591375908	TRUE	600
1999	South West (England)	observations	0.0838691028907294	0.107186476689197	0.130654611228566	0.0117236878751455	0.000255566146016461	0.00255566146016461	FALSE	600
1990	South West (England)	predictions	0.0714585752202067	0.106776817527425	0.139184899178434	8.50995832752464e-06	0.000457365591375908	0.00457365591375908	TRUE	600
1990	South West (England)	observations	0.0714466230286077	0.102649815887293	0.134331909736643	0.0117236878751455	0.000255566146016461	0.00255566146016461	FALSE	600
2017	North West (England)	predictions	0.0390773292163772	0.0516392159226415	0.0646526325264554	1.72276659110315e-10	0.000606826872337355	0.00606826872337355	TRUE	600
2017	North West (England)	observations	0.0553727292160546	0.0718604203770533	0.0860328100684191	3.19646514604257e-18	0.00108708020434041	0.0108708020434041	TRUE	600
2014	South West (England)	predictions	0.0872659912497723	0.109041359484396	0.127640498307835	8.50995832752464e-06	0.000457365591375908	0.00457365591375908	TRUE	600
2014	South West (England)	observations	0.0872186109496725	0.110926932117687	0.128636710606523	0.0117236878751455	0.000255566146016461	0.00255566146016461	FALSE	600
2016	South West (England)	predictions	0.103654687043304	0.119206171651569	0.135482032435022	8.50995832752464e-06	0.000457365591375908	0.00457365591375908	TRUE	600
2016	South West (England)	observations	0.101539403948389	0.11951662309783	0.135424680710282	0.0117236878751455	0.000255566146016461	0.00255566146016461	FALSE	600
2006	South East (England)	predictions	0.107859906754524	0.122651101873048	0.136427568679912	7.63942124518829e-08	0.000487628148049616	0.00487628148049616	TRUE	600
2006	South East (England)	observations	0.103009247979475	0.111995180013982	0.12672691089457	1.35535955604203e-11	0.000536359927386833	0.00536359927386833	TRUE	600
2018	South East (England)	predictions	0.149100893906678	0.162919392443979	0.179717951829343	7.63942124518829e-08	0.000487628148049616	0.00487628148049616	TRUE	600
2018	South East (England)	observations	0.130318521826712	0.142225806798043	0.159742228017559	1.35535955604203e-11	0.000536359927386833	0.00536359927386833	TRUE	600
2004	South East (England)	predictions	0.0872533395316167	0.111362686264942	0.133237935575287	7.63942124518829e-08	0.000487628148049616	0.00487628148049616	TRUE	600
2004	South East (England)	observations	0.0959015476729148	0.107917692677795	0.12046230008598	1.35535955604203e-11	0.000536359927386833	0.00536359927386833	TRUE	600
2003	West Midlands (England)	predictions	0.104011394101877	0.139358903846049	0.162206610224683	2.04424329164088e-11	-0.000744880323425956	-0.00744880323425956	TRUE	600
2003	West Midlands (England)	observations	0.102744873232429	0.131658024211583	0.165259658688019	2.28085446667654e-10	-0.000666950448656123	-0.00666950448656123	TRUE	600
2012	South West (England)	predictions	0.0984527842014704	0.113588330461626	0.130423110973378	8.50995832752464e-06	0.000457365591375908	0.00457365591375908	TRUE	600
2012	South West (England)	observations	0.109849460381252	0.131860229551888	0.14486273152918	0.0117236878751455	0.000255566146016461	0.00255566146016461	FALSE	600
2000	South West (England)	predictions	0.073315635959579	0.0833171768625047	0.118522710309705	8.50995832752464e-06	0.000457365591375908	0.00457365591375908	TRUE	600
2000	South West (England)	observations	0.0750865809003988	0.0972667372866976	0.119982500567383	0.0117236878751455	0.000255566146016461	0.00255566146016461	FALSE	600
2009	South West (England)	predictions	0.0883727643387002	0.128454774146696	0.158010000617014	8.50995832752464e-06	0.000457365591375908	0.00457365591375908	TRUE	600
2009	South West (England)	observations	0.100346505141332	0.134971538348445	0.150673036659971	0.0117236878751455	0.000255566146016461	0.00255566146016461	FALSE	600
2008	South West (England)	predictions	0.0891673609352222	0.111577534181218	0.122089150041446	8.50995832752464e-06	0.000457365591375908	0.00457365591375908	TRUE	600
2008	South West (England)	observations	0.100383671381372	0.113721095833278	0.130732798393397	0.0117236878751455	0.000255566146016461	0.00255566146016461	FALSE	600
2015	Wales	predictions	0.0511221582422304	0.0644306568177013	0.0834062846077893	3.20543383257845e-06	0.000537543058228049	0.00537543058228049	TRUE	600
2015	Wales	observations	0.0611970633868162	0.0709338226734484	0.0816174894892358	4.68919373572792e-13	0.000743629390393074	0.00743629390393074	TRUE	600
2002	South East (England)	predictions	0.09119806425021	0.109425875598892	0.131153472168089	7.63942124518829e-08	0.000487628148049616	0.00487628148049616	TRUE	600
2002	South East (England)	observations	0.0955389504937129	0.112220255906462	0.136506923421341	1.35535955604203e-11	0.000536359927386833	0.00536359927386833	TRUE	600
2011	West Midlands (England)	predictions	0.0674832066906853	0.0883502993808053	0.10553271778645	2.04424329164088e-11	-0.000744880323425956	-0.00744880323425956	TRUE	600
2011	West Midlands (England)	observations	0.081751401471917	0.093518186870225	0.110910679145768	2.28085446667654e-10	-0.000666950448656123	-0.00666950448656123	TRUE	600
2008	Scotland	predictions	0.0609255307147259	0.0719959467153936	0.0874027740250169	6.49839266005066e-40	-0.00152116047273124	-0.0152116047273124	TRUE	600
2008	Scotland	observations	0.0619463389005977	0.0685264327921192	0.09092765229445	8.19420422252986e-56	-0.00174728021220803	-0.0174728021220803	TRUE	600
2003	South West (England)	predictions	0.0790120882496033	0.0955432625268714	0.130360134584651	8.50995832752464e-06	0.000457365591375908	0.00457365591375908	TRUE	600
2003	South West (England)	observations	0.0710148601104974	0.0929678307053255	0.113390673708184	0.0117236878751455	0.000255566146016461	0.00255566146016461	FALSE	600
2009	London	predictions	0.0670592479416009	0.089677159434035	0.139390549480894	9.4850815860127e-14	0.0013322280103154	0.013322280103154	TRUE	600
2009	London	observations	0.0676234344052024	0.092935679957022	0.13878536986694	7.51428840439009e-16	0.00127348065269853	0.0127348065269853	TRUE	600
2010	South West (England)	predictions	0.0987563905429516	0.12328304760078	0.148872677349092	8.50995832752464e-06	0.000457365591375908	0.00457365591375908	TRUE	600
2010	South West (England)	observations	0.116238758464303	0.134654192926028	0.170569359479583	0.0117236878751455	0.000255566146016461	0.00255566146016461	FALSE	600
2017	London	predictions	0.104056956853188	0.123292424284459	0.173980723186268	9.4850815860127e-14	0.0013322280103154	0.013322280103154	TRUE	600
2017	London	observations	0.100158642119103	0.111835206817264	0.15318172949933	7.51428840439009e-16	0.00127348065269853	0.0127348065269853	TRUE	600
2002	South West (England)	predictions	0.0660723690050695	0.0809935132391012	0.110722704003518	8.50995832752464e-06	0.000457365591375908	0.00457365591375908	TRUE	600
2002	South West (England)	observations	0.07600821659049	0.0906087430084524	0.113489269157286	0.0117236878751455	0.000255566146016461	0.00255566146016461	FALSE	600
2019	North East (England)	predictions	0.0515001777305337	0.0646261985431649	0.0954508652881669	1.12833281578386e-20	-0.00223193640895895	-0.0223193640895895	TRUE	600
2019	North East (England)	observations	0.0651297138641494	0.0875255837507616	0.118535265844561	9.65945807111995e-13	-0.00168390030452429	-0.0168390030452429	TRUE	600
1998	South East (England)	predictions	0.0999508720340108	0.120763300936432	0.152588133102021	7.63942124518829e-08	0.000487628148049616	0.00487628148049616	TRUE	600
1998	South East (England)	observations	0.0919028357363464	0.111580515505919	0.128985444549321	1.35535955604203e-11	0.000536359927386833	0.00536359927386833	TRUE	600
2003	East of England	predictions	0.124554696285648	0.140062590946635	0.166889932400955	2.94768907311002e-07	-0.000557122724415632	-0.00557122724415632	TRUE	600
2003	East of England	observations	0.10399502840324	0.119545335116768	0.164216930285953	9.83273370327427e-30	-0.00119010012963695	-0.0119010012963695	TRUE	600
2010	Scotland	predictions	0.0535354446288291	0.0704969470422758	0.0907615279926493	6.49839266005066e-40	-0.00152116047273124	-0.0152116047273124	TRUE	600
2010	Scotland	observations	0.0514619437392381	0.0749100023482578	0.0909194994509561	8.19420422252986e-56	-0.00174728021220803	-0.0174728021220803	TRUE	600
2017	East of England	predictions	0.0916687124837683	0.10221149923983	0.123413896410948	2.94768907311002e-07	-0.000557122724415632	-0.00557122724415632	TRUE	600
2017	East of England	observations	0.0885804320360993	0.0968740575351782	0.112587575276925	9.83273370327427e-30	-0.00119010012963695	-0.0119010012963695	TRUE	600
1995	North West (England)	predictions	0.0339594706795181	0.0496206449945474	0.0640394180757733	1.72276659110315e-10	0.000606826872337355	0.00606826872337355	TRUE	600
1995	North West (England)	observations	0.043704611243329	0.052822086028249	0.0579792052825858	3.19646514604257e-18	0.00108708020434041	0.0108708020434041	TRUE	600
2012	South East (England)	predictions	0.105945548545797	0.129811757974233	0.156007836834557	7.63942124518829e-08	0.000487628148049616	0.00487628148049616	TRUE	600
2012	South East (England)	observations	0.12286487221887	0.137456330207212	0.155531634034597	1.35535955604203e-11	0.000536359927386833	0.00536359927386833	TRUE	600
2010	North East (England)	predictions	0.0392888888580731	0.106465657920981	0.162776238912602	1.12833281578386e-20	-0.00223193640895895	-0.0223193640895895	TRUE	600
2010	North East (England)	observations	0.0710801772132667	0.122731799707552	0.182258861753365	9.65945807111995e-13	-0.00168390030452429	-0.0168390030452429	TRUE	600
2018	South West (England)	predictions	0.12146077611326	0.135449526152946	0.146255726237562	8.50995832752464e-06	0.000457365591375908	0.00457365591375908	TRUE	600
2018	South West (England)	observations	0.111009124006993	0.121865648808741	0.140498975897871	0.0117236878751455	0.000255566146016461	0.00255566146016461	FALSE	600
2012	East of England	predictions	0.102485767554523	0.11938437756706	0.148185326944341	2.94768907311002e-07	-0.000557122724415632	-0.00557122724415632	TRUE	600
2012	East of England	observations	0.104466577044455	0.117405914394973	0.125110355026677	9.83273370327427e-30	-0.00119010012963695	-0.0119010012963695	TRUE	600
2013	Scotland	predictions	0.0501433960977813	0.0646551273126013	0.0819821351697901	6.49839266005066e-40	-0.00152116047273124	-0.0152116047273124	TRUE	600
2013	Scotland	observations	0.0539061847776306	0.0621353709935967	0.0760116484172182	8.19420422252986e-56	-0.00174728021220803	-0.0174728021220803	TRUE	600
2001	West Midlands (England)	predictions	0.0857747938724599	0.110654865267745	0.141140701706854	2.04424329164088e-11	-0.000744880323425956	-0.00744880323425956	TRUE	600
2001	West Midlands (England)	observations	0.11216825123503	0.129660268981589	0.165241812047529	2.28085446667654e-10	-0.000666950448656123	-0.00666950448656123	TRUE	600
2011	Wales	predictions	0.0546010524936381	0.0787048230588358	0.114608485903738	3.20543383257845e-06	0.000537543058228049	0.00537543058228049	TRUE	600
2011	Wales	observations	0.0716291219313751	0.0902866180305354	0.113135332425167	4.68919373572792e-13	0.000743629390393074	0.00743629390393074	TRUE	600
1995	London	predictions	0.0446226666946548	0.0832835561478752	0.117683105234297	9.4850815860127e-14	0.0013322280103154	0.013322280103154	TRUE	600
1995	London	observations	0.0390308788092039	0.0697050228136318	0.10640580098431	7.51428840439009e-16	0.00127348065269853	0.0127348065269853	TRUE	600
2002	North West (England)	predictions	0.0593838077538438	0.0840225608375061	0.112583519142046	1.72276659110315e-10	0.000606826872337355	0.00606826872337355	TRUE	600
2002	North West (England)	observations	0.0864479619705005	0.104284201911406	0.149108420215522	3.19646514604257e-18	0.00108708020434041	0.0108708020434041	TRUE	600
2006	East of England	predictions	0.116447554507906	0.137211378713358	0.159671804242287	2.94768907311002e-07	-0.000557122724415632	-0.00557122724415632	TRUE	600
2006	East of England	observations	0.0970151660006097	0.126811350006915	0.149003545467899	9.83273370327427e-30	-0.00119010012963695	-0.0119010012963695	TRUE	600
2005	Scotland	predictions	0.06793708141233	0.108692532354255	0.145826378000058	6.49839266005066e-40	-0.00152116047273124	-0.0152116047273124	TRUE	600
2005	Scotland	observations	0.0790104552716285	0.107971284911091	0.143867682063681	8.19420422252986e-56	-0.00174728021220803	-0.0174728021220803	TRUE	600
2018	London	predictions	0.121362856736897	0.157561220809884	0.194245699829187	9.4850815860127e-14	0.0013322280103154	0.013322280103154	TRUE	600
2018	London	observations	0.0930731688288046	0.137668402639687	0.175552895627587	7.51428840439009e-16	0.00127348065269853	0.0127348065269853	TRUE	600
1996	South East (England)	predictions	0.110654698860905	0.131195099880199	0.151825828794735	7.63942124518829e-08	0.000487628148049616	0.00487628148049616	TRUE	600
1996	South East (England)	observations	0.113612197277165	0.132364772110263	0.144771941623081	1.35535955604203e-11	0.000536359927386833	0.00536359927386833	TRUE	600
2012	East Midlands (England)	predictions	0.0654909165283539	0.0836506880918213	0.114828833001288	0.000113128257003494	-0.000462124778601692	-0.00462124778601692	TRUE	600
2012	East Midlands (England)	observations	0.0743339853996748	0.0900569921896284	0.106748362103462	0.000396056874302992	-0.000377888269520561	-0.00377888269520561	TRUE	600
2007	West Midlands (England)	predictions	0.0554634947798576	0.072894502802134	0.0946013348966286	2.04424329164088e-11	-0.000744880323425956	-0.00744880323425956	TRUE	600
2007	West Midlands (England)	observations	0.065045012859521	0.0742105339357819	0.0917233248382772	2.28085446667654e-10	-0.000666950448656123	-0.00666950448656123	TRUE	600
2014	South East (England)	predictions	0.110060664774917	0.128564161297823	0.140025328689058	7.63942124518829e-08	0.000487628148049616	0.00487628148049616	TRUE	600
2014	South East (England)	observations	0.116247621858074	0.129249318156396	0.135478775015115	1.35535955604203e-11	0.000536359927386833	0.00536359927386833	TRUE	600
2013	South East (England)	predictions	0.0974571716051631	0.117470964548359	0.148301435292245	7.63942124518829e-08	0.000487628148049616	0.00487628148049616	TRUE	600
2013	South East (England)	observations	0.110728244853746	0.125755424272325	0.151201982432535	1.35535955604203e-11	0.000536359927386833	0.00536359927386833	TRUE	600
1990	West Midlands (England)	predictions	0.0605562857414294	0.0977623418685107	0.144502236563717	2.04424329164088e-11	-0.000744880323425956	-0.00744880323425956	TRUE	600
1990	West Midlands (England)	observations	0.0569939030183092	0.0887922582175826	0.136457566451033	2.28085446667654e-10	-0.000666950448656123	-0.00666950448656123	TRUE	600
2003	London	predictions	0.0984626057009991	0.146514331351495	0.169679633418016	9.4850815860127e-14	0.0013322280103154	0.013322280103154	TRUE	600
2003	London	observations	0.0913602611882555	0.119494915173409	0.21535135099072	7.51428840439009e-16	0.00127348065269853	0.0127348065269853	TRUE	600
2009	East of England	predictions	0.114603373246455	0.122140371364809	0.146500930548166	2.94768907311002e-07	-0.000557122724415632	-0.00557122724415632	TRUE	600
2009	East of England	observations	0.103971140929095	0.113559428367797	0.128801346718695	9.83273370327427e-30	-0.00119010012963695	-0.0119010012963695	TRUE	600
2018	East Midlands (England)	predictions	0.0675290749765416	0.087866344646467	0.104213108201447	0.000113128257003494	-0.000462124778601692	-0.00462124778601692	TRUE	600
2018	East Midlands (England)	observations	0.0756638131697792	0.0885029588937045	0.105094920585445	0.000396056874302992	-0.000377888269520561	-0.00377888269520561	TRUE	600
2006	Scotland	predictions	0.0634088969271464	0.0941030165955005	0.117684887653769	6.49839266005066e-40	-0.00152116047273124	-0.0152116047273124	TRUE	600
2006	Scotland	observations	0.0619795567089779	0.082037871747337	0.112593573768772	8.19420422252986e-56	-0.00174728021220803	-0.0174728021220803	TRUE	600
1995	South East (England)	predictions	0.117874816079341	0.133081231323343	0.158491766575793	7.63942124518829e-08	0.000487628148049616	0.00487628148049616	TRUE	600
1995	South East (England)	observations	0.110249788904325	0.130067001902439	0.149829602231212	1.35535955604203e-11	0.000536359927386833	0.00536359927386833	TRUE	600
2019	London	predictions	0.123338210360914	0.159347403219938	0.183288247549539	9.4850815860127e-14	0.0013322280103154	0.013322280103154	TRUE	600
2019	London	observations	0.119955925594079	0.15403372880335	0.183927958499723	7.51428840439009e-16	0.00127348065269853	0.0127348065269853	TRUE	600
1992	North East (England)	predictions	0.0152322903968576	0.153770667091353	0.242172447417847	1.12833281578386e-20	-0.00223193640895895	-0.0223193640895895	TRUE	600
1992	North East (England)	observations	0.0369393652083616	0.196384311612393	0.284867669063508	9.65945807111995e-13	-0.00168390030452429	-0.0168390030452429	TRUE	600
2014	East of England	predictions	0.0974264125853825	0.110312429911413	0.126120872878592	2.94768907311002e-07	-0.000557122724415632	-0.00557122724415632	TRUE	600
2014	East of England	observations	0.0941973153450187	0.105913448461395	0.122432721399839	9.83273370327427e-30	-0.00119010012963695	-0.0119010012963695	TRUE	600
2019	West Midlands (England)	predictions	0.0756935283267131	0.0829648658660802	0.0942894326667573	2.04424329164088e-11	-0.000744880323425956	-0.00744880323425956	TRUE	600
2019	West Midlands (England)	observations	0.0857330944176018	0.0970341647431678	0.112000579483131	2.28085446667654e-10	-0.000666950448656123	-0.00666950448656123	TRUE	600
2003	North West (England)	predictions	0.0644997993408851	0.0853933191258228	0.103477667865513	1.72276659110315e-10	0.000606826872337355	0.00606826872337355	TRUE	600
2003	North West (England)	observations	0.072446814862179	0.100373068146515	0.129991323544763	3.19646514604257e-18	0.00108708020434041	0.0108708020434041	TRUE	600
1990	South East (England)	predictions	0.111496228781967	0.125722185539782	0.156277322426973	7.63942124518829e-08	0.000487628148049616	0.00487628148049616	TRUE	600
1990	South East (England)	observations	0.0760062282140963	0.100042487552826	0.119748954775503	1.35535955604203e-11	0.000536359927386833	0.00536359927386833	TRUE	600
2014	East Midlands (England)	predictions	0.0500805325242813	0.0596838155675392	0.0927995300685216	0.000113128257003494	-0.000462124778601692	-0.00462124778601692	TRUE	600
2014	East Midlands (England)	observations	0.056522501922655	0.0735255118935776	0.101070565563485	0.000396056874302992	-0.000377888269520561	-0.00377888269520561	TRUE	600
2016	Wales	predictions	0.0538572305156357	0.0592721222266148	0.0800349313173088	3.20543383257845e-06	0.000537543058228049	0.00537543058228049	TRUE	600
2016	Wales	observations	0.0551938206137076	0.0646188315997567	0.0868808089185923	4.68919373572792e-13	0.000743629390393074	0.00743629390393074	TRUE	600
1994	South West (England)	predictions	0.0900706738378843	0.113151019759548	0.156397026935447	8.50995832752464e-06	0.000457365591375908	0.00457365591375908	TRUE	600
1994	South West (England)	observations	0.0924055420149146	0.127364085150031	0.170167090085672	0.0117236878751455	0.000255566146016461	0.00255566146016461	FALSE	600
2018	Wales	predictions	0.0619453574363188	0.0810562755687515	0.112634113563173	3.20543383257845e-06	0.000537543058228049	0.00537543058228049	TRUE	600
2018	Wales	observations	0.0639010321710632	0.0832051545511416	0.110458627074241	4.68919373572792e-13	0.000743629390393074	0.00743629390393074	TRUE	600
2013	West Midlands (England)	predictions	0.055738602279922	0.0698957098498872	0.093557352981932	2.04424329164088e-11	-0.000744880323425956	-0.00744880323425956	TRUE	600
2013	West Midlands (England)	observations	0.0779924574799823	0.0932320021950438	0.118457207787502	2.28085446667654e-10	-0.000666950448656123	-0.00666950448656123	TRUE	600
2015	South East (England)	predictions	0.101624622614983	0.118740359354207	0.133512219746073	7.63942124518829e-08	0.000487628148049616	0.00487628148049616	TRUE	600
2015	South East (England)	observations	0.102743310752242	0.122970876880345	0.13733295947752	1.35535955604203e-11	0.000536359927386833	0.00536359927386833	TRUE	600
2017	East Midlands (England)	predictions	0.0549088025933424	0.0644073297593406	0.0752161680050692	0.000113128257003494	-0.000462124778601692	-0.00462124778601692	TRUE	600
2017	East Midlands (England)	observations	0.0659532043983352	0.0777537768666108	0.0859273239761303	0.000396056874302992	-0.000377888269520561	-0.00377888269520561	TRUE	600
2013	East of England	predictions	0.0973168189169624	0.112440325522097	0.127691983118013	2.94768907311002e-07	-0.000557122724415632	-0.00557122724415632	TRUE	600
2013	East of England	observations	0.101478233734822	0.121011208793184	0.130943622916135	9.83273370327427e-30	-0.00119010012963695	-0.0119010012963695	TRUE	600
1992	Scotland	predictions	0.0572288825425004	0.0892213800665372	0.135304683361517	6.49839266005066e-40	-0.00152116047273124	-0.0152116047273124	TRUE	600
1992	Scotland	observations	0.0589412460944309	0.100650893802097	0.1437255327017	8.19420422252986e-56	-0.00174728021220803	-0.0174728021220803	TRUE	600
2004	East of England	predictions	0.10319223628915	0.124334332917577	0.138382066794668	2.94768907311002e-07	-0.000557122724415632	-0.00557122724415632	TRUE	600
2004	East of England	observations	0.0998062129566956	0.117632853365313	0.130177710284764	9.83273370327427e-30	-0.00119010012963695	-0.0119010012963695	TRUE	600
2016	North West (England)	predictions	0.0416846425800656	0.0530648117689997	0.0658742234559041	1.72276659110315e-10	0.000606826872337355	0.00606826872337355	TRUE	600
2016	North West (England)	observations	0.0618980480782286	0.0702573972568601	0.0827990331566557	3.19646514604257e-18	0.00108708020434041	0.0108708020434041	TRUE	600
2017	Scotland	predictions	0.0454383295681386	0.0549056355469302	0.0743217016235201	6.49839266005066e-40	-0.00152116047273124	-0.0152116047273124	TRUE	600
2017	Scotland	observations	0.042279460458302	0.0524127027532608	0.0636738342756094	8.19420422252986e-56	-0.00174728021220803	-0.0174728021220803	TRUE	600
1992	West Midlands (England)	predictions	0.0703379494470823	0.09789595611752	0.131292815239305	2.04424329164088e-11	-0.000744880323425956	-0.00744880323425956	TRUE	600
1992	West Midlands (England)	observations	0.0725670641238073	0.097098349535347	0.1401284063819	2.28085446667654e-10	-0.000666950448656123	-0.00666950448656123	TRUE	600
1992	South East (England)	predictions	0.0956722996941185	0.124697401581497	0.143826491911741	7.63942124518829e-08	0.000487628148049616	0.00487628148049616	TRUE	600
1992	South East (England)	observations	0.106807770764766	0.133586169910952	0.159114479756775	1.35535955604203e-11	0.000536359927386833	0.00536359927386833	TRUE	600
2007	Scotland	predictions	0.0676460479594642	0.0829771510163901	0.099424369963691	6.49839266005066e-40	-0.00152116047273124	-0.0152116047273124	TRUE	600
2007	Scotland	observations	0.0685128143559038	0.0923948659940223	0.10631707796895	8.19420422252986e-56	-0.00174728021220803	-0.0174728021220803	TRUE	600
2018	North West (England)	predictions	0.0473791643911525	0.0612593257831848	0.0784164309321789	1.72276659110315e-10	0.000606826872337355	0.00606826872337355	TRUE	600
2018	North West (England)	observations	0.0554123328033571	0.0721646819414178	0.0862924733629607	3.19646514604257e-18	0.00108708020434041	0.0108708020434041	TRUE	600
2002	Scotland	predictions	0.0514248124437403	0.0723678472631202	0.087228985587197	6.49839266005066e-40	-0.00152116047273124	-0.0152116047273124	TRUE	600
2002	Scotland	observations	0.0641231925647886	0.0740063510107003	0.107337406814606	8.19420422252986e-56	-0.00174728021220803	-0.0174728021220803	TRUE	600
2011	South East (England)	predictions	0.100349791626516	0.124977353324876	0.150156122470748	7.63942124518829e-08	0.000487628148049616	0.00487628148049616	TRUE	600
2011	South East (England)	observations	0.111809851893175	0.130090363046642	0.148096476803605	1.35535955604203e-11	0.000536359927386833	0.00536359927386833	TRUE	600
1994	South East (England)	predictions	0.0953822297143669	0.12156331990334	0.144254386943585	7.63942124518829e-08	0.000487628148049616	0.00487628148049616	TRUE	600
1994	South East (England)	observations	0.104897834258205	0.123176110489003	0.147154057190746	1.35535955604203e-11	0.000536359927386833	0.00536359927386833	TRUE	600
2015	South West (England)	predictions	0.0879128215053684	0.102387415665001	0.119228192722974	8.50995832752464e-06	0.000457365591375908	0.00457365591375908	TRUE	600
2015	South West (England)	observations	0.0936311395375884	0.109745067016479	0.124250399281274	0.0117236878751455	0.000255566146016461	0.00255566146016461	FALSE	600
2017	Wales	predictions	0.0493037539775145	0.064518230307704	0.0867520710908313	3.20543383257845e-06	0.000537543058228049	0.00537543058228049	TRUE	600
2017	Wales	observations	0.0589369264230665	0.0693385125168181	0.0962758271312897	4.68919373572792e-13	0.000743629390393074	0.00743629390393074	TRUE	600
2018	North East (England)	predictions	0.0490448158960445	0.0974487731223335	0.14244356187291	1.12833281578386e-20	-0.00223193640895895	-0.0223193640895895	TRUE	600
2018	North East (England)	observations	0.0930296499991707	0.137271611275371	0.167235297358653	9.65945807111995e-13	-0.00168390030452429	-0.0168390030452429	TRUE	600
2002	West Midlands (England)	predictions	0.0931642179051111	0.121905797248099	0.163457052122219	2.04424329164088e-11	-0.000744880323425956	-0.00744880323425956	TRUE	600
2002	West Midlands (England)	observations	0.0944776243166955	0.109708214363991	0.135712341985495	2.28085446667654e-10	-0.000666950448656123	-0.00666950448656123	TRUE	600
2007	Wales	predictions	0.0605560041464558	0.0753524182665342	0.117717319142544	3.20543383257845e-06	0.000537543058228049	0.00537543058228049	TRUE	600
2007	Wales	observations	0.0623840733027702	0.0785816321710844	0.116096902074795	4.68919373572792e-13	0.000743629390393074	0.00743629390393074	TRUE	600
2003	Scotland	predictions	0.072741043093902	0.103112887426592	0.153224953773016	6.49839266005066e-40	-0.00152116047273124	-0.0152116047273124	TRUE	600
2003	Scotland	observations	0.0693581261241718	0.0975118063509678	0.147154588716476	8.19420422252986e-56	-0.00174728021220803	-0.0174728021220803	TRUE	600
2019	Scotland	predictions	0.0422200360848129	0.056248368700556	0.0814201812378821	6.49839266005066e-40	-0.00152116047273124	-0.0152116047273124	TRUE	600
2019	Scotland	observations	0.0414393396264255	0.0481762761106259	0.0748904982060118	8.19420422252986e-56	-0.00174728021220803	-0.0174728021220803	TRUE	600
2016	Scotland	predictions	0.0496072900764322	0.0671038158865388	0.0826443961050391	6.49839266005066e-40	-0.00152116047273124	-0.0152116047273124	TRUE	600
2016	Scotland	observations	0.0414120046260106	0.0549712840622208	0.0684568223510215	8.19420422252986e-56	-0.00174728021220803	-0.0174728021220803	TRUE	600
2015	Scotland	predictions	0.0486096048573897	0.0673739873729754	0.087444697115318	6.49839266005066e-40	-0.00152116047273124	-0.0152116047273124	TRUE	600
2015	Scotland	observations	0.0436682883945842	0.0599537949382376	0.0726595665526125	8.19420422252986e-56	-0.00174728021220803	-0.0174728021220803	TRUE	600
2004	West Midlands (England)	predictions	0.0735596222913886	0.105466232143638	0.123608500573406	2.04424329164088e-11	-0.000744880323425956	-0.00744880323425956	TRUE	600
2004	West Midlands (England)	observations	0.0815706664871339	0.107010533871083	0.148394131485862	2.28085446667654e-10	-0.000666950448656123	-0.00666950448656123	TRUE	600
2014	West Midlands (England)	predictions	0.0578105114244189	0.0754892987250015	0.0923796159366316	2.04424329164088e-11	-0.000744880323425956	-0.00744880323425956	TRUE	600
2014	West Midlands (England)	observations	0.0819024833250013	0.103834348255995	0.114430197304603	2.28085446667654e-10	-0.000666950448656123	-0.00666950448656123	TRUE	600
1992	South West (England)	predictions	0.0782029492436559	0.100896851661623	0.127614874979126	8.50995832752464e-06	0.000457365591375908	0.00457365591375908	TRUE	600
1992	South West (England)	observations	0.103889347540381	0.120828970285534	0.144901236176164	0.0117236878751455	0.000255566146016461	0.00255566146016461	FALSE	600
1996	East of England	predictions	0.100615046645918	0.116622961493739	0.140697710666496	2.94768907311002e-07	-0.000557122724415632	-0.00557122724415632	TRUE	600
1996	East of England	observations	0.0910323389395097	0.108807715138817	0.13487878595948	9.83273370327427e-30	-0.00119010012963695	-0.0119010012963695	TRUE	600
2019	South East (England)	predictions	0.132001697036824	0.148352539322877	0.166378119840189	7.63942124518829e-08	0.000487628148049616	0.00487628148049616	TRUE	600
2019	South East (England)	observations	0.126569133805478	0.140948590227976	0.150880242266096	1.35535955604203e-11	0.000536359927386833	0.00536359927386833	TRUE	600
1997	South West (England)	predictions	0.0846949485870257	0.106017828305929	0.123696403267353	8.50995832752464e-06	0.000457365591375908	0.00457365591375908	TRUE	600
1997	South West (England)	observations	0.0923155746152772	0.111407156690799	0.132900583368659	0.0117236878751455	0.000255566146016461	0.00255566146016461	FALSE	600
2000	East of England	predictions	0.0937728983004462	0.109909512851544	0.139881496297754	2.94768907311002e-07	-0.000557122724415632	-0.00557122724415632	TRUE	600
2000	East of England	observations	0.0949739166615989	0.113858632634092	0.141733037647206	9.83273370327427e-30	-0.00119010012963695	-0.0119010012963695	TRUE	600
2010	Yorkshire and The Humber	predictions	0.0389577868327355	0.0629828296132922	0.111905146840953	0.00500144238753458	0.00036541990991595	0.0036541990991595	FALSE	600
2010	Yorkshire and The Humber	observations	0.07045360673536	0.088510986435538	0.10703557188406	0.000134458805653752	0.000445818569582177	0.00445818569582177	TRUE	600
2017	North East (England)	predictions	0.0574962430833644	0.0756386816573851	0.104360910509063	1.12833281578386e-20	-0.00223193640895895	-0.0223193640895895	TRUE	600
2017	North East (England)	observations	0.0787466838971997	0.114903107245226	0.135320792057311	9.65945807111995e-13	-0.00168390030452429	-0.0168390030452429	TRUE	600
1993	South East (England)	predictions	0.0899318619756571	0.119930104918224	0.141639874642229	7.63942124518829e-08	0.000487628148049616	0.00487628148049616	TRUE	600
1993	South East (England)	observations	0.104964628527022	0.119812107091342	0.160405465975586	1.35535955604203e-11	0.000536359927386833	0.00536359927386833	TRUE	600
1999	South East (England)	predictions	0.105083516907549	0.121184580249009	0.143289531567747	7.63942124518829e-08	0.000487628148049616	0.00487628148049616	TRUE	600
1999	South East (England)	observations	0.0883925109528271	0.105832400327512	0.119702587380681	1.35535955604203e-11	0.000536359927386833	0.00536359927386833	TRUE	600
2019	East of England	predictions	0.130041923182384	0.142364594252298	0.160645272293098	2.94768907311002e-07	-0.000557122724415632	-0.00557122724415632	TRUE	600
2019	East of England	observations	0.109073389431781	0.117340270037503	0.125685135204925	9.83273370327427e-30	-0.00119010012963695	-0.0119010012963695	TRUE	600
2018	West Midlands (England)	predictions	0.0789108171618083	0.100272541602188	0.115290735138077	2.04424329164088e-11	-0.000744880323425956	-0.00744880323425956	TRUE	600
2018	West Midlands (England)	observations	0.0830806442100932	0.102989340788587	0.120764545168102	2.28085446667654e-10	-0.000666950448656123	-0.00666950448656123	TRUE	600
2018	Scotland	predictions	0.0625509566774746	0.0745331316647027	0.0898146413381477	6.49839266005066e-40	-0.00152116047273124	-0.0152116047273124	TRUE	600
2018	Scotland	observations	0.0591190521638046	0.0667819413065513	0.0773398307097827	8.19420422252986e-56	-0.00174728021220803	-0.0174728021220803	TRUE	600
1993	South West (England)	predictions	0.08863481880253	0.122865941293806	0.199569048637195	8.50995832752464e-06	0.000457365591375908	0.00457365591375908	TRUE	600
1993	South West (England)	observations	0.105726508211316	0.136853519935777	0.198232760316969	0.0117236878751455	0.000255566146016461	0.00255566146016461	FALSE	600
2015	East of England	predictions	0.0891854776536349	0.0993161048483329	0.121862270607878	2.94768907311002e-07	-0.000557122724415632	-0.00557122724415632	TRUE	600
2015	East of England	observations	0.0939745725741383	0.101665775796759	0.110166290394662	9.83273370327427e-30	-0.00119010012963695	-0.0119010012963695	TRUE	600
2008	East of England	predictions	0.105145733333514	0.119101519310101	0.14919513998662	2.94768907311002e-07	-0.000557122724415632	-0.00557122724415632	TRUE	600
2008	East of England	observations	0.105374957327333	0.121209714275764	0.14231738095661	9.83273370327427e-30	-0.00119010012963695	-0.0119010012963695	TRUE	600
2008	West Midlands (England)	predictions	0.0544489891828179	0.0676140679675714	0.0877866370666608	2.04424329164088e-11	-0.000744880323425956	-0.00744880323425956	TRUE	600
2008	West Midlands (England)	observations	0.0786272310610781	0.0922288409787004	0.118331549996654	2.28085446667654e-10	-0.000666950448656123	-0.00666950448656123	TRUE	600
1994	Scotland	predictions	0.0722401339636282	0.106483582528404	0.181008118976118	6.49839266005066e-40	-0.00152116047273124	-0.0152116047273124	TRUE	600
1994	Scotland	observations	0.0622886391569715	0.0965253789660744	0.163083860061568	8.19420422252986e-56	-0.00174728021220803	-0.0174728021220803	TRUE	600
1998	Wales	predictions	0.0462962546652895	0.0687728464439605	0.116064980578651	3.20543383257845e-06	0.000537543058228049	0.00537543058228049	TRUE	600
1998	Wales	observations	0.0445058206115331	0.0681219754926477	0.109703310405978	4.68919373572792e-13	0.000743629390393074	0.00743629390393074	TRUE	600
2009	West Midlands (England)	predictions	0.0606247929571464	0.0753651575015589	0.0901103004823298	2.04424329164088e-11	-0.000744880323425956	-0.00744880323425956	TRUE	600
2009	West Midlands (England)	observations	0.0715648530033871	0.0930025814677662	0.111818354348129	2.28085446667654e-10	-0.000666950448656123	-0.00666950448656123	TRUE	600
2016	East Midlands (England)	predictions	0.053709179391007	0.0604914137413843	0.0761826531206298	0.000113128257003494	-0.000462124778601692	-0.00462124778601692	TRUE	600
2016	East Midlands (England)	observations	0.060653535753493	0.0715620704826996	0.0829587833757845	0.000396056874302992	-0.000377888269520561	-0.00377888269520561	TRUE	600
2000	South East (England)	predictions	0.0876765781927068	0.103573976504638	0.118145848734146	7.63942124518829e-08	0.000487628148049616	0.00487628148049616	TRUE	600
2000	South East (England)	observations	0.0913432554266496	0.103467330584417	0.121350761883764	1.35535955604203e-11	0.000536359927386833	0.00536359927386833	TRUE	600
2014	Scotland	predictions	0.0598645875149031	0.0841962048520699	0.0920212026189209	6.49839266005066e-40	-0.00152116047273124	-0.0152116047273124	TRUE	600
2014	Scotland	observations	0.0555127655168611	0.0745818922746883	0.0895305987095517	8.19420422252986e-56	-0.00174728021220803	-0.0174728021220803	TRUE	600
2005	South West (England)	predictions	0.107137923647885	0.122917258447707	0.154580739123242	8.50995832752464e-06	0.000457365591375908	0.00457365591375908	TRUE	600
2005	South West (England)	observations	0.113689234673631	0.126164482397282	0.148210327475499	0.0117236878751455	0.000255566146016461	0.00255566146016461	FALSE	600
2019	Yorkshire and The Humber	predictions	0.0744941500546466	0.0887612004851684	0.105106835450898	0.00500144238753458	0.00036541990991595	0.0036541990991595	FALSE	600
2019	Yorkshire and The Humber	observations	0.0861680662781463	0.0999574438471736	0.124687817527443	0.000134458805653752	0.000445818569582177	0.00445818569582177	TRUE	600
2012	Scotland	predictions	0.0566301638269911	0.0721588186072064	0.0905759272559127	6.49839266005066e-40	-0.00152116047273124	-0.0152116047273124	TRUE	600
2012	Scotland	observations	0.0551374416981616	0.0718961571074918	0.0803948634496365	8.19420422252986e-56	-0.00174728021220803	-0.0174728021220803	TRUE	600
2009	South East (England)	predictions	0.114756238181747	0.131810396140305	0.149392819167839	7.63942124518829e-08	0.000487628148049616	0.00487628148049616	TRUE	600
2009	South East (England)	observations	0.107662249647465	0.11647225654114	0.129624856573493	1.35535955604203e-11	0.000536359927386833	0.00536359927386833	TRUE	600
2005	Yorkshire and The Humber	predictions	0.065168642987578	0.0977086672428417	0.137118219867456	0.00500144238753458	0.00036541990991595	0.0036541990991595	FALSE	600
2005	Yorkshire and The Humber	observations	0.0705492798315422	0.109620957034561	0.152171319171318	0.000134458805653752	0.000445818569582177	0.00445818569582177	TRUE	600
2007	Yorkshire and The Humber	predictions	0.0415077102068054	0.0660035120803182	0.0908908985565213	0.00500144238753458	0.00036541990991595	0.0036541990991595	FALSE	600
2007	Yorkshire and The Humber	observations	0.0778120066890672	0.0905719273300809	0.123204841321229	0.000134458805653752	0.000445818569582177	0.00445818569582177	TRUE	600
1998	East Midlands (England)	predictions	0.053768797593908	0.0772540849530895	0.107620276594784	0.000113128257003494	-0.000462124778601692	-0.00462124778601692	TRUE	600
1998	East Midlands (England)	observations	0.0561072808386998	0.0832834743678199	0.110843181412327	0.000396056874302992	-0.000377888269520561	-0.00377888269520561	TRUE	600
2006	North West (England)	predictions	0.086597162735307	0.108985088318089	0.135780715884979	1.72276659110315e-10	0.000606826872337355	0.00606826872337355	TRUE	600
2006	North West (England)	observations	0.110133682800925	0.126898146972016	0.163444835461705	3.19646514604257e-18	0.00108708020434041	0.0108708020434041	TRUE	600
2013	East Midlands (England)	predictions	0.0456068400247395	0.0679253013433858	0.0926216651022394	0.000113128257003494	-0.000462124778601692	-0.00462124778601692	TRUE	600
2013	East Midlands (England)	observations	0.0625433002799064	0.0778812053211051	0.0979217824147175	0.000396056874302992	-0.000377888269520561	-0.00377888269520561	TRUE	600
1991	South West (England)	predictions	0.0874602729709649	0.110401583207476	0.132558177670401	8.50995832752464e-06	0.000457365591375908	0.00457365591375908	TRUE	600
1991	South West (England)	observations	0.0935370814827725	0.122295303756826	0.14859522087431	0.0117236878751455	0.000255566146016461	0.00255566146016461	FALSE	600
1998	South West (England)	predictions	0.0741783358902691	0.0914870206677106	0.107308528635576	8.50995832752464e-06	0.000457365591375908	0.00457365591375908	TRUE	600
1998	South West (England)	observations	0.0742964641771161	0.0888576264896231	0.10573664506924	0.0117236878751455	0.000255566146016461	0.00255566146016461	FALSE	600
2011	South West (England)	predictions	0.0921070588013436	0.116335653721884	0.133621174598361	8.50995832752464e-06	0.000457365591375908	0.00457365591375908	TRUE	600
2011	South West (England)	observations	0.102021512833776	0.125209795905326	0.149583352275809	0.0117236878751455	0.000255566146016461	0.00255566146016461	FALSE	600
2015	North West (England)	predictions	0.0424706792196462	0.0495510383573013	0.0661549368251191	1.72276659110315e-10	0.000606826872337355	0.00606826872337355	TRUE	600
2015	North West (England)	observations	0.0570347511576721	0.0713992242684256	0.089322717781128	3.19646514604257e-18	0.00108708020434041	0.0108708020434041	TRUE	600
1997	Scotland	predictions	0.066390205894597	0.0904016155716144	0.141828856649411	6.49839266005066e-40	-0.00152116047273124	-0.0152116047273124	TRUE	600
1997	Scotland	observations	0.0543385875181999	0.0955426741476155	0.153971489046093	8.19420422252986e-56	-0.00174728021220803	-0.0174728021220803	TRUE	600
2010	North West (England)	predictions	0.0569383264375506	0.0732951928731355	0.10213798533885	1.72276659110315e-10	0.000606826872337355	0.00606826872337355	TRUE	600
2010	North West (England)	observations	0.0801205418981858	0.10670157656898	0.1405031834339	3.19646514604257e-18	0.00108708020434041	0.0108708020434041	TRUE	600
2014	North East (England)	predictions	0.0627582451431212	0.0893474916425369	0.122526153980307	1.12833281578386e-20	-0.00223193640895895	-0.0223193640895895	TRUE	600
2014	North East (England)	observations	0.0876435282864386	0.11868331292213	0.154228680611424	9.65945807111995e-13	-0.00168390030452429	-0.0168390030452429	TRUE	600
2011	Yorkshire and The Humber	predictions	0.0483817690607173	0.0564150851519152	0.108675060973677	0.00500144238753458	0.00036541990991595	0.0036541990991595	FALSE	600
2011	Yorkshire and The Humber	observations	0.0703186820991213	0.0825997643448067	0.11157537207546	0.000134458805653752	0.000445818569582177	0.00445818569582177	TRUE	600
2016	East of England	predictions	0.0894971055708989	0.0988794077238226	0.107412343894696	2.94768907311002e-07	-0.000557122724415632	-0.00557122724415632	TRUE	600
2016	East of England	observations	0.0859818578818218	0.089782668946041	0.096733834742633	9.83273370327427e-30	-0.00119010012963695	-0.0119010012963695	TRUE	600
2001	East of England	predictions	0.0827024885667387	0.0969289076476166	0.115621821738483	2.94768907311002e-07	-0.000557122724415632	-0.00557122724415632	TRUE	600
2001	East of England	observations	0.0990875380665727	0.107921216978808	0.129706673142057	9.83273370327427e-30	-0.00119010012963695	-0.0119010012963695	TRUE	600
2003	East Midlands (England)	predictions	0.0887336934802637	0.117277874193141	0.150108778865476	0.000113128257003494	-0.000462124778601692	-0.00462124778601692	TRUE	600
2003	East Midlands (England)	observations	0.0868532796479777	0.120753331231503	0.135338504544488	0.000396056874302992	-0.000377888269520561	-0.00377888269520561	TRUE	600
2007	East Midlands (England)	predictions	0.0571535721484496	0.0760784321482839	0.109002368691773	0.000113128257003494	-0.000462124778601692	-0.00462124778601692	TRUE	600
2007	East Midlands (England)	observations	0.0677622085888331	0.0887403807188374	0.113798906497189	0.000396056874302992	-0.000377888269520561	-0.00377888269520561	TRUE	600
1998	North West (England)	predictions	0.0276870409693044	0.0437223669802723	0.0650065395830425	1.72276659110315e-10	0.000606826872337355	0.00606826872337355	TRUE	600
1998	North West (England)	observations	0.0521857038602338	0.0667428324130606	0.0918124310122429	3.19646514604257e-18	0.00108708020434041	0.0108708020434041	TRUE	600
1998	West Midlands (England)	predictions	0.0572514490556051	0.0764362884607149	0.0997708006381041	2.04424329164088e-11	-0.000744880323425956	-0.00744880323425956	TRUE	600
1998	West Midlands (England)	observations	0.0819943692258335	0.0930464872061352	0.124264200127492	2.28085446667654e-10	-0.000666950448656123	-0.00666950448656123	TRUE	600
2008	South East (England)	predictions	0.110040047518399	0.127581912209437	0.143559759772922	7.63942124518829e-08	0.000487628148049616	0.00487628148049616	TRUE	600
2008	South East (England)	observations	0.106918681485166	0.12627651880908	0.14347312638543	1.35535955604203e-11	0.000536359927386833	0.00536359927386833	TRUE	600
2015	North East (England)	predictions	0.0644064058485884	0.111157929989835	0.181229615640681	1.12833281578386e-20	-0.00223193640895895	-0.0223193640895895	TRUE	600
2015	North East (England)	observations	0.0957703767625126	0.146699404253044	0.190203555689322	9.65945807111995e-13	-0.00168390030452429	-0.0168390030452429	TRUE	600
2007	East of England	predictions	0.0862455718715011	0.0969811192759054	0.117759401854124	2.94768907311002e-07	-0.000557122724415632	-0.00557122724415632	TRUE	600
2007	East of England	observations	0.0842779480231312	0.100719521876201	0.117942757284727	9.83273370327427e-30	-0.00119010012963695	-0.0119010012963695	TRUE	600
2001	Scotland	predictions	0.0510192086371418	0.0749940684280878	0.115054689848549	6.49839266005066e-40	-0.00152116047273124	-0.0152116047273124	TRUE	600
2001	Scotland	observations	0.0480624925979529	0.0913882798085832	0.142000710743324	8.19420422252986e-56	-0.00174728021220803	-0.0174728021220803	TRUE	600
1999	West Midlands (England)	predictions	0.067199205122617	0.0872985048305746	0.115935836667137	2.04424329164088e-11	-0.000744880323425956	-0.00744880323425956	TRUE	600
1999	West Midlands (England)	observations	0.0893528497530166	0.106744934970655	0.132900346826409	2.28085446667654e-10	-0.000666950448656123	-0.00666950448656123	TRUE	600
1994	North West (England)	predictions	0.0321986909599953	0.0400846093474204	0.0625928191104154	1.72276659110315e-10	0.000606826872337355	0.00606826872337355	TRUE	600
1994	North West (England)	observations	0.0379616930347457	0.0478988806111873	0.0683988314631802	3.19646514604257e-18	0.00108708020434041	0.0108708020434041	TRUE	600
2010	Wales	predictions	0.0608027758595372	0.0767630841275326	0.0936477054954162	3.20543383257845e-06	0.000537543058228049	0.00537543058228049	TRUE	600
2010	Wales	observations	0.0821122917276708	0.0949541375068549	0.113248309803755	4.68919373572792e-13	0.000743629390393074	0.00743629390393074	TRUE	600
1998	East of England	predictions	0.0878285088290788	0.110376641737776	0.146201041274433	2.94768907311002e-07	-0.000557122724415632	-0.00557122724415632	TRUE	600
1998	East of England	observations	0.0765548255681476	0.0969982566140988	0.124510010936136	9.83273370327427e-30	-0.00119010012963695	-0.0119010012963695	TRUE	600
2016	London	predictions	0.103828123394462	0.12970315589495	0.149108446712115	9.4850815860127e-14	0.0013322280103154	0.013322280103154	TRUE	600
2016	London	observations	0.0812320976139802	0.110454674740396	0.127371671762358	7.51428840439009e-16	0.00127348065269853	0.0127348065269853	TRUE	600
1994	East of England	predictions	0.0881941564062772	0.12197459408532	0.144018073413393	2.94768907311002e-07	-0.000557122724415632	-0.00557122724415632	TRUE	600
1994	East of England	observations	0.101208636215797	0.128439801104118	0.152456520176059	9.83273370327427e-30	-0.00119010012963695	-0.0119010012963695	TRUE	600
2001	East Midlands (England)	predictions	0.0775165994797598	0.0973884111996438	0.157585542322315	0.000113128257003494	-0.000462124778601692	-0.00462124778601692	TRUE	600
2001	East Midlands (England)	observations	0.094322417991311	0.123112112007991	0.166999380155196	0.000396056874302992	-0.000377888269520561	-0.00377888269520561	TRUE	600
2013	North West (England)	predictions	0.0507759478507046	0.0649856810074349	0.08947377143559	1.72276659110315e-10	0.000606826872337355	0.00606826872337355	TRUE	600
2013	North West (England)	observations	0.0614617427726698	0.0817389561763829	0.101397397217832	3.19646514604257e-18	0.00108708020434041	0.0108708020434041	TRUE	600
2001	South East (England)	predictions	0.0741456312364753	0.0967960330765346	0.119201535536642	7.63942124518829e-08	0.000487628148049616	0.00487628148049616	TRUE	600
2001	South East (England)	observations	0.0851806181308834	0.0993790614574525	0.116740482709516	1.35535955604203e-11	0.000536359927386833	0.00536359927386833	TRUE	600
1994	London	predictions	0.0383779667305525	0.085777186610051	0.165795468308908	9.4850815860127e-14	0.0013322280103154	0.013322280103154	TRUE	600
1994	London	observations	0.0435194528667072	0.0950343729272046	0.200601111866143	7.51428840439009e-16	0.00127348065269853	0.0127348065269853	TRUE	600
1994	West Midlands (England)	predictions	0.0614919734574467	0.0766207265822955	0.106796479325227	2.04424329164088e-11	-0.000744880323425956	-0.00744880323425956	TRUE	600
1994	West Midlands (England)	observations	0.0734234669325947	0.101670910709927	0.117688434072379	2.28085446667654e-10	-0.000666950448656123	-0.00666950448656123	TRUE	600
2011	Scotland	predictions	0.0557657771510012	0.0770642100182046	0.095243311380729	6.49839266005066e-40	-0.00152116047273124	-0.0152116047273124	TRUE	600
2011	Scotland	observations	0.0580144649206515	0.0798772959682214	0.0925989075292514	8.19420422252986e-56	-0.00174728021220803	-0.0174728021220803	TRUE	600
1995	East of England	predictions	0.11403655984282	0.132942516409088	0.152065288048639	2.94768907311002e-07	-0.000557122724415632	-0.00557122724415632	TRUE	600
1995	East of England	observations	0.105095722278843	0.132915850361809	0.149893620564747	9.83273370327427e-30	-0.00119010012963695	-0.0119010012963695	TRUE	600
1994	Wales	predictions	0.0439257450670244	0.0597782772866453	0.0798141116824107	3.20543383257845e-06	0.000537543058228049	0.00537543058228049	TRUE	600
1994	Wales	observations	0.0389755791736003	0.0597370282749417	0.0825714860560388	4.68919373572792e-13	0.000743629390393074	0.00743629390393074	TRUE	600
2014	Wales	predictions	0.0712977411676442	0.082342517525555	0.111103981376833	3.20543383257845e-06	0.000537543058228049	0.00537543058228049	TRUE	600
2014	Wales	observations	0.0737934633307024	0.0892491980415711	0.10390453227004	4.68919373572792e-13	0.000743629390393074	0.00743629390393074	TRUE	600
2011	North East (England)	predictions	0.069278076330736	0.101342800899888	0.194424702712747	1.12833281578386e-20	-0.00223193640895895	-0.0223193640895895	TRUE	600
2011	North East (England)	observations	0.112280579331695	0.139012879568037	0.235089137481224	9.65945807111995e-13	-0.00168390030452429	-0.0168390030452429	TRUE	600
1993	East of England	predictions	0.0798562517238003	0.106286912057932	0.138880622568909	2.94768907311002e-07	-0.000557122724415632	-0.00557122724415632	TRUE	600
1993	East of England	observations	0.0887030019058173	0.116157682772972	0.143716873119494	9.83273370327427e-30	-0.00119010012963695	-0.0119010012963695	TRUE	600
1995	South West (England)	predictions	0.0866391628396571	0.117992971443248	0.152175091786942	8.50995832752464e-06	0.000457365591375908	0.00457365591375908	TRUE	600
1995	South West (England)	observations	0.0894513091534925	0.123145781292654	0.151751603769751	0.0117236878751455	0.000255566146016461	0.00255566146016461	FALSE	600
2003	Yorkshire and The Humber	predictions	0.0514202325593773	0.0906102356372424	0.155334453012027	0.00500144238753458	0.00036541990991595	0.0036541990991595	FALSE	600
2003	Yorkshire and The Humber	observations	0.0693364514785224	0.095428001220418	0.146395952305614	0.000134458805653752	0.000445818569582177	0.00445818569582177	TRUE	600
2019	Wales	predictions	0.0503492489826652	0.0657203942131297	0.0996380605157155	3.20543383257845e-06	0.000537543058228049	0.00537543058228049	TRUE	600
2019	Wales	observations	0.0627018738901993	0.0729614136890091	0.100056368684143	4.68919373572792e-13	0.000743629390393074	0.00743629390393074	TRUE	600
1995	Scotland	predictions	0.058086446410787	0.0796293906427855	0.112694637151364	6.49839266005066e-40	-0.00152116047273124	-0.0152116047273124	TRUE	600
1995	Scotland	observations	0.0636500547250225	0.0783931114414433	0.11044516736993	8.19420422252986e-56	-0.00174728021220803	-0.0174728021220803	TRUE	600
2005	West Midlands (England)	predictions	0.0887978074365317	0.111037265385166	0.136986580872	2.04424329164088e-11	-0.000744880323425956	-0.00744880323425956	TRUE	600
2005	West Midlands (England)	observations	0.0944025157088343	0.116312999488405	0.144147198943707	2.28085446667654e-10	-0.000666950448656123	-0.00666950448656123	TRUE	600
1993	Scotland	predictions	0.0633001570667696	0.0992438876970557	0.136710335022021	6.49839266005066e-40	-0.00152116047273124	-0.0152116047273124	TRUE	600
1993	Scotland	observations	0.0683474880809402	0.0936030272091735	0.145486849990761	8.19420422252986e-56	-0.00174728021220803	-0.0174728021220803	TRUE	600
1996	Scotland	predictions	0.0577950021323846	0.0901407717542532	0.131050088301275	6.49839266005066e-40	-0.00152116047273124	-0.0152116047273124	TRUE	600
1996	Scotland	observations	0.0576627943779699	0.0891674630642499	0.123384215220679	8.19420422252986e-56	-0.00174728021220803	-0.0174728021220803	TRUE	600
2013	Yorkshire and The Humber	predictions	0.0434431203367357	0.0595763570793902	0.0751331136666211	0.00500144238753458	0.00036541990991595	0.0036541990991595	FALSE	600
2013	Yorkshire and The Humber	observations	0.0610097642330966	0.076259293476845	0.0885168083588923	0.000134458805653752	0.000445818569582177	0.00445818569582177	TRUE	600
2002	East Midlands (England)	predictions	0.0839285398358696	0.100137621831834	0.128205752627594	0.000113128257003494	-0.000462124778601692	-0.00462124778601692	TRUE	600
2002	East Midlands (England)	observations	0.0993897526156084	0.124183429056853	0.15334480207896	0.000396056874302992	-0.000377888269520561	-0.00377888269520561	TRUE	600
2015	East Midlands (England)	predictions	0.0410479833922992	0.0529238692258154	0.0724803130910641	0.000113128257003494	-0.000462124778601692	-0.00462124778601692	TRUE	600
2015	East Midlands (England)	observations	0.0507391184495632	0.0635841260468188	0.0842068376776077	0.000396056874302992	-0.000377888269520561	-0.00377888269520561	TRUE	600
2009	Wales	predictions	0.0536041849297499	0.0706526980134828	0.0946264316128385	3.20543383257845e-06	0.000537543058228049	0.00537543058228049	TRUE	600
2009	Wales	observations	0.060969825115156	0.0759296001864896	0.0977792681186227	4.68919373572792e-13	0.000743629390393074	0.00743629390393074	TRUE	600
2017	West Midlands (England)	predictions	0.0650223037639581	0.0741448298454449	0.0914780202936659	2.04424329164088e-11	-0.000744880323425956	-0.00744880323425956	TRUE	600
2017	West Midlands (England)	observations	0.0766246066321865	0.0883309071867943	0.101632976217264	2.28085446667654e-10	-0.000666950448656123	-0.00666950448656123	TRUE	600
2013	London	predictions	0.0560839339400413	0.0792990779162442	0.102506346812562	9.4850815860127e-14	0.0013322280103154	0.013322280103154	TRUE	600
2013	London	observations	0.0697683641859517	0.0832102774857868	0.104244343771055	7.51428840439009e-16	0.00127348065269853	0.0127348065269853	TRUE	600
2006	South West (England)	predictions	0.102178417701122	0.132628996929268	0.150440236670626	8.50995832752464e-06	0.000457365591375908	0.00457365591375908	TRUE	600
2006	South West (England)	observations	0.107145166853641	0.130821409852019	0.146267083225839	0.0117236878751455	0.000255566146016461	0.00255566146016461	FALSE	600
2004	London	predictions	0.0671405782658666	0.103972256182942	0.134448164819641	9.4850815860127e-14	0.0013322280103154	0.013322280103154	TRUE	600
2004	London	observations	0.0872465130996836	0.118245414571923	0.142809268075062	7.51428840439009e-16	0.00127348065269853	0.0127348065269853	TRUE	600
1991	East of England	predictions	0.122856483580864	0.159499843933333	0.197132300795618	2.94768907311002e-07	-0.000557122724415632	-0.00557122724415632	TRUE	600
1991	East of England	observations	0.12996514444922	0.164460572172507	0.188690035412032	9.83273370327427e-30	-0.00119010012963695	-0.0119010012963695	TRUE	600
2001	North West (England)	predictions	0.0447549902065815	0.069453357249541	0.106341589645785	1.72276659110315e-10	0.000606826872337355	0.00606826872337355	TRUE	600
2001	North West (England)	observations	0.0779436455101891	0.109730988888238	0.171270458384376	3.19646514604257e-18	0.00108708020434041	0.0108708020434041	TRUE	600
1997	East of England	predictions	0.0813101580326994	0.0949248147662925	0.119626869245908	2.94768907311002e-07	-0.000557122724415632	-0.00557122724415632	TRUE	600
1997	East of England	observations	0.0778758919122066	0.0931593470824207	0.111806430042718	9.83273370327427e-30	-0.00119010012963695	-0.0119010012963695	TRUE	600
2008	East Midlands (England)	predictions	0.0482212374590969	0.0628081758219585	0.0869709211942516	0.000113128257003494	-0.000462124778601692	-0.00462124778601692	TRUE	600
2008	East Midlands (England)	observations	0.0719600708378068	0.0858354884265888	0.12258277654529	0.000396056874302992	-0.000377888269520561	-0.00377888269520561	TRUE	600
2011	East of England	predictions	0.111966438309405	0.12714059242879	0.144129114016645	2.94768907311002e-07	-0.000557122724415632	-0.00557122724415632	TRUE	600
2011	East of England	observations	0.0976853424144294	0.112788848504732	0.129429105086514	9.83273370327427e-30	-0.00119010012963695	-0.0119010012963695	TRUE	600
1991	South East (England)	predictions	0.096470435641483	0.129802732753741	0.155206413127333	7.63942124518829e-08	0.000487628148049616	0.00487628148049616	TRUE	600
1991	South East (England)	observations	0.0964428486710298	0.122484901817782	0.150294738898301	1.35535955604203e-11	0.000536359927386833	0.00536359927386833	TRUE	600
1993	North West (England)	predictions	0.0341750936311035	0.0457978454607155	0.0609660043287087	1.72276659110315e-10	0.000606826872337355	0.00606826872337355	TRUE	600
1993	North West (England)	observations	0.0439018431728031	0.0530300926507606	0.0683147466391974	3.19646514604257e-18	0.00108708020434041	0.0108708020434041	TRUE	600
2005	East of England	predictions	0.0932156590466826	0.113998993105785	0.126391401383967	2.94768907311002e-07	-0.000557122724415632	-0.00557122724415632	TRUE	600
2005	East of England	observations	0.0995628009534404	0.114366187043886	0.133822847540112	9.83273370327427e-30	-0.00119010012963695	-0.0119010012963695	TRUE	600
2012	West Midlands (England)	predictions	0.0604568157226852	0.0774347320336949	0.0951177330714929	2.04424329164088e-11	-0.000744880323425956	-0.00744880323425956	TRUE	600
2012	West Midlands (England)	observations	0.0703972882176475	0.0834319219388125	0.100586477061666	2.28085446667654e-10	-0.000666950448656123	-0.00666950448656123	TRUE	600
2015	West Midlands (England)	predictions	0.0566944661115224	0.0728843523494726	0.0940402871816856	2.04424329164088e-11	-0.000744880323425956	-0.00744880323425956	TRUE	600
2015	West Midlands (England)	observations	0.0775986534714078	0.0910842058827599	0.108630272012131	2.28085446667654e-10	-0.000666950448656123	-0.00666950448656123	TRUE	600
1991	Scotland	predictions	0.0724887405174513	0.0925109299555904	0.11708693464243	6.49839266005066e-40	-0.00152116047273124	-0.0152116047273124	TRUE	600
1991	Scotland	observations	0.0691523393187874	0.0940513059236243	0.11290842959827	8.19420422252986e-56	-0.00174728021220803	-0.0174728021220803	TRUE	600
1999	North West (England)	predictions	0.0317664567041882	0.0505283496841006	0.0674708732735957	1.72276659110315e-10	0.000606826872337355	0.00606826872337355	TRUE	600
1999	North West (England)	observations	0.0459125921909127	0.0663273859424149	0.0832481067124978	3.19646514604257e-18	0.00108708020434041	0.0108708020434041	TRUE	600
2010	East of England	predictions	0.110069798952899	0.12590235566548	0.147667488251282	2.94768907311002e-07	-0.000557122724415632	-0.00557122724415632	TRUE	600
2010	East of England	observations	0.108257549218605	0.124024605260965	0.139018040220452	9.83273370327427e-30	-0.00119010012963695	-0.0119010012963695	TRUE	600
2006	Wales	predictions	0.0731070370390172	0.101821295378456	0.168754095413037	3.20543383257845e-06	0.000537543058228049	0.00537543058228049	TRUE	600
2006	Wales	observations	0.0716229731906901	0.100246416288661	0.155316463173781	4.68919373572792e-13	0.000743629390393074	0.00743629390393074	TRUE	600
2007	London	predictions	0.0461862721410398	0.0620762415514297	0.0927526168405926	9.4850815860127e-14	0.0013322280103154	0.013322280103154	TRUE	600
2007	London	observations	0.0490680936750448	0.0629427047903216	0.079586160543918	7.51428840439009e-16	0.00127348065269853	0.0127348065269853	TRUE	600
2000	North East (England)	predictions	0.0737413650179607	0.156725708784718	0.215105136903149	1.12833281578386e-20	-0.00223193640895895	-0.0223193640895895	TRUE	600
2000	North East (England)	observations	0.117675874209463	0.18430254028868	0.231059679859551	9.65945807111995e-13	-0.00168390030452429	-0.0168390030452429	TRUE	600
1994	North East (England)	predictions	0.1238013136289	0.17980943738657	0.233557258145616	1.12833281578386e-20	-0.00223193640895895	-0.0223193640895895	TRUE	600
1994	North East (England)	observations	0.128204134697903	0.204552272599012	0.251992337164751	9.65945807111995e-13	-0.00168390030452429	-0.0168390030452429	TRUE	600
2018	Yorkshire and The Humber	predictions	0.0564374376049261	0.0739748374377674	0.090364915550621	0.00500144238753458	0.00036541990991595	0.0036541990991595	FALSE	600
2018	Yorkshire and The Humber	observations	0.0671419975298035	0.0818717799439166	0.0908201173739992	0.000134458805653752	0.000445818569582177	0.00445818569582177	TRUE	600
2006	East Midlands (England)	predictions	0.0898665370517186	0.129061194259046	0.151050989681831	0.000113128257003494	-0.000462124778601692	-0.00462124778601692	TRUE	600
2006	East Midlands (England)	observations	0.0854039149745442	0.108095515724993	0.129629965565368	0.000396056874302992	-0.000377888269520561	-0.00377888269520561	TRUE	600
2004	North West (England)	predictions	0.0608479923714288	0.0786210075062989	0.0951128219015233	1.72276659110315e-10	0.000606826872337355	0.00606826872337355	TRUE	600
2004	North West (England)	observations	0.0700323989355848	0.0896184549352472	0.100912976258335	3.19646514604257e-18	0.00108708020434041	0.0108708020434041	TRUE	600
1993	Wales	predictions	0.0344072905285736	0.0523297166925999	0.0946184015780637	3.20543383257845e-06	0.000537543058228049	0.00537543058228049	TRUE	600
1993	Wales	observations	0.0451650946067487	0.0673404661047811	0.091573209569427	4.68919373572792e-13	0.000743629390393074	0.00743629390393074	TRUE	600
2010	West Midlands (England)	predictions	0.0497430185970117	0.0649858535336149	0.0848047706449348	2.04424329164088e-11	-0.000744880323425956	-0.00744880323425956	TRUE	600
2010	West Midlands (England)	observations	0.0639183199931715	0.0798378671293357	0.103777791288381	2.28085446667654e-10	-0.000666950448656123	-0.00666950448656123	TRUE	600
2012	North East (England)	predictions	0.057051400839621	0.0913609176932691	0.149742304110522	1.12833281578386e-20	-0.00223193640895895	-0.0223193640895895	TRUE	600
2012	North East (England)	observations	0.1049722805772	0.129743686392763	0.188419239341355	9.65945807111995e-13	-0.00168390030452429	-0.0168390030452429	TRUE	600
2001	Wales	predictions	0.0563525486910087	0.0776764533984254	0.127775830287871	3.20543383257845e-06	0.000537543058228049	0.00537543058228049	TRUE	600
2001	Wales	observations	0.058624458812886	0.0783912298892835	0.128523436173527	4.68919373572792e-13	0.000743629390393074	0.00743629390393074	TRUE	600
2015	Yorkshire and The Humber	predictions	0.0365901916781196	0.0540093618194586	0.0778519270920992	0.00500144238753458	0.00036541990991595	0.0036541990991595	FALSE	600
2015	Yorkshire and The Humber	observations	0.0541971834849174	0.0746991376730244	0.0979219330376309	0.000134458805653752	0.000445818569582177	0.00445818569582177	TRUE	600
1992	East Midlands (England)	predictions	0.0678945385965509	0.10234640884905	0.124621767872984	0.000113128257003494	-0.000462124778601692	-0.00462124778601692	TRUE	600
1992	East Midlands (England)	observations	0.0864999303730537	0.0984104879995885	0.119668065267303	0.000396056874302992	-0.000377888269520561	-0.00377888269520561	TRUE	600
1993	West Midlands (England)	predictions	0.0650831832070946	0.0973355992149131	0.124231442066512	2.04424329164088e-11	-0.000744880323425956	-0.00744880323425956	TRUE	600
1993	West Midlands (England)	observations	0.089073463266028	0.124106373080605	0.150998464180912	2.28085446667654e-10	-0.000666950448656123	-0.00666950448656123	TRUE	600
2009	North West (England)	predictions	0.0731676113716964	0.0889698286918603	0.0997868695981279	1.72276659110315e-10	0.000606826872337355	0.00606826872337355	TRUE	600
2009	North West (England)	observations	0.0987117391632181	0.12317814025148	0.148919756471714	3.19646514604257e-18	0.00108708020434041	0.0108708020434041	TRUE	600
2002	London	predictions	0.0572038095956932	0.0717918068292173	0.114012447402543	9.4850815860127e-14	0.0013322280103154	0.013322280103154	TRUE	600
2002	London	observations	0.0740685216778432	0.0933184669254746	0.108057482465403	7.51428840439009e-16	0.00127348065269853	0.0127348065269853	TRUE	600
2002	East of England	predictions	0.085422691504554	0.100910559911367	0.133795150425021	2.94768907311002e-07	-0.000557122724415632	-0.00557122724415632	TRUE	600
2002	East of England	observations	0.0926138366414514	0.106691016982675	0.136186734754818	9.83273370327427e-30	-0.00119010012963695	-0.0119010012963695	TRUE	600
2008	North East (England)	predictions	0.116820493887931	0.162133063294133	0.204692024613899	1.12833281578386e-20	-0.00223193640895895	-0.0223193640895895	TRUE	600
2008	North East (England)	observations	0.128942936475168	0.192624822582879	0.271104632854179	9.65945807111995e-13	-0.00168390030452429	-0.0168390030452429	TRUE	600
2004	Scotland	predictions	0.0598394668095758	0.0770682445842273	0.119128841093995	6.49839266005066e-40	-0.00152116047273124	-0.0152116047273124	TRUE	600
2004	Scotland	observations	0.0692391297772581	0.0918616807402965	0.125453485268798	8.19420422252986e-56	-0.00174728021220803	-0.0174728021220803	TRUE	600
1997	North East (England)	predictions	0.0672445345124049	0.171104992370229	0.26026124924393	1.12833281578386e-20	-0.00223193640895895	-0.0223193640895895	TRUE	600
1997	North East (England)	observations	0.0872813804961926	0.20029818193917	0.268466676723993	9.65945807111995e-13	-0.00168390030452429	-0.0168390030452429	TRUE	600
1999	London	predictions	0.0643654230591758	0.0992567493327756	0.148850229607833	9.4850815860127e-14	0.0013322280103154	0.013322280103154	TRUE	600
1999	London	observations	0.0813619006049565	0.104301321185233	0.148875572546624	7.51428840439009e-16	0.00127348065269853	0.0127348065269853	TRUE	600
2007	North East (England)	predictions	0.0912276237276238	0.108167415362033	0.17892066563966	1.12833281578386e-20	-0.00223193640895895	-0.0223193640895895	TRUE	600
2007	North East (England)	observations	0.113585273585274	0.157196401138722	0.188303111653802	9.65945807111995e-13	-0.00168390030452429	-0.0168390030452429	TRUE	600
2002	Wales	predictions	0.0525230969058254	0.0682735300154009	0.0974552614082987	3.20543383257845e-06	0.000537543058228049	0.00537543058228049	TRUE	600
2002	Wales	observations	0.056066577013843	0.0691041126611481	0.0962909851753264	4.68919373572792e-13	0.000743629390393074	0.00743629390393074	TRUE	600
1996	Wales	predictions	0.0398100945852297	0.0519311047001267	0.0943850697533769	3.20543383257845e-06	0.000537543058228049	0.00537543058228049	TRUE	600
1996	Wales	observations	0.0524910515474752	0.071920215582351	0.1207059873019	4.68919373572792e-13	0.000743629390393074	0.00743629390393074	TRUE	600
1998	London	predictions	0.0573831147442807	0.100222286526017	0.148187988594563	9.4850815860127e-14	0.0013322280103154	0.013322280103154	TRUE	600
1998	London	observations	0.0613492117921544	0.0867364172300335	0.147661600159189	7.51428840439009e-16	0.00127348065269853	0.0127348065269853	TRUE	600
2000	London	predictions	0.066186585177218	0.0808286704228601	0.10967092099204	9.4850815860127e-14	0.0013322280103154	0.013322280103154	TRUE	600
2000	London	observations	0.0689688679022793	0.0948799185600255	0.115839029711493	7.51428840439009e-16	0.00127348065269853	0.0127348065269853	TRUE	600
2010	East Midlands (England)	predictions	0.0475032397555815	0.0602199548427796	0.0832979267151853	0.000113128257003494	-0.000462124778601692	-0.00462124778601692	TRUE	600
2010	East Midlands (England)	observations	0.069708675474219	0.0861846041757742	0.105351851887172	0.000396056874302992	-0.000377888269520561	-0.00377888269520561	TRUE	600
2008	Wales	predictions	0.0634984387575241	0.0915255493804571	0.122373072970195	3.20543383257845e-06	0.000537543058228049	0.00537543058228049	TRUE	600
2008	Wales	observations	0.075105561007509	0.0945208020997197	0.128076128827989	4.68919373572792e-13	0.000743629390393074	0.00743629390393074	TRUE	600
2000	West Midlands (England)	predictions	0.0935586789530291	0.113820722129231	0.142011722751431	2.04424329164088e-11	-0.000744880323425956	-0.00744880323425956	TRUE	600
2000	West Midlands (England)	observations	0.103916617817776	0.138781974362363	0.180882218542398	2.28085446667654e-10	-0.000666950448656123	-0.00666950448656123	TRUE	600
2004	South West (England)	predictions	0.0751209589025666	0.0877717133846898	0.107715118195584	8.50995832752464e-06	0.000457365591375908	0.00457365591375908	TRUE	600
2004	South West (England)	observations	0.0720454187942182	0.0868589856694418	0.106770219804745	0.0117236878751455	0.000255566146016461	0.00255566146016461	FALSE	600
2011	North West (England)	predictions	0.0562241097060428	0.0681279167987161	0.0866638623243117	1.72276659110315e-10	0.000606826872337355	0.00606826872337355	TRUE	600
2011	North West (England)	observations	0.0715750837479195	0.100526074243605	0.118716628747611	3.19646514604257e-18	0.00108708020434041	0.0108708020434041	TRUE	600
1999	Scotland	predictions	0.0606952136144838	0.0902618732876842	0.134242511879708	6.49839266005066e-40	-0.00152116047273124	-0.0152116047273124	TRUE	600
1999	Scotland	observations	0.0641404389173634	0.0946633721794729	0.125525324181175	8.19420422252986e-56	-0.00174728021220803	-0.0174728021220803	TRUE	600
1992	East of England	predictions	0.121133537967317	0.155560191788998	0.223305669315168	2.94768907311002e-07	-0.000557122724415632	-0.00557122724415632	TRUE	600
1992	East of England	observations	0.123439302511505	0.171484894880443	0.219515688988183	9.83273370327427e-30	-0.00119010012963695	-0.0119010012963695	TRUE	600
2008	North West (England)	predictions	0.0533675379383933	0.0779321949023035	0.0984625653681878	1.72276659110315e-10	0.000606826872337355	0.00606826872337355	TRUE	600
2008	North West (England)	observations	0.0757490854477675	0.101883424588491	0.128804205592563	3.19646514604257e-18	0.00108708020434041	0.0108708020434041	TRUE	600
1996	West Midlands (England)	predictions	0.0571792482291345	0.0744269437429572	0.0980276375334337	2.04424329164088e-11	-0.000744880323425956	-0.00744880323425956	TRUE	600
1996	West Midlands (England)	observations	0.0871167316146714	0.109887606311299	0.146392967700749	2.28085446667654e-10	-0.000666950448656123	-0.00666950448656123	TRUE	600
2014	Yorkshire and The Humber	predictions	0.0400683753300564	0.0560057211821167	0.0758723034514158	0.00500144238753458	0.00036541990991595	0.0036541990991595	FALSE	600
2014	Yorkshire and The Humber	observations	0.0596580873417803	0.0737715158592268	0.0858506707513721	0.000134458805653752	0.000445818569582177	0.00445818569582177	TRUE	600
2005	North West (England)	predictions	0.0559467267742597	0.0756461402037611	0.113776938277199	1.72276659110315e-10	0.000606826872337355	0.00606826872337355	TRUE	600
2005	North West (England)	observations	0.080368565901956	0.0948174504950495	0.140549780308754	3.19646514604257e-18	0.00108708020434041	0.0108708020434041	TRUE	600
1991	West Midlands (England)	predictions	0.0578475899953225	0.0827818698581793	0.132161842629474	2.04424329164088e-11	-0.000744880323425956	-0.00744880323425956	TRUE	600
1991	West Midlands (England)	observations	0.0611041088189494	0.086051839464883	0.149378850629347	2.28085446667654e-10	-0.000666950448656123	-0.00666950448656123	TRUE	600
2006	London	predictions	0.0670708896937711	0.0819292872726224	0.103677358907263	9.4850815860127e-14	0.0013322280103154	0.013322280103154	TRUE	600
2006	London	observations	0.0676913562677842	0.0865671520703955	0.101249333260391	7.51428840439009e-16	0.00127348065269853	0.0127348065269853	TRUE	600
1990	Scotland	predictions	0.0804414847736529	0.124695307576168	0.1654506147586	6.49839266005066e-40	-0.00152116047273124	-0.0152116047273124	TRUE	600
1990	Scotland	observations	0.0920980801349277	0.126928663426717	0.158337203506505	8.19420422252986e-56	-0.00174728021220803	-0.0174728021220803	TRUE	600
1998	Scotland	predictions	0.0529439416781068	0.0928287091079248	0.140800000429871	6.49839266005066e-40	-0.00152116047273124	-0.0152116047273124	TRUE	600
1998	Scotland	observations	0.0526604848285965	0.0878452340776834	0.142182625949319	8.19420422252986e-56	-0.00174728021220803	-0.0174728021220803	TRUE	600
2010	London	predictions	0.0796765900516903	0.123849699685939	0.177816429073681	9.4850815860127e-14	0.0013322280103154	0.013322280103154	TRUE	600
2010	London	observations	0.0971955961498183	0.133663960262096	0.19519502618451	7.51428840439009e-16	0.00127348065269853	0.0127348065269853	TRUE	600
1993	London	predictions	0.058081152328073	0.0901479377766528	0.167738673139159	9.4850815860127e-14	0.0013322280103154	0.013322280103154	TRUE	600
1993	London	observations	0.0636052962242766	0.0888706383539384	0.162260517799353	7.51428840439009e-16	0.00127348065269853	0.0127348065269853	TRUE	600
1997	London	predictions	0.0536684755925923	0.0864804960948995	0.112030375391494	9.4850815860127e-14	0.0013322280103154	0.013322280103154	TRUE	600
1997	London	observations	0.0553163465288124	0.0920106292317294	0.120337431680113	7.51428840439009e-16	0.00127348065269853	0.0127348065269853	TRUE	600
2012	Wales	predictions	0.0544702322645113	0.0716196138040925	0.0949209727831906	3.20543383257845e-06	0.000537543058228049	0.00537543058228049	TRUE	600
2012	Wales	observations	0.0744035574115778	0.0962130240348817	0.115549637105567	4.68919373572792e-13	0.000743629390393074	0.00743629390393074	TRUE	600
2003	Wales	predictions	0.0553635438853175	0.0850565728666716	0.117428531361871	3.20543383257845e-06	0.000537543058228049	0.00537543058228049	TRUE	600
2003	Wales	observations	0.0548989910517709	0.0831261249562465	0.108190888755435	4.68919373572792e-13	0.000743629390393074	0.00743629390393074	TRUE	600
2016	Yorkshire and The Humber	predictions	0.0366002749146307	0.0536922562897184	0.0794893354254641	0.00500144238753458	0.00036541990991595	0.0036541990991595	FALSE	600
2016	Yorkshire and The Humber	observations	0.0615309754504872	0.0737125981659209	0.0938952013891577	0.000134458805653752	0.000445818569582177	0.00445818569582177	TRUE	600
2000	North West (England)	predictions	0.0362063565470379	0.050304878160068	0.0931565320364795	1.72276659110315e-10	0.000606826872337355	0.00606826872337355	TRUE	600
2000	North West (England)	observations	0.0503041492019448	0.0807162202107517	0.103744157065542	3.19646514604257e-18	0.00108708020434041	0.0108708020434041	TRUE	600
2016	North East (England)	predictions	0.0871981589167837	0.108979864879965	0.192613967906638	1.12833281578386e-20	-0.00223193640895895	-0.0223193640895895	TRUE	600
2016	North East (England)	observations	0.0928681854269583	0.146436858311744	0.19675334541268	9.65945807111995e-13	-0.00168390030452429	-0.0168390030452429	TRUE	600
1991	East Midlands (England)	predictions	0.0653904342223833	0.081210806655757	0.155348797312423	0.000113128257003494	-0.000462124778601692	-0.00462124778601692	TRUE	600
1991	East Midlands (England)	observations	0.0649414787658924	0.0856005292618348	0.123331036824883	0.000396056874302992	-0.000377888269520561	-0.00377888269520561	TRUE	600
2005	London	predictions	0.059978087661499	0.076494284432525	0.111877734321549	9.4850815860127e-14	0.0013322280103154	0.013322280103154	TRUE	600
2005	London	observations	0.0774035652953134	0.101452411081485	0.116490758850305	7.51428840439009e-16	0.00127348065269853	0.0127348065269853	TRUE	600
2013	North East (England)	predictions	0.0715001419546479	0.112330010392513	0.154875212126405	1.12833281578386e-20	-0.00223193640895895	-0.0223193640895895	TRUE	600
2013	North East (England)	observations	0.1084784586236	0.159429703174841	0.203620990151104	9.65945807111995e-13	-0.00168390030452429	-0.0168390030452429	TRUE	600
2012	London	predictions	0.094930236209044	0.130411571764481	0.217579525962888	9.4850815860127e-14	0.0013322280103154	0.013322280103154	TRUE	600
2012	London	observations	0.0937658970445856	0.127760566131502	0.170132048866226	7.51428840439009e-16	0.00127348065269853	0.0127348065269853	TRUE	600
2014	London	predictions	0.0694600756277845	0.0963154685851928	0.130390216726353	9.4850815860127e-14	0.0013322280103154	0.013322280103154	TRUE	600
2014	London	observations	0.0593262587666438	0.0996172793945039	0.115441636812002	7.51428840439009e-16	0.00127348065269853	0.0127348065269853	TRUE	600
2019	North West (England)	predictions	0.0483580218795713	0.0588393223797323	0.0749441744594726	1.72276659110315e-10	0.000606826872337355	0.00606826872337355	TRUE	600
2019	North West (England)	observations	0.0701483057284394	0.0811245241461067	0.0944972512259717	3.19646514604257e-18	0.00108708020434041	0.0108708020434041	TRUE	600
1996	London	predictions	0.0367101669064996	0.0647249572201491	0.117296456803499	9.4850815860127e-14	0.0013322280103154	0.013322280103154	TRUE	600
1996	London	observations	0.0521941124673402	0.0852189070747917	0.125620962240681	7.51428840439009e-16	0.00127348065269853	0.0127348065269853	TRUE	600
1997	East Midlands (England)	predictions	0.0424075410420514	0.0790919191080371	0.133839903533522	0.000113128257003494	-0.000462124778601692	-0.00462124778601692	TRUE	600
1997	East Midlands (England)	observations	0.0564937300131697	0.092197230615418	0.146555011410246	0.000396056874302992	-0.000377888269520561	-0.00377888269520561	TRUE	600
2006	North East (England)	predictions	0.142002657620335	0.181562787811618	0.21427623077442	1.12833281578386e-20	-0.00223193640895895	-0.0223193640895895	TRUE	600
2006	North East (England)	observations	0.162188088992519	0.203840669163971	0.243459540028587	9.65945807111995e-13	-0.00168390030452429	-0.0168390030452429	TRUE	600
2000	Scotland	predictions	0.0553852315332551	0.1007682943384	0.147827853002406	6.49839266005066e-40	-0.00152116047273124	-0.0152116047273124	TRUE	600
2000	Scotland	observations	0.0494782812739079	0.0985505312583811	0.138619393637164	8.19420422252986e-56	-0.00174728021220803	-0.0174728021220803	TRUE	600
1992	Yorkshire and The Humber	predictions	0.0280943137286067	0.0566371308730452	0.0908608688411582	0.00500144238753458	0.00036541990991595	0.0036541990991595	FALSE	600
1992	Yorkshire and The Humber	observations	0.0403552846347256	0.0811256939081894	0.141045839310772	0.000134458805653752	0.000445818569582177	0.00445818569582177	TRUE	600
2009	Scotland	predictions	0.0489520048591355	0.0647123764325099	0.0800257238762665	6.49839266005066e-40	-0.00152116047273124	-0.0152116047273124	TRUE	600
2009	Scotland	observations	0.0562406061429959	0.0638391661775928	0.083308389195625	8.19420422252986e-56	-0.00174728021220803	-0.0174728021220803	TRUE	600
2017	Yorkshire and The Humber	predictions	0.0410806326677029	0.0537947367784653	0.0712701011367821	0.00500144238753458	0.00036541990991595	0.0036541990991595	FALSE	600
2017	Yorkshire and The Humber	observations	0.0615256996911037	0.0752323342801846	0.0918500847194451	0.000134458805653752	0.000445818569582177	0.00445818569582177	TRUE	600
1995	West Midlands (England)	predictions	0.0756280474102719	0.0987380560186563	0.136600033534586	2.04424329164088e-11	-0.000744880323425956	-0.00744880323425956	TRUE	600
1995	West Midlands (England)	observations	0.0899318085260775	0.115822812926983	0.126540811310486	2.28085446667654e-10	-0.000666950448656123	-0.00666950448656123	TRUE	600
1990	North East (England)	predictions	0.0523570486547454	0.122030131682841	0.27234405790188	1.12833281578386e-20	-0.00223193640895895	-0.0223193640895895	TRUE	600
1990	North East (England)	observations	0.0413630167096657	0.152257423379855	0.265227698727888	9.65945807111995e-13	-0.00168390030452429	-0.0168390030452429	TRUE	600
2008	London	predictions	0.0473023952531231	0.0753565435600685	0.0986066481237674	9.4850815860127e-14	0.0013322280103154	0.013322280103154	TRUE	600
2008	London	observations	0.0556901077645759	0.0799403090535016	0.101043378192629	7.51428840439009e-16	0.00127348065269853	0.0127348065269853	TRUE	600
2003	North East (England)	predictions	0.104237113560124	0.141989852932182	0.197194792434291	1.12833281578386e-20	-0.00223193640895895	-0.0223193640895895	TRUE	600
2003	North East (England)	observations	0.114518019705876	0.16547035559509	0.225909359172582	9.65945807111995e-13	-0.00168390030452429	-0.0168390030452429	TRUE	600
1990	London	predictions	0.0957943158357002	0.138958279371573	0.202614038509537	9.4850815860127e-14	0.0013322280103154	0.013322280103154	TRUE	600
1990	London	observations	0.0515691230138042	0.0932828286710219	0.126556331655557	7.51428840439009e-16	0.00127348065269853	0.0127348065269853	TRUE	600
1993	Yorkshire and The Humber	predictions	0.0303500759493108	0.0491860114349855	0.0843135890219452	0.00500144238753458	0.00036541990991595	0.0036541990991595	FALSE	600
1993	Yorkshire and The Humber	observations	0.0471609351432881	0.0722234561985184	0.093125920549382	0.000134458805653752	0.000445818569582177	0.00445818569582177	TRUE	600
2002	North East (England)	predictions	0.0936309417676747	0.117293211152266	0.177541739204506	1.12833281578386e-20	-0.00223193640895895	-0.0223193640895895	TRUE	600
2002	North East (England)	observations	0.10549686795224	0.169241774199844	0.217021689479485	9.65945807111995e-13	-0.00168390030452429	-0.0168390030452429	TRUE	600
1996	North East (England)	predictions	0.057514450867052	0.148514796552153	0.231838291638495	1.12833281578386e-20	-0.00223193640895895	-0.0223193640895895	TRUE	600
1996	North East (England)	observations	0.0680698668007037	0.166598751208967	0.267153218059559	9.65945807111995e-13	-0.00168390030452429	-0.0168390030452429	TRUE	600
2012	North West (England)	predictions	0.0595726517268731	0.0757500271659061	0.085126204045511	1.72276659110315e-10	0.000606826872337355	0.00606826872337355	TRUE	600
2012	North West (England)	observations	0.0822466111397778	0.103798044027812	0.127808663422866	3.19646514604257e-18	0.00108708020434041	0.0108708020434041	TRUE	600
2005	East Midlands (England)	predictions	0.0674849626114335	0.0946118282719073	0.118173486349746	0.000113128257003494	-0.000462124778601692	-0.00462124778601692	TRUE	600
2005	East Midlands (England)	observations	0.0856193871845276	0.10190733025809	0.115368836230371	0.000396056874302992	-0.000377888269520561	-0.00377888269520561	TRUE	600
1997	North West (England)	predictions	0.0443792088217008	0.0608342615066859	0.0808921432697422	1.72276659110315e-10	0.000606826872337355	0.00606826872337355	TRUE	600
1997	North West (England)	observations	0.0453745360652131	0.0743792834296584	0.0961540190205035	3.19646514604257e-18	0.00108708020434041	0.0108708020434041	TRUE	600
2008	Yorkshire and The Humber	predictions	0.0445082707938977	0.0564424454749574	0.0913997425535067	0.00500144238753458	0.00036541990991595	0.0036541990991595	FALSE	600
2008	Yorkshire and The Humber	observations	0.0607186097990974	0.0853071005839897	0.103541078659866	0.000134458805653752	0.000445818569582177	0.00445818569582177	TRUE	600
1997	West Midlands (England)	predictions	0.0720796929559382	0.0891161239192591	0.115378935100447	2.04424329164088e-11	-0.000744880323425956	-0.00744880323425956	TRUE	600
1997	West Midlands (England)	observations	0.0838961297088278	0.108027774018461	0.129440182486129	2.28085446667654e-10	-0.000666950448656123	-0.00666950448656123	TRUE	600
2011	London	predictions	0.101279239009719	0.131737408741075	0.195199224411453	9.4850815860127e-14	0.0013322280103154	0.013322280103154	TRUE	600
2011	London	observations	0.11238462306042	0.16003096352511	0.194433358528596	7.51428840439009e-16	0.00127348065269853	0.0127348065269853	TRUE	600
1996	North West (England)	predictions	0.0341915329149423	0.0467534592583454	0.0746935305058933	1.72276659110315e-10	0.000606826872337355	0.00606826872337355	TRUE	600
1996	North West (England)	observations	0.039137794381919	0.0509085027519391	0.0660054668974801	3.19646514604257e-18	0.00108708020434041	0.0108708020434041	TRUE	600
1995	Yorkshire and The Humber	predictions	0.0298975896304049	0.0540355546398232	0.108737982930327	0.00500144238753458	0.00036541990991595	0.0036541990991595	FALSE	600
1995	Yorkshire and The Humber	observations	0.0476583879149262	0.0732649765319059	0.12602379707764	0.000134458805653752	0.000445818569582177	0.00445818569582177	TRUE	600
2001	North East (England)	predictions	0.064516197028718	0.0950732554824328	0.156880300857575	1.12833281578386e-20	-0.00223193640895895	-0.0223193640895895	TRUE	600
2001	North East (England)	observations	0.113640074825384	0.168405556885355	0.220462272781118	9.65945807111995e-13	-0.00168390030452429	-0.0168390030452429	TRUE	600
2013	Wales	predictions	0.0498178538827733	0.0673104070794777	0.0906965039373646	3.20543383257845e-06	0.000537543058228049	0.00537543058228049	TRUE	600
2013	Wales	observations	0.0573322146780486	0.0784375645085774	0.114720023825868	4.68919373572792e-13	0.000743629390393074	0.00743629390393074	TRUE	600
1999	Wales	predictions	0.0513782382237408	0.0796994649450355	0.120296702447538	3.20543383257845e-06	0.000537543058228049	0.00537543058228049	TRUE	600
1999	Wales	observations	0.0523269915864473	0.0773174181101532	0.109469816330968	4.68919373572792e-13	0.000743629390393074	0.00743629390393074	TRUE	600
2011	East Midlands (England)	predictions	0.0650767664387653	0.0821609609439208	0.102036289546281	0.000113128257003494	-0.000462124778601692	-0.00462124778601692	TRUE	600
2011	East Midlands (England)	observations	0.0755714201641551	0.0938745758593505	0.111490094667553	0.000396056874302992	-0.000377888269520561	-0.00377888269520561	TRUE	600
2005	Wales	predictions	0.0687899565152411	0.0861796008874341	0.164067830765194	3.20543383257845e-06	0.000537543058228049	0.00537543058228049	TRUE	600
2005	Wales	observations	0.0697490366611384	0.091805710212143	0.140102603035625	4.68919373572792e-13	0.000743629390393074	0.00743629390393074	TRUE	600
1994	East Midlands (England)	predictions	0.0437106874449901	0.0695342608865467	0.0962519754951664	0.000113128257003494	-0.000462124778601692	-0.00462124778601692	TRUE	600
1994	East Midlands (England)	observations	0.0605901966858987	0.0859945025664165	0.128597758756694	0.000396056874302992	-0.000377888269520561	-0.00377888269520561	TRUE	600
1993	East Midlands (England)	predictions	0.0524811584153022	0.0845178160075573	0.128986227139309	0.000113128257003494	-0.000462124778601692	-0.00462124778601692	TRUE	600
1993	East Midlands (England)	observations	0.0643097481341857	0.0926987638326483	0.132064806935589	0.000396056874302992	-0.000377888269520561	-0.00377888269520561	TRUE	600
2007	North West (England)	predictions	0.0518631308933052	0.0719517412040566	0.0964151896286846	1.72276659110315e-10	0.000606826872337355	0.00606826872337355	TRUE	600
2007	North West (England)	observations	0.0786466055951758	0.106174956533998	0.130621038265425	3.19646514604257e-18	0.00108708020434041	0.0108708020434041	TRUE	600
1999	East Midlands (England)	predictions	0.0598004527608916	0.0878287627922376	0.140218788007072	0.000113128257003494	-0.000462124778601692	-0.00462124778601692	TRUE	600
1999	East Midlands (England)	observations	0.0655383105848079	0.0939076969624931	0.136094058793819	0.000396056874302992	-0.000377888269520561	-0.00377888269520561	TRUE	600
2015	London	predictions	0.081506073315168	0.103384317007899	0.128800188314511	9.4850815860127e-14	0.0013322280103154	0.013322280103154	TRUE	600
2015	London	observations	0.0826332420091191	0.104400345125108	0.13226089800236	7.51428840439009e-16	0.00127348065269853	0.0127348065269853	TRUE	600
1998	Yorkshire and The Humber	predictions	0.0180029581051694	0.037312319177851	0.0600418583586854	0.00500144238753458	0.00036541990991595	0.0036541990991595	FALSE	600
1998	Yorkshire and The Humber	observations	0.0412814697991681	0.0550144441375217	0.0798884726835965	0.000134458805653752	0.000445818569582177	0.00445818569582177	TRUE	600
2009	North East (England)	predictions	0.0621901130167302	0.112332239829232	0.218580777315303	1.12833281578386e-20	-0.00223193640895895	-0.0223193640895895	TRUE	600
2009	North East (England)	observations	0.0981519049805698	0.152410281678575	0.256530620190852	9.65945807111995e-13	-0.00168390030452429	-0.0168390030452429	TRUE	600
2001	London	predictions	0.0616037767715662	0.0869448744076568	0.11645277657987	9.4850815860127e-14	0.0013322280103154	0.013322280103154	TRUE	600
2001	London	observations	0.0661684594082074	0.0874984531240808	0.102528627706571	7.51428840439009e-16	0.00127348065269853	0.0127348065269853	TRUE	600
2004	East Midlands (England)	predictions	0.0789449645702468	0.100885365287376	0.129054860505202	0.000113128257003494	-0.000462124778601692	-0.00462124778601692	TRUE	600
2004	East Midlands (England)	observations	0.0716125580181878	0.104086124941781	0.149731750827253	0.000396056874302992	-0.000377888269520561	-0.00377888269520561	TRUE	600
2004	Yorkshire and The Humber	predictions	0.0654809832559475	0.0963073148492555	0.12416862240107	0.00500144238753458	0.00036541990991595	0.0036541990991595	FALSE	600
2004	Yorkshire and The Humber	observations	0.0790713478942265	0.106170114802934	0.145227721102874	0.000134458805653752	0.000445818569582177	0.00445818569582177	TRUE	600
1997	Wales	predictions	0.0451906437697497	0.0567516501011082	0.0914796493178967	3.20543383257845e-06	0.000537543058228049	0.00537543058228049	TRUE	600
1997	Wales	observations	0.0486543840643374	0.0571602851863312	0.0867429601796314	4.68919373572792e-13	0.000743629390393074	0.00743629390393074	TRUE	600
1995	East Midlands (England)	predictions	0.0540208684204183	0.0750249326741808	0.11146210581074	0.000113128257003494	-0.000462124778601692	-0.00462124778601692	TRUE	600
1995	East Midlands (England)	observations	0.0711211574955652	0.0964807474440165	0.124599894120907	0.000396056874302992	-0.000377888269520561	-0.00377888269520561	TRUE	600
1990	East of England	predictions	0.12054725070359	0.15257474528273	0.18073641553067	2.94768907311002e-07	-0.000557122724415632	-0.00557122724415632	TRUE	600
1990	East of England	observations	0.114147142216017	0.164943309039161	0.186229468146104	9.83273370327427e-30	-0.00119010012963695	-0.0119010012963695	TRUE	600
2000	Wales	predictions	0.0418372090176938	0.0614209485767314	0.0804634331266226	3.20543383257845e-06	0.000537543058228049	0.00537543058228049	TRUE	600
2000	Wales	observations	0.0506615779218422	0.0648309062452687	0.088502990133641	4.68919373572792e-13	0.000743629390393074	0.00743629390393074	TRUE	600
1990	North West (England)	predictions	0.0334007006546224	0.0439954398876294	0.062199675054895	1.72276659110315e-10	0.000606826872337355	0.00606826872337355	TRUE	600
1990	North West (England)	observations	0.0485932559341965	0.0591139552729056	0.0757237320444557	3.19646514604257e-18	0.00108708020434041	0.0108708020434041	TRUE	600
2012	Yorkshire and The Humber	predictions	0.0501908918460731	0.0588551510229699	0.0897950018589096	0.00500144238753458	0.00036541990991595	0.0036541990991595	FALSE	600
2012	Yorkshire and The Humber	observations	0.0606662871978877	0.0816521044888586	0.104555475963317	0.000134458805653752	0.000445818569582177	0.00445818569582177	TRUE	600
1992	Wales	predictions	0.0257161475370611	0.0386234975926476	0.0810745879707837	3.20543383257845e-06	0.000537543058228049	0.00537543058228049	TRUE	600
1992	Wales	observations	0.04250426671076	0.0615449662780565	0.0924076799269192	4.68919373572792e-13	0.000743629390393074	0.00743629390393074	TRUE	600
2009	East Midlands (England)	predictions	0.066556014919547	0.0840790284283132	0.0978762933744926	0.000113128257003494	-0.000462124778601692	-0.00462124778601692	TRUE	600
2009	East Midlands (England)	observations	0.068074352996441	0.0948291906619038	0.112417128241274	0.000396056874302992	-0.000377888269520561	-0.00377888269520561	TRUE	600
1991	North East (England)	predictions	0.0667076786466799	0.172136355011491	0.23058959321188	1.12833281578386e-20	-0.00223193640895895	-0.0223193640895895	TRUE	600
1991	North East (England)	observations	0.0653188246252859	0.155767492656474	0.237140379336162	9.65945807111995e-13	-0.00168390030452429	-0.0168390030452429	TRUE	600
1991	North West (England)	predictions	0.0331480162745148	0.0447904477513269	0.0621260381964511	1.72276659110315e-10	0.000606826872337355	0.00606826872337355	TRUE	600
1991	North West (England)	observations	0.0422774399459751	0.0537393073802287	0.0675042344122219	3.19646514604257e-18	0.00108708020434041	0.0108708020434041	TRUE	600
2004	North East (England)	predictions	0.0541703988722694	0.0976945487982819	0.155189657752857	1.12833281578386e-20	-0.00223193640895895	-0.0223193640895895	TRUE	600
2004	North East (England)	observations	0.0792357153076805	0.141091087117603	0.230143415141987	9.65945807111995e-13	-0.00168390030452429	-0.0168390030452429	TRUE	600
1990	East Midlands (England)	predictions	0.0317239322011315	0.070558979522575	0.0895922976362715	0.000113128257003494	-0.000462124778601692	-0.00462124778601692	TRUE	600
1990	East Midlands (England)	observations	0.04726765614254	0.0588494151749734	0.0906384769153781	0.000396056874302992	-0.000377888269520561	-0.00377888269520561	TRUE	600
1996	East Midlands (England)	predictions	0.0390775053247567	0.0666772511894483	0.130789852000468	0.000113128257003494	-0.000462124778601692	-0.00462124778601692	TRUE	600
1996	East Midlands (England)	observations	0.059709877057724	0.0775203137392149	0.134109396745057	0.000396056874302992	-0.000377888269520561	-0.00377888269520561	TRUE	600
1992	North West (England)	predictions	0.0341789824974713	0.0447369912559132	0.0645293834846238	1.72276659110315e-10	0.000606826872337355	0.00606826872337355	TRUE	600
1992	North West (England)	observations	0.0457685008762231	0.0587565813190614	0.0797623120049776	3.19646514604257e-18	0.00108708020434041	0.0108708020434041	TRUE	600
1995	Wales	predictions	0.0585255570058349	0.102506593615625	0.148965755538236	3.20543383257845e-06	0.000537543058228049	0.00537543058228049	TRUE	600
1995	Wales	observations	0.0592145612138444	0.0942081416676021	0.13347223381326	4.68919373572792e-13	0.000743629390393074	0.00743629390393074	TRUE	600
1991	London	predictions	0.0158246120924913	0.0944280243050228	0.21006973988088	9.4850815860127e-14	0.0013322280103154	0.013322280103154	TRUE	600
1991	London	observations	0.0807501854134022	0.11927038698728	0.179941114761128	7.51428840439009e-16	0.00127348065269853	0.0127348065269853	TRUE	600
2009	Yorkshire and The Humber	predictions	0.0395226858765395	0.0572042707144861	0.0763159919052011	0.00500144238753458	0.00036541990991595	0.0036541990991595	FALSE	600
2009	Yorkshire and The Humber	observations	0.0647292685774271	0.0711676742301056	0.0974183591379691	0.000134458805653752	0.000445818569582177	0.00445818569582177	TRUE	600
1995	North East (England)	predictions	0.032269430605768	0.163064899082225	0.242954535843207	1.12833281578386e-20	-0.00223193640895895	-0.0223193640895895	TRUE	600
1995	North East (England)	observations	0.0803811340006112	0.183819793733801	0.248998104848931	9.65945807111995e-13	-0.00168390030452429	-0.0168390030452429	TRUE	600
1993	North East (England)	predictions	0.0729717284215036	0.151024430365824	0.201884787472036	1.12833281578386e-20	-0.00223193640895895	-0.0223193640895895	TRUE	600
1993	North East (England)	observations	0.0554224673377597	0.182874477746762	0.215255872483222	9.65945807111995e-13	-0.00168390030452429	-0.0168390030452429	TRUE	600
2004	Wales	predictions	0.0550549047058722	0.0755936561078237	0.10423182665834	3.20543383257845e-06	0.000537543058228049	0.00537543058228049	TRUE	600
2004	Wales	observations	0.0580710736318226	0.0837608975519857	0.109131349799468	4.68919373572792e-13	0.000743629390393074	0.00743629390393074	TRUE	600
2000	East Midlands (England)	predictions	0.052289312460474	0.0819448532629016	0.116418527927045	0.000113128257003494	-0.000462124778601692	-0.00462124778601692	TRUE	600
2000	East Midlands (England)	observations	0.0641976072546592	0.0909461169017472	0.120725875695457	0.000396056874302992	-0.000377888269520561	-0.00377888269520561	TRUE	600
1990	Wales	predictions	0.0383024253309553	0.0590176012452329	0.0851856786598087	3.20543383257845e-06	0.000537543058228049	0.00537543058228049	TRUE	600
1990	Wales	observations	0.035880083501012	0.0506673146260622	0.0809286587079736	4.68919373572792e-13	0.000743629390393074	0.00743629390393074	TRUE	600
1991	Wales	predictions	0.0242788114962642	0.0408907880871264	0.0850366338091059	3.20543383257845e-06	0.000537543058228049	0.00537543058228049	TRUE	600
1991	Wales	observations	0.0348115665571255	0.0448475362948862	0.090757755549398	4.68919373572792e-13	0.000743629390393074	0.00743629390393074	TRUE	600
2006	Yorkshire and The Humber	predictions	0.0858429373895702	0.113734640277748	0.175642006024152	0.00500144238753458	0.00036541990991595	0.0036541990991595	FALSE	600
2006	Yorkshire and The Humber	observations	0.0904519092227152	0.115008970761423	0.158593713057546	0.000134458805653752	0.000445818569582177	0.00445818569582177	TRUE	600
1992	London	predictions	0.023341071458268	0.0627048976062893	0.0941716317756929	9.4850815860127e-14	0.0013322280103154	0.013322280103154	TRUE	600
1992	London	observations	0.0313430838766659	0.0623703663734959	0.0935773424051152	7.51428840439009e-16	0.00127348065269853	0.0127348065269853	TRUE	600
1999	North East (England)	predictions	0.0676423576423576	0.121619642495684	0.192956416187743	1.12833281578386e-20	-0.00223193640895895	-0.0223193640895895	TRUE	600
1999	North East (England)	observations	0.105773983934302	0.142875822121105	0.206550386130694	9.65945807111995e-13	-0.00168390030452429	-0.0168390030452429	TRUE	600
1997	Yorkshire and The Humber	predictions	0.0309037755690714	0.0564882152517947	0.094157381868774	0.00500144238753458	0.00036541990991595	0.0036541990991595	FALSE	600
1997	Yorkshire and The Humber	observations	0.0422474158153512	0.0623626260604358	0.090622321224911	0.000134458805653752	0.000445818569582177	0.00445818569582177	TRUE	600
2000	Yorkshire and The Humber	predictions	0.0275240105431865	0.0410281790986657	0.0771615589727653	0.00500144238753458	0.00036541990991595	0.0036541990991595	FALSE	600
2000	Yorkshire and The Humber	observations	0.0444543907874724	0.0572834786956542	0.0845486461214224	0.000134458805653752	0.000445818569582177	0.00445818569582177	TRUE	600
1991	Yorkshire and The Humber	predictions	0.0376047037202159	0.0680912022020497	0.145189522735092	0.00500144238753458	0.00036541990991595	0.0036541990991595	FALSE	600
1991	Yorkshire and The Humber	observations	0.0462308718458985	0.0729523949132939	0.133389006235418	0.000134458805653752	0.000445818569582177	0.00445818569582177	TRUE	600
1996	Yorkshire and The Humber	predictions	0.0264836266277494	0.044670436147862	0.0624356596946273	0.00500144238753458	0.00036541990991595	0.0036541990991595	FALSE	600
1996	Yorkshire and The Humber	observations	0.0374583922224763	0.049320351989929	0.0716763850565989	0.000134458805653752	0.000445818569582177	0.00445818569582177	TRUE	600
2002	Yorkshire and The Humber	predictions	0.0375791754646733	0.0691581483339605	0.144161912711662	0.00500144238753458	0.00036541990991595	0.0036541990991595	FALSE	600
2002	Yorkshire and The Humber	observations	0.0746144873644103	0.0931684986737819	0.126112613552618	0.000134458805653752	0.000445818569582177	0.00445818569582177	TRUE	600
1998	North East (England)	predictions	0.01252251610996	0.149699482319909	0.201506936042442	1.12833281578386e-20	-0.00223193640895895	-0.0223193640895895	TRUE	600
1998	North East (England)	observations	0.0300019430064273	0.179444693237796	0.236595132337592	9.65945807111995e-13	-0.00168390030452429	-0.0168390030452429	TRUE	600
1999	Yorkshire and The Humber	predictions	0.0140530324407133	0.0390230535170849	0.0671702051834623	0.00500144238753458	0.00036541990991595	0.0036541990991595	FALSE	600
1999	Yorkshire and The Humber	observations	0.0434841106461708	0.062809338996235	0.0953081780080903	0.000134458805653752	0.000445818569582177	0.00445818569582177	TRUE	600
1990	Yorkshire and The Humber	predictions	0.0328238499361413	0.066183202221877	0.11352205333695	0.00500144238753458	0.00036541990991595	0.0036541990991595	FALSE	600
1990	Yorkshire and The Humber	observations	0.0431833788746371	0.0742071452854373	0.118210185177853	0.000134458805653752	0.000445818569582177	0.00445818569582177	TRUE	600
1994	Yorkshire and The Humber	predictions	0.0320255724667489	0.0485510599847738	0.071069580547019	0.00500144238753458	0.00036541990991595	0.0036541990991595	FALSE	600
1994	Yorkshire and The Humber	observations	0.0520142667407445	0.0776518688586029	0.101214494750375	0.000134458805653752	0.000445818569582177	0.00445818569582177	TRUE	600
2001	Yorkshire and The Humber	predictions	0.0305589967181381	0.050780621067159	0.109280534245758	0.00500144238753458	0.00036541990991595	0.0036541990991595	FALSE	600
2001	Yorkshire and The Humber	observations	0.0312458340930881	0.0610355435136412	0.10597501393302	0.000134458805653752	0.000445818569582177	0.00445818569582177	TRUE	600
