# Supplementary material for: Trait mediation explains decadal distributional shifts for a wide range of insect taxa
Source: Nat Commun. 2025 Aug 30;16:8131. doi: 10.1038/s41467-025-63093-y (PMC12398571; doi:10.1038/s41467-025-63093-y)
Supplement: Supplementary file 4 — Source Data [file 41467_2025_63093_MOESM4_ESM.zip › source_data/figure_1B.csv]

year	y_	what	q05	q50	q95	pv	eff	a	sig	n
2015	mid	pred. rand. loc.	0.0469676010221035	0.049683655444215	0.0531160229876015	0.260168295843835	5.09555257856648e-05	0.000509555257856648	FALSE	620
1995	mid	pred. rand. loc.	0.0508568109860978	0.0640692682034043	0.0840175672798982	0.260168295843835	5.09555257856648e-05	0.000509555257856648	FALSE	620
2000	mid	pred. rand. loc.	0.0458369343377544	0.0554134469899945	0.0682894376955659	0.260168295843835	5.09555257856648e-05	0.000509555257856648	FALSE	620
1992	mid	pred. rand. loc.	0.0388674266170043	0.0529791127658232	0.063025091719475	0.260168295843835	5.09555257856648e-05	0.000509555257856648	FALSE	620
2017	mid	pred. rand. loc.	0.0485632220999009	0.052303334647517	0.0578666375221559	0.260168295843835	5.09555257856648e-05	0.000509555257856648	FALSE	620
2014	mid	pred. rand. loc.	0.0480680710772241	0.0612698868311778	0.0684452975820318	0.260168295843835	5.09555257856648e-05	0.000509555257856648	FALSE	620
2008	mid	pred. rand. loc.	0.0446096111177629	0.0542407783821957	0.063938993423566	0.260168295843835	5.09555257856648e-05	0.000509555257856648	FALSE	620
2006	mid	pred. rand. loc.	0.0624972121759297	0.0667573658707039	0.0790040286019481	0.260168295843835	5.09555257856648e-05	0.000509555257856648	FALSE	620
1993	mid	pred. rand. loc.	0.0440129920421295	0.0518135399132061	0.0619643188421992	0.260168295843835	5.09555257856648e-05	0.000509555257856648	FALSE	620
2013	mid	pred. rand. loc.	0.0498589845035177	0.0571460666515075	0.0682277650967791	0.260168295843835	5.09555257856648e-05	0.000509555257856648	FALSE	620
2001	mid	pred. rand. loc.	0.058604241370953	0.0717419790786682	0.0849258585507482	0.260168295843835	5.09555257856648e-05	0.000509555257856648	FALSE	620
1997	mid	pred. rand. loc.	0.0511980410338609	0.0602703695610653	0.075801496683487	0.260168295843835	5.09555257856648e-05	0.000509555257856648	FALSE	620
1994	mid	pred. rand. loc.	0.0402966340606379	0.046733886158546	0.0520919709825631	0.260168295843835	5.09555257856648e-05	0.000509555257856648	FALSE	620
2010	mid	pred. rand. loc.	0.0425007001822617	0.0529103737750123	0.0565033941298007	0.260168295843835	5.09555257856648e-05	0.000509555257856648	FALSE	620
2019	mid	pred. rand. loc.	0.056415259589013	0.0619870154889869	0.0688862059394104	0.260168295843835	5.09555257856648e-05	0.000509555257856648	FALSE	620
2007	mid	pred. rand. loc.	0.0523012351840077	0.059337159947611	0.0673756014668984	0.260168295843835	5.09555257856648e-05	0.000509555257856648	FALSE	620
2012	mid	pred. rand. loc.	0.0407784455135079	0.0502360037985426	0.0576158128817557	0.260168295843835	5.09555257856648e-05	0.000509555257856648	FALSE	620
1998	mid	pred. rand. loc.	0.0433404938754926	0.0561816260898522	0.0640358240081234	0.260168295843835	5.09555257856648e-05	0.000509555257856648	FALSE	620
2020	mid	pred. rand. loc.	0.0557905568427129	0.0605178687977358	0.0695211488658142	0.260168295843835	5.09555257856648e-05	0.000509555257856648	FALSE	620
2011	mid	pred. rand. loc.	0.0511727572561554	0.0563829166052646	0.065691723872339	0.260168295843835	5.09555257856648e-05	0.000509555257856648	FALSE	620
2005	mid	pred. rand. loc.	0.0570224386268259	0.0682515841766506	0.0807242615070311	0.260168295843835	5.09555257856648e-05	0.000509555257856648	FALSE	620
2018	mid	pred. rand. loc.	0.0606089480059197	0.065012618485303	0.0745179660266139	0.260168295843835	5.09555257856648e-05	0.000509555257856648	FALSE	620
1990	mid	pred. rand. loc.	0.0442988703653855	0.0589081474965472	0.0748100548515896	0.260168295843835	5.09555257856648e-05	0.000509555257856648	FALSE	620
2009	mid	pred. rand. loc.	0.0500539257356136	0.0587081219481677	0.0708709289131679	0.260168295843835	5.09555257856648e-05	0.000509555257856648	FALSE	620
2003	mid	pred. rand. loc.	0.062456217640268	0.0798620023300183	0.0917373113979928	0.260168295843835	5.09555257856648e-05	0.000509555257856648	FALSE	620
2002	mid	pred. rand. loc.	0.0625766598765568	0.0693475556794267	0.0829510492139417	0.260168295843835	5.09555257856648e-05	0.000509555257856648	FALSE	620
1996	mid	pred. rand. loc.	0.0456412241110156	0.0519741014935282	0.0673674452211278	0.260168295843835	5.09555257856648e-05	0.000509555257856648	FALSE	620
1991	mid	pred. rand. loc.	0.0419280015221846	0.0532807403460476	0.0654528477252477	0.260168295843835	5.09555257856648e-05	0.000509555257856648	FALSE	620
2016	mid	pred. rand. loc.	0.0477221729056149	0.0550893677470348	0.0583843664757873	0.260168295843835	5.09555257856648e-05	0.000509555257856648	FALSE	620
2004	mid	pred. rand. loc.	0.0600573132209413	0.065683142234974	0.0744307045028122	0.260168295843835	5.09555257856648e-05	0.000509555257856648	FALSE	620
1999	mid	pred. rand. loc.	0.0472617245744857	0.0550141371303913	0.0608210397551616	0.260168295843835	5.09555257856648e-05	0.000509555257856648	FALSE	620
1992	north	pred. rand. loc.	0.0533183103718065	0.0670750559018716	0.0769099124779208	1.94121996527906e-30	-0.000643799454982669	-0.00643799454982669	TRUE	620
2003	north	pred. rand. loc.	0.0523851395551371	0.0706206129820244	0.0902465815700774	1.94121996527906e-30	-0.000643799454982669	-0.00643799454982669	TRUE	620
2020	north	pred. rand. loc.	0.0466229289880677	0.056148659068744	0.0642172910665813	1.94121996527906e-30	-0.000643799454982669	-0.00643799454982669	TRUE	620
2011	north	pred. rand. loc.	0.0551634656620446	0.0614028571738686	0.0695331231938713	1.94121996527906e-30	-0.000643799454982669	-0.00643799454982669	TRUE	620
2007	north	pred. rand. loc.	0.0541589836710235	0.0653814083622	0.074478450216425	1.94121996527906e-30	-0.000643799454982669	-0.00643799454982669	TRUE	620
2019	north	pred. rand. loc.	0.043898943406324	0.0512356234844637	0.0616401254225666	1.94121996527906e-30	-0.000643799454982669	-0.00643799454982669	TRUE	620
2014	north	pred. rand. loc.	0.0526526075694839	0.0669063627286351	0.0743317582071436	1.94121996527906e-30	-0.000643799454982669	-0.00643799454982669	TRUE	620
2009	north	pred. rand. loc.	0.0458558409160897	0.0539913330633425	0.0623760615576865	1.94121996527906e-30	-0.000643799454982669	-0.00643799454982669	TRUE	620
1990	north	pred. rand. loc.	0.0806081198678574	0.0952837713068053	0.107492206991078	1.94121996527906e-30	-0.000643799454982669	-0.00643799454982669	TRUE	620
1995	north	pred. rand. loc.	0.0454013778366268	0.0627659512285223	0.0780313079923377	1.94121996527906e-30	-0.000643799454982669	-0.00643799454982669	TRUE	620
2000	north	pred. rand. loc.	0.0525977904647151	0.0750238338440586	0.0909221393412514	1.94121996527906e-30	-0.000643799454982669	-0.00643799454982669	TRUE	620
2018	north	pred. rand. loc.	0.0570229858932642	0.0651104684888596	0.0758531397756897	1.94121996527906e-30	-0.000643799454982669	-0.00643799454982669	TRUE	620
1997	north	pred. rand. loc.	0.0598104460360999	0.0743215532715564	0.108718931070374	1.94121996527906e-30	-0.000643799454982669	-0.00643799454982669	TRUE	620
2010	north	pred. rand. loc.	0.044602171480183	0.0588390723924006	0.0711754833222828	1.94121996527906e-30	-0.000643799454982669	-0.00643799454982669	TRUE	620
2017	north	pred. rand. loc.	0.048472097497316	0.0560173000086436	0.0649514096390138	1.94121996527906e-30	-0.000643799454982669	-0.00643799454982669	TRUE	620
1993	north	pred. rand. loc.	0.0607748876290239	0.0771689221699796	0.101488512465109	1.94121996527906e-30	-0.000643799454982669	-0.00643799454982669	TRUE	620
2008	north	pred. rand. loc.	0.0465860369064055	0.0531736205212625	0.0727283546442971	1.94121996527906e-30	-0.000643799454982669	-0.00643799454982669	TRUE	620
1998	north	pred. rand. loc.	0.0486250192058786	0.0629650881638878	0.0886801142628515	1.94121996527906e-30	-0.000643799454982669	-0.00643799454982669	TRUE	620
2004	north	pred. rand. loc.	0.0475783903137683	0.0634312232317318	0.0773895842678172	1.94121996527906e-30	-0.000643799454982669	-0.00643799454982669	TRUE	620
2016	north	pred. rand. loc.	0.0515064625970871	0.0603938278615447	0.0673568993425846	1.94121996527906e-30	-0.000643799454982669	-0.00643799454982669	TRUE	620
2002	north	pred. rand. loc.	0.0453449418238538	0.0540002162195192	0.0665310916111839	1.94121996527906e-30	-0.000643799454982669	-0.00643799454982669	TRUE	620
2012	north	pred. rand. loc.	0.044350179226185	0.057258969089276	0.0721717598178265	1.94121996527906e-30	-0.000643799454982669	-0.00643799454982669	TRUE	620
2005	north	pred. rand. loc.	0.0584566242922544	0.0682462102131376	0.0886934984182025	1.94121996527906e-30	-0.000643799454982669	-0.00643799454982669	TRUE	620
2001	north	pred. rand. loc.	0.0449502428054098	0.0591885783096493	0.0798031916192325	1.94121996527906e-30	-0.000643799454982669	-0.00643799454982669	TRUE	620
2015	north	pred. rand. loc.	0.0472581457068363	0.0584537785158014	0.0704575420388913	1.94121996527906e-30	-0.000643799454982669	-0.00643799454982669	TRUE	620
1994	north	pred. rand. loc.	0.0564305057820486	0.0778118089341	0.0991003808324809	1.94121996527906e-30	-0.000643799454982669	-0.00643799454982669	TRUE	620
1999	north	pred. rand. loc.	0.0512320251654534	0.0582856865126209	0.0856861668171333	1.94121996527906e-30	-0.000643799454982669	-0.00643799454982669	TRUE	620
2013	north	pred. rand. loc.	0.0434949375676908	0.0539612121679092	0.063191347553905	1.94121996527906e-30	-0.000643799454982669	-0.00643799454982669	TRUE	620
1991	north	pred. rand. loc.	0.0540082127106222	0.0671019399883283	0.0843212763347887	1.94121996527906e-30	-0.000643799454982669	-0.00643799454982669	TRUE	620
2006	north	pred. rand. loc.	0.0567135487334101	0.0699137400078641	0.0911794316012662	1.94121996527906e-30	-0.000643799454982669	-0.00643799454982669	TRUE	620
1996	north	pred. rand. loc.	0.0559161336646606	0.0658594514520992	0.0852215531149017	1.94121996527906e-30	-0.000643799454982669	-0.00643799454982669	TRUE	620
1998	south	pred. rand. loc.	0.0646732313125886	0.0718549903887569	0.0826072806359958	0.00315682083791337	0.00015013494271487	0.0015013494271487	FALSE	620
1997	south	pred. rand. loc.	0.067918877554114	0.0783743949538917	0.093430141897719	0.00315682083791337	0.00015013494271487	0.0015013494271487	FALSE	620
2005	south	pred. rand. loc.	0.0705728023299611	0.081789442548741	0.093076100293125	0.00315682083791337	0.00015013494271487	0.0015013494271487	FALSE	620
2017	south	pred. rand. loc.	0.0727713389852498	0.0798351992343382	0.0973976628713023	0.00315682083791337	0.00015013494271487	0.0015013494271487	FALSE	620
2008	south	pred. rand. loc.	0.0692216923307123	0.0826692475658689	0.0911199411299901	0.00315682083791337	0.00015013494271487	0.0015013494271487	FALSE	620
2019	south	pred. rand. loc.	0.0731073328340674	0.0866329197775333	0.09769849141	0.00315682083791337	0.00015013494271487	0.0015013494271487	FALSE	620
2004	south	pred. rand. loc.	0.0674941476983955	0.0788553290684686	0.0906466394149611	0.00315682083791337	0.00015013494271487	0.0015013494271487	FALSE	620
1992	south	pred. rand. loc.	0.0659950615880445	0.0833780757517499	0.100030493910073	0.00315682083791337	0.00015013494271487	0.0015013494271487	FALSE	620
2006	south	pred. rand. loc.	0.0753591663965506	0.0923584389906444	0.107676005769387	0.00315682083791337	0.00015013494271487	0.0015013494271487	FALSE	620
2014	south	pred. rand. loc.	0.0834714179219822	0.10030579745872	0.11145332939261	0.00315682083791337	0.00015013494271487	0.0015013494271487	FALSE	620
2018	south	pred. rand. loc.	0.0850268685386775	0.100202908130643	0.11338657318805	0.00315682083791337	0.00015013494271487	0.0015013494271487	FALSE	620
2001	south	pred. rand. loc.	0.0606961841637556	0.0698699107115599	0.0794189250584159	0.00315682083791337	0.00015013494271487	0.0015013494271487	FALSE	620
1999	south	pred. rand. loc.	0.0690687441241243	0.079540561675321	0.0829115520135427	0.00315682083791337	0.00015013494271487	0.0015013494271487	FALSE	620
1991	south	pred. rand. loc.	0.0720592630858519	0.0891565345902609	0.10486531210367	0.00315682083791337	0.00015013494271487	0.0015013494271487	FALSE	620
2012	south	pred. rand. loc.	0.0737305588776746	0.0882581188057456	0.099181738080317	0.00315682083791337	0.00015013494271487	0.0015013494271487	FALSE	620
1996	south	pred. rand. loc.	0.0665449759862019	0.0791334402237619	0.091836491708707	0.00315682083791337	0.00015013494271487	0.0015013494271487	FALSE	620
2011	south	pred. rand. loc.	0.084560745348736	0.0915547394972949	0.103608016592434	0.00315682083791337	0.00015013494271487	0.0015013494271487	FALSE	620
2007	south	pred. rand. loc.	0.0755564467556624	0.0855357831325	0.0952961368497506	0.00315682083791337	0.00015013494271487	0.0015013494271487	FALSE	620
1994	south	pred. rand. loc.	0.0714834747704465	0.078298174659581	0.0949221023102114	0.00315682083791337	0.00015013494271487	0.0015013494271487	FALSE	620
2016	south	pred. rand. loc.	0.071336868974046	0.0776265539993847	0.0853337759153471	0.00315682083791337	0.00015013494271487	0.0015013494271487	FALSE	620
2002	south	pred. rand. loc.	0.0687581023922885	0.0786268392599039	0.0905515412877135	0.00315682083791337	0.00015013494271487	0.0015013494271487	FALSE	620
1990	south	pred. rand. loc.	0.0803734552353107	0.0963581765653612	0.115458660561913	0.00315682083791337	0.00015013494271487	0.0015013494271487	FALSE	620
2009	south	pred. rand. loc.	0.0731034909215193	0.086212478783159	0.0982039638743615	0.00315682083791337	0.00015013494271487	0.0015013494271487	FALSE	620
2003	south	pred. rand. loc.	0.0738846852819144	0.0848127622173399	0.0973552537358445	0.00315682083791337	0.00015013494271487	0.0015013494271487	FALSE	620
2020	south	pred. rand. loc.	0.0748099898944022	0.0859506303078207	0.101872917351903	0.00315682083791337	0.00015013494271487	0.0015013494271487	FALSE	620
2010	south	pred. rand. loc.	0.0834163392774721	0.0920082654307804	0.102653143204156	0.00315682083791337	0.00015013494271487	0.0015013494271487	FALSE	620
2015	south	pred. rand. loc.	0.0673523559277228	0.0749095786379456	0.0845526443075809	0.00315682083791337	0.00015013494271487	0.0015013494271487	FALSE	620
1993	south	pred. rand. loc.	0.0698663639954575	0.0856858291750912	0.0945251567018419	0.00315682083791337	0.00015013494271487	0.0015013494271487	FALSE	620
1995	south	pred. rand. loc.	0.0775671610008562	0.0942001456543216	0.110324650321848	0.00315682083791337	0.00015013494271487	0.0015013494271487	FALSE	620
2000	south	pred. rand. loc.	0.060337773356329	0.0696910058493496	0.0804995839073811	0.00315682083791337	0.00015013494271487	0.0015013494271487	FALSE	620
2013	south	pred. rand. loc.	0.0821716797659837	0.0911509452224008	0.102892983737664	0.00315682083791337	0.00015013494271487	0.0015013494271487	FALSE	620
2017	south	predictions	0.0896385787204297	0.0976617231964021	0.113214724213368	3.20305104400273e-10	-0.000367380901048547	-0.00367380901048547	TRUE	600
2017	south	observations	0.0935810985046674	0.101768835646348	0.116401730188148	2.91545922978842e-17	-0.000489871960392746	-0.00489871960392746	TRUE	600
2016	south	predictions	0.0827923680718014	0.0954874679793697	0.100034266232869	3.20305104400273e-10	-0.000367380901048547	-0.00367380901048547	TRUE	600
2016	south	observations	0.0828395595355044	0.0879913789763642	0.0933182460723639	2.91545922978842e-17	-0.000489871960392746	-0.00489871960392746	TRUE	600
2013	south	predictions	0.093581281827264	0.104076004587336	0.115810073339673	3.20305104400273e-10	-0.000367380901048547	-0.00367380901048547	TRUE	600
2013	south	observations	0.104330398889969	0.113134709647687	0.128148395059798	2.91545922978842e-17	-0.000489871960392746	-0.00489871960392746	TRUE	600
2019	south	predictions	0.0871436913289644	0.101075542186527	0.118420014396133	3.20305104400273e-10	-0.000367380901048547	-0.00367380901048547	TRUE	600
2019	south	observations	0.0825609906718304	0.0932429228344686	0.100856381232067	2.91545922978842e-17	-0.000489871960392746	-0.00489871960392746	TRUE	600
2001	south	predictions	0.0807145407003652	0.0924661640860681	0.105610352232902	3.20305104400273e-10	-0.000367380901048547	-0.00367380901048547	TRUE	600
2001	south	observations	0.0873049514098947	0.0966644871260376	0.110252936228714	2.91545922978842e-17	-0.000489871960392746	-0.00489871960392746	TRUE	600
2014	mid	predictions	0.0648363979555376	0.0744304086861197	0.0842822788869187	0.381435533175946	5.44372186549081e-05	0.000544372186549081	FALSE	600
2014	mid	observations	0.0796903616046411	0.0843451604383961	0.093047100317895	0.224287254113666	7.01891186524427e-05	0.000701891186524427	FALSE	600
2003	south	predictions	0.104048901200039	0.113416963691614	0.12615092324568	3.20305104400273e-10	-0.000367380901048547	-0.00367380901048547	TRUE	600
2003	south	observations	0.0900553189767595	0.0979109284859838	0.108771676807992	2.91545922978842e-17	-0.000489871960392746	-0.00489871960392746	TRUE	600
2006	south	predictions	0.0953956287674703	0.109894994925198	0.135319034905719	3.20305104400273e-10	-0.000367380901048547	-0.00367380901048547	TRUE	600
2006	south	observations	0.0954916922313442	0.111835045439927	0.132011535011655	2.91545922978842e-17	-0.000489871960392746	-0.00489871960392746	TRUE	600
2005	mid	predictions	0.071339072916117	0.0833360578101397	0.0979334932925824	0.381435533175946	5.44372186549081e-05	0.000544372186549081	FALSE	600
2005	mid	observations	0.0837529149829572	0.0958915312605925	0.110179720850416	0.224287254113666	7.01891186524427e-05	0.000701891186524427	FALSE	600
2007	south	predictions	0.0995777208880281	0.109999435965891	0.118229345877825	3.20305104400273e-10	-0.000367380901048547	-0.00367380901048547	TRUE	600
2007	south	observations	0.0993934696668166	0.10568309946769	0.117925695668577	2.91545922978842e-17	-0.000489871960392746	-0.00489871960392746	TRUE	600
2018	south	predictions	0.0974525083563186	0.113306827227538	0.127592200800987	3.20305104400273e-10	-0.000367380901048547	-0.00367380901048547	TRUE	600
2018	south	observations	0.0899134034107721	0.0983857371653617	0.108374908536066	2.91545922978842e-17	-0.000489871960392746	-0.00489871960392746	TRUE	600
1996	south	predictions	0.0984246487145758	0.105030981126296	0.120202232787765	3.20305104400273e-10	-0.000367380901048547	-0.00367380901048547	TRUE	600
1996	south	observations	0.104344620987568	0.116537262442515	0.129040231517332	2.91545922978842e-17	-0.000489871960392746	-0.00489871960392746	TRUE	600
2019	mid	predictions	0.0681450959338633	0.076054739876736	0.0822806538779271	0.381435533175946	5.44372186549081e-05	0.000544372186549081	FALSE	600
2019	mid	observations	0.0805978171155657	0.0858997910764167	0.0943025368252869	0.224287254113666	7.01891186524427e-05	0.000701891186524427	FALSE	600
1997	south	predictions	0.0912016091171935	0.103551299407358	0.121492680739963	3.20305104400273e-10	-0.000367380901048547	-0.00367380901048547	TRUE	600
1997	south	observations	0.0932718327587111	0.101340864188087	0.115317211784147	2.91545922978842e-17	-0.000489871960392746	-0.00489871960392746	TRUE	600
2010	south	predictions	0.0958162004095187	0.108560559787532	0.12264016147324	3.20305104400273e-10	-0.000367380901048547	-0.00367380901048547	TRUE	600
2010	south	observations	0.107255343665504	0.117557061821471	0.132182907407508	2.91545922978842e-17	-0.000489871960392746	-0.00489871960392746	TRUE	600
1999	mid	predictions	0.0568049821063408	0.0690935898797398	0.0823047014242166	0.381435533175946	5.44372186549081e-05	0.000544372186549081	FALSE	600
1999	mid	observations	0.074224651355233	0.0813180481300253	0.0975357206920723	0.224287254113666	7.01891186524427e-05	0.000701891186524427	FALSE	600
2005	south	predictions	0.0934787168573681	0.106066997569518	0.117597784802155	3.20305104400273e-10	-0.000367380901048547	-0.00367380901048547	TRUE	600
2005	south	observations	0.0982603613299675	0.10749322284836	0.113374300539323	2.91545922978842e-17	-0.000489871960392746	-0.00489871960392746	TRUE	600
1999	south	predictions	0.0915283603373648	0.107988588515631	0.118434220530628	3.20305104400273e-10	-0.000367380901048547	-0.00367380901048547	TRUE	600
1999	south	observations	0.0909730452774652	0.100212599833148	0.113274059015337	2.91545922978842e-17	-0.000489871960392746	-0.00489871960392746	TRUE	600
1990	south	predictions	0.102902199495212	0.124735047260836	0.141203942495512	3.20305104400273e-10	-0.000367380901048547	-0.00367380901048547	TRUE	600
1990	south	observations	0.0926597237285466	0.106669829439412	0.120150352860274	2.91545922978842e-17	-0.000489871960392746	-0.00489871960392746	TRUE	600
2017	mid	predictions	0.0608270222058688	0.0662759683510754	0.0774417420833855	0.381435533175946	5.44372186549081e-05	0.000544372186549081	FALSE	600
2017	mid	observations	0.0723327178093611	0.0761383900455935	0.0822075783675837	0.224287254113666	7.01891186524427e-05	0.000701891186524427	FALSE	600
2014	south	predictions	0.0976328597277198	0.116094248146137	0.12842972320404	3.20305104400273e-10	-0.000367380901048547	-0.00367380901048547	TRUE	600
2014	south	observations	0.103046935214698	0.117484089601121	0.127512244418829	2.91545922978842e-17	-0.000489871960392746	-0.00489871960392746	TRUE	600
2004	south	predictions	0.0867949152165494	0.0998600016532062	0.112852006784404	3.20305104400273e-10	-0.000367380901048547	-0.00367380901048547	TRUE	600
2004	south	observations	0.0875672051598961	0.101767152460519	0.113109941419167	2.91545922978842e-17	-0.000489871960392746	-0.00489871960392746	TRUE	600
2003	mid	predictions	0.084372779453143	0.10785427662981	0.122592353121367	0.381435533175946	5.44372186549081e-05	0.000544372186549081	FALSE	600
2003	mid	observations	0.0897881840656301	0.104351219490161	0.116339212613615	0.224287254113666	7.01891186524427e-05	0.000701891186524427	FALSE	600
2012	south	predictions	0.0885475445879879	0.107068334087803	0.120371561264157	3.20305104400273e-10	-0.000367380901048547	-0.00367380901048547	TRUE	600
2012	south	observations	0.0979890285754498	0.107424702560528	0.117360984865087	2.91545922978842e-17	-0.000489871960392746	-0.00489871960392746	TRUE	600
2000	south	predictions	0.083250690115021	0.0936347455945524	0.105764692617373	3.20305104400273e-10	-0.000367380901048547	-0.00367380901048547	TRUE	600
2000	south	observations	0.0871126684529959	0.0945578506503187	0.106889875138141	2.91545922978842e-17	-0.000489871960392746	-0.00489871960392746	TRUE	600
2009	south	predictions	0.0960393362619002	0.110141480386207	0.123589741486273	3.20305104400273e-10	-0.000367380901048547	-0.00367380901048547	TRUE	600
2009	south	observations	0.0953867330960318	0.103819884774244	0.111277564565152	2.91545922978842e-17	-0.000489871960392746	-0.00489871960392746	TRUE	600
2008	south	predictions	0.0923417502905828	0.107396367690213	0.118398060495709	3.20305104400273e-10	-0.000367380901048547	-0.00367380901048547	TRUE	600
2008	south	observations	0.0962016706808196	0.109172684267521	0.116975805957143	2.91545922978842e-17	-0.000489871960392746	-0.00489871960392746	TRUE	600
2015	south	predictions	0.081618156035002	0.0897066621851033	0.101790678027861	3.20305104400273e-10	-0.000367380901048547	-0.00367380901048547	TRUE	600
2015	south	observations	0.0874246204231536	0.0954729584107582	0.104224585353019	2.91545922978842e-17	-0.000489871960392746	-0.00489871960392746	TRUE	600
2002	south	predictions	0.0864807073462927	0.0994237244443763	0.111790752342979	3.20305104400273e-10	-0.000367380901048547	-0.00367380901048547	TRUE	600
2002	south	observations	0.0893507738795035	0.102317095757762	0.112097609206545	2.91545922978842e-17	-0.000489871960392746	-0.00489871960392746	TRUE	600
2011	south	predictions	0.0965556176033377	0.107731581703021	0.124484747763068	3.20305104400273e-10	-0.000367380901048547	-0.00367380901048547	TRUE	600
2011	south	observations	0.104304529173443	0.113180295259267	0.123011731109359	2.91545922978842e-17	-0.000489871960392746	-0.00489871960392746	TRUE	600
2008	north	predictions	0.059606092992083	0.074632676813073	0.0969028924175521	2.71903677334419e-41	-0.00159092309632306	-0.0159092309632306	TRUE	600
2008	north	observations	0.0630533235708693	0.0723299882750535	0.0942634733274729	3.35792355596874e-60	-0.0018576784730876	-0.018576784730876	TRUE	600
1998	south	predictions	0.0926535183901367	0.101788999989328	0.114606485921532	3.20305104400273e-10	-0.000367380901048547	-0.00367380901048547	TRUE	600
1998	south	observations	0.08682286672828	0.0950791454940433	0.10729615125576	2.91545922978842e-17	-0.000489871960392746	-0.00489871960392746	TRUE	600
2010	north	predictions	0.0503067454084283	0.0729294994470796	0.0972731676060989	2.71903677334419e-41	-0.00159092309632306	-0.0159092309632306	TRUE	600
2010	north	observations	0.0490626064732286	0.0790537905016598	0.0960314711623831	3.35792355596874e-60	-0.0018576784730876	-0.018576784730876	TRUE	600
1995	mid	predictions	0.0606136405100039	0.079129410278104	0.103960158989452	0.381435533175946	5.44372186549081e-05	0.000544372186549081	FALSE	600
1995	mid	observations	0.0728069043662575	0.0850841105298324	0.0973316972966227	0.224287254113666	7.01891186524427e-05	0.000701891186524427	FALSE	600
2010	mid	predictions	0.0555002377213581	0.0650371591197979	0.0733663041171245	0.381435533175946	5.44372186549081e-05	0.000544372186549081	FALSE	600
2010	mid	observations	0.0678187681535225	0.0802536264256723	0.0857630021962946	0.224287254113666	7.01891186524427e-05	0.000701891186524427	FALSE	600
2013	north	predictions	0.050092547403062	0.0669919128383433	0.0833232981664733	2.71903677334419e-41	-0.00159092309632306	-0.0159092309632306	TRUE	600
2013	north	observations	0.0554192353814996	0.0629811006078475	0.0798598945713669	3.35792355596874e-60	-0.0018576784730876	-0.018576784730876	TRUE	600
1995	south	predictions	0.10660135623971	0.119973298683846	0.137997791931108	3.20305104400273e-10	-0.000367380901048547	-0.00367380901048547	TRUE	600
1995	south	observations	0.107360988550395	0.116803243888565	0.130414120444342	2.91545922978842e-17	-0.000489871960392746	-0.00489871960392746	TRUE	600
2002	mid	predictions	0.0770532043170937	0.0860044640248974	0.0990045316426406	0.381435533175946	5.44372186549081e-05	0.000544372186549081	FALSE	600
2002	mid	observations	0.0918533393352265	0.0971710839223218	0.118060883065267	0.224287254113666	7.01891186524427e-05	0.000701891186524427	FALSE	600
2005	north	predictions	0.075280908303474	0.111876744280456	0.157346140872304	2.71903677334419e-41	-0.00159092309632306	-0.0159092309632306	TRUE	600
2005	north	observations	0.0812530623786601	0.108115610455735	0.141740188861545	3.35792355596874e-60	-0.0018576784730876	-0.018576784730876	TRUE	600
2019	north	predictions	0.0436733020918649	0.0570779974341165	0.0816821866108685	2.71903677334419e-41	-0.00159092309632306	-0.0159092309632306	TRUE	600
2019	north	observations	0.0417774315463343	0.0519164887899134	0.0755572560409216	3.35792355596874e-60	-0.0018576784730876	-0.018576784730876	TRUE	600
2012	mid	predictions	0.0525375657765646	0.0660181069463768	0.0826814825980317	0.381435533175946	5.44372186549081e-05	0.000544372186549081	FALSE	600
2012	mid	observations	0.0664004116869894	0.0734328137790511	0.0809598958820169	0.224287254113666	7.01891186524427e-05	0.000701891186524427	FALSE	600
2018	mid	predictions	0.0723370720518628	0.0795227977972636	0.0901645980304328	0.381435533175946	5.44372186549081e-05	0.000544372186549081	FALSE	600
2018	mid	observations	0.0786535538258399	0.0835392460555822	0.0892553462902094	0.224287254113666	7.01891186524427e-05	0.000701891186524427	FALSE	600
2006	north	predictions	0.070178068315401	0.0949608980504223	0.128350762087682	2.71903677334419e-41	-0.00159092309632306	-0.0159092309632306	TRUE	600
2006	north	observations	0.0626136086890456	0.087555619363763	0.115331965217252	3.35792355596874e-60	-0.0018576784730876	-0.018576784730876	TRUE	600
1992	mid	predictions	0.0509394979743819	0.0696179916334878	0.0923806375557902	0.381435533175946	5.44372186549081e-05	0.000544372186549081	FALSE	600
1992	mid	observations	0.061709826289173	0.0855236820783991	0.100887886447099	0.224287254113666	7.01891186524427e-05	0.000701891186524427	FALSE	600
1994	south	predictions	0.0948212869823417	0.107373589511696	0.130715253190641	3.20305104400273e-10	-0.000367380901048547	-0.00367380901048547	TRUE	600
1994	south	observations	0.101723378892767	0.112440927013849	0.131977238646627	2.91545922978842e-17	-0.000489871960392746	-0.00489871960392746	TRUE	600
1992	north	predictions	0.0587768165943403	0.0945970787860164	0.139251839692937	2.71903677334419e-41	-0.00159092309632306	-0.0159092309632306	TRUE	600
1992	north	observations	0.0681874120829262	0.109977247668018	0.151763149797201	3.35792355596874e-60	-0.0018576784730876	-0.018576784730876	TRUE	600
2016	mid	predictions	0.0596648979923477	0.067929419151334	0.077025607321048	0.381435533175946	5.44372186549081e-05	0.000544372186549081	FALSE	600
2016	mid	observations	0.0687345468074699	0.0763420919594609	0.0842680356813965	0.224287254113666	7.01891186524427e-05	0.000701891186524427	FALSE	600
2017	north	predictions	0.044305581936798	0.0579929530355063	0.0782316946379312	2.71903677334419e-41	-0.00159092309632306	-0.0159092309632306	TRUE	600
2017	north	observations	0.0424124706288513	0.0539606794275645	0.0674214292746258	3.35792355596874e-60	-0.0018576784730876	-0.018576784730876	TRUE	600
1992	south	predictions	0.0914985408109046	0.110674167511974	0.130612948270232	3.20305104400273e-10	-0.000367380901048547	-0.00367380901048547	TRUE	600
1992	south	observations	0.107641336769605	0.12975972408916	0.147834995043118	2.91545922978842e-17	-0.000489871960392746	-0.00489871960392746	TRUE	600
2007	north	predictions	0.0691706314877556	0.0852801217798299	0.106074267944521	2.71903677334419e-41	-0.00159092309632306	-0.0159092309632306	TRUE	600
2007	north	observations	0.0721689739843646	0.0936109859868713	0.113744376584595	3.35792355596874e-60	-0.0018576784730876	-0.018576784730876	TRUE	600
2002	north	predictions	0.0530731183497148	0.0742492884602513	0.0940351361534341	2.71903677334419e-41	-0.00159092309632306	-0.0159092309632306	TRUE	600
2002	north	observations	0.0659859962609851	0.0800228254353144	0.106416656335483	3.35792355596874e-60	-0.0018576784730876	-0.018576784730876	TRUE	600
2003	north	predictions	0.0730099082122704	0.104261675028686	0.155917051498999	2.71903677334419e-41	-0.00159092309632306	-0.0159092309632306	TRUE	600
2003	north	observations	0.0655750052534656	0.0976692854879059	0.152597557094133	3.35792355596874e-60	-0.0018576784730876	-0.018576784730876	TRUE	600
2016	north	predictions	0.0543941455423889	0.0687077192710522	0.0868416740394578	2.71903677334419e-41	-0.00159092309632306	-0.0159092309632306	TRUE	600
2016	north	observations	0.0480873516318985	0.0579818863195061	0.0728069889613089	3.35792355596874e-60	-0.0018576784730876	-0.018576784730876	TRUE	600
2015	north	predictions	0.0488783286661007	0.070756218695426	0.0893655195860724	2.71903677334419e-41	-0.00159092309632306	-0.0159092309632306	TRUE	600
2015	north	observations	0.0403258768656338	0.0626556426352398	0.078929920722158	3.35792355596874e-60	-0.0018576784730876	-0.018576784730876	TRUE	600
2000	mid	predictions	0.0563884964729929	0.0704781718070849	0.0781296754320439	0.381435533175946	5.44372186549081e-05	0.000544372186549081	FALSE	600
2000	mid	observations	0.0715244005270162	0.08259392588616	0.101631862909963	0.224287254113666	7.01891186524427e-05	0.000701891186524427	FALSE	600
1993	south	predictions	0.0929996523647153	0.112104054976308	0.13316591861372	3.20305104400273e-10	-0.000367380901048547	-0.00367380901048547	TRUE	600
1993	south	observations	0.105215711641263	0.122527252635871	0.141727607579023	2.91545922978842e-17	-0.000489871960392746	-0.00489871960392746	TRUE	600
2018	north	predictions	0.0610243886603062	0.0740271467566137	0.0931689814010184	2.71903677334419e-41	-0.00159092309632306	-0.0159092309632306	TRUE	600
2018	north	observations	0.0570164936781189	0.0699641675679552	0.0845692874488941	3.35792355596874e-60	-0.0018576784730876	-0.018576784730876	TRUE	600
1994	north	predictions	0.0826170953293779	0.113366474118198	0.18495067900898	2.71903677334419e-41	-0.00159092309632306	-0.0159092309632306	TRUE	600
1994	north	observations	0.0700563585960454	0.0996348775748572	0.167998582212358	3.35792355596874e-60	-0.0018576784730876	-0.018576784730876	TRUE	600
2014	north	predictions	0.062244185550864	0.0844723600531859	0.0959498044774639	2.71903677334419e-41	-0.00159092309632306	-0.0159092309632306	TRUE	600
2014	north	observations	0.0555957950172816	0.0753646616536534	0.0924738466990505	3.35792355596874e-60	-0.0018576784730876	-0.018576784730876	TRUE	600
2012	north	predictions	0.0555709763236491	0.0719232099458616	0.0950700237613357	2.71903677334419e-41	-0.00159092309632306	-0.0159092309632306	TRUE	600
2012	north	observations	0.0542032836550528	0.0753923159900139	0.0854050980285134	3.35792355596874e-60	-0.0018576784730876	-0.018576784730876	TRUE	600
2007	mid	predictions	0.0627692733627089	0.076567056806781	0.0892842467284425	0.381435533175946	5.44372186549081e-05	0.000544372186549081	FALSE	600
2007	mid	observations	0.0772598385696822	0.086118647155979	0.0932529970596455	0.224287254113666	7.01891186524427e-05	0.000701891186524427	FALSE	600
1998	mid	predictions	0.0524084069363962	0.0655496624133586	0.0818788369422345	0.381435533175946	5.44372186549081e-05	0.000544372186549081	FALSE	600
1998	mid	observations	0.0640401099322955	0.0787723113761676	0.0890454948741248	0.224287254113666	7.01891186524427e-05	0.000701891186524427	FALSE	600
2006	mid	predictions	0.0752074692138084	0.0877160993104397	0.106502678449955	0.381435533175946	5.44372186549081e-05	0.000544372186549081	FALSE	600
2006	mid	observations	0.0838704936309456	0.0927595242375187	0.106929255240892	0.224287254113666	7.01891186524427e-05	0.000701891186524427	FALSE	600
2013	mid	predictions	0.0638926526094562	0.0759782961592188	0.0855120961144045	0.381435533175946	5.44372186549081e-05	0.000544372186549081	FALSE	600
2013	mid	observations	0.0744595867677895	0.0839732461601243	0.0992531100111685	0.224287254113666	7.01891186524427e-05	0.000701891186524427	FALSE	600
1991	south	predictions	0.100551440188083	0.114739536246922	0.13605414137755	3.20305104400273e-10	-0.000367380901048547	-0.00367380901048547	TRUE	600
1991	south	observations	0.106851881571432	0.117971530337729	0.133343377074725	2.91545922978842e-17	-0.000489871960392746	-0.00489871960392746	TRUE	600
2015	mid	predictions	0.0627755034099212	0.06889071922161	0.0749297193221764	0.381435533175946	5.44372186549081e-05	0.000544372186549081	FALSE	600
2015	mid	observations	0.0725136266576817	0.0800379210226611	0.086816534461685	0.224287254113666	7.01891186524427e-05	0.000701891186524427	FALSE	600
1997	mid	predictions	0.0592292880091303	0.0732283003897025	0.0966908078628092	0.381435533175946	5.44372186549081e-05	0.000544372186549081	FALSE	600
1997	mid	observations	0.067134751594023	0.0787588930240626	0.102339127768456	0.224287254113666	7.01891186524427e-05	0.000701891186524427	FALSE	600
2011	mid	predictions	0.0599335414457038	0.0743948820537814	0.0819424897692936	0.381435533175946	5.44372186549081e-05	0.000544372186549081	FALSE	600
2011	mid	observations	0.0693634805474557	0.0789540622817433	0.0879028245517824	0.224287254113666	7.01891186524427e-05	0.000701891186524427	FALSE	600
1996	mid	predictions	0.0560243935259897	0.0638088506987124	0.0912191385598944	0.381435533175946	5.44372186549081e-05	0.000544372186549081	FALSE	600
1996	mid	observations	0.0600609214343944	0.0740230847794319	0.0942587883529405	0.224287254113666	7.01891186524427e-05	0.000701891186524427	FALSE	600
2001	north	predictions	0.054634143614448	0.0750493825565802	0.115364113842231	2.71903677334419e-41	-0.00159092309632306	-0.0159092309632306	TRUE	600
2001	north	observations	0.0579621707747815	0.0886544699591157	0.136352299714365	3.35792355596874e-60	-0.0018576784730876	-0.018576784730876	TRUE	600
2004	mid	predictions	0.0816682015866891	0.0895345447098906	0.0983561434187089	0.381435533175946	5.44372186549081e-05	0.000544372186549081	FALSE	600
2004	mid	observations	0.0854894055386625	0.0933199846385613	0.111788221886923	0.224287254113666	7.01891186524427e-05	0.000701891186524427	FALSE	600
1994	mid	predictions	0.0473638693935769	0.0636284365207297	0.0751378002042467	0.381435533175946	5.44372186549081e-05	0.000544372186549081	FALSE	600
1994	mid	observations	0.065023189022085	0.0739648762048006	0.0862708591440846	0.224287254113666	7.01891186524427e-05	0.000701891186524427	FALSE	600
2001	mid	predictions	0.0668050351084906	0.0849534196067291	0.0993615559488344	0.381435533175946	5.44372186549081e-05	0.000544372186549081	FALSE	600
2001	mid	observations	0.0943173011371617	0.107421091497446	0.125085556375219	0.224287254113666	7.01891186524427e-05	0.000701891186524427	FALSE	600
2011	north	predictions	0.062311212560139	0.0777816213444926	0.0978363600307254	2.71903677334419e-41	-0.00159092309632306	-0.0159092309632306	TRUE	600
2011	north	observations	0.0645392971402713	0.0790768295057923	0.0970450643226128	3.35792355596874e-60	-0.0018576784730876	-0.018576784730876	TRUE	600
1995	north	predictions	0.05638695163043	0.0862155120661751	0.128314300274622	2.71903677334419e-41	-0.00159092309632306	-0.0159092309632306	TRUE	600
1995	north	observations	0.062628986041172	0.0903349494293338	0.122060433963494	3.35792355596874e-60	-0.0018576784730876	-0.018576784730876	TRUE	600
1993	north	predictions	0.0647463367769262	0.104054582066351	0.132795163868736	2.71903677334419e-41	-0.00159092309632306	-0.0159092309632306	TRUE	600
1993	north	observations	0.0643464532828985	0.093864490912415	0.142852774311436	3.35792355596874e-60	-0.0018576784730876	-0.018576784730876	TRUE	600
1996	north	predictions	0.0608013539600989	0.0951179622453484	0.131712785506387	2.71903677334419e-41	-0.00159092309632306	-0.0159092309632306	TRUE	600
1996	north	observations	0.0679734116503044	0.0986059476208658	0.123415375254116	3.35792355596874e-60	-0.0018576784730876	-0.018576784730876	TRUE	600
2009	mid	predictions	0.0680068791883122	0.0750840536523085	0.0845297589869545	0.381435533175946	5.44372186549081e-05	0.000544372186549081	FALSE	600
2009	mid	observations	0.0741414301747784	0.0854207057203651	0.0974138565520358	0.224287254113666	7.01891186524427e-05	0.000701891186524427	FALSE	600
2008	mid	predictions	0.0611755941337234	0.0668925297370698	0.0828547280627406	0.381435533175946	5.44372186549081e-05	0.000544372186549081	FALSE	600
2008	mid	observations	0.0711343501932012	0.0827575843193717	0.0943167393550006	0.224287254113666	7.01891186524427e-05	0.000701891186524427	FALSE	600
1993	mid	predictions	0.0561266644010032	0.0645501125108738	0.0783499579601774	0.381435533175946	5.44372186549081e-05	0.000544372186549081	FALSE	600
1993	mid	observations	0.0619339830618005	0.0751613675003181	0.0872995763825497	0.224287254113666	7.01891186524427e-05	0.000701891186524427	FALSE	600
1991	north	predictions	0.0709591256098033	0.102552756620823	0.123082310676156	2.71903677334419e-41	-0.00159092309632306	-0.0159092309632306	TRUE	600
1991	north	observations	0.0754565598567919	0.0974258500071325	0.112714767537948	3.35792355596874e-60	-0.0018576784730876	-0.018576784730876	TRUE	600
1991	mid	predictions	0.0569515286088256	0.0678540383434249	0.0887024829379742	0.381435533175946	5.44372186549081e-05	0.000544372186549081	FALSE	600
1991	mid	observations	0.0659224920716114	0.0730158799704713	0.0895108490007582	0.224287254113666	7.01891186524427e-05	0.000701891186524427	FALSE	600
2004	north	predictions	0.066048726654541	0.0787243814143142	0.118019954627316	2.71903677334419e-41	-0.00159092309632306	-0.0159092309632306	TRUE	600
2004	north	observations	0.0654688529354532	0.0906912756798347	0.129789798206278	3.35792355596874e-60	-0.0018576784730876	-0.018576784730876	TRUE	600
1999	north	predictions	0.0672711401204347	0.0926118950098641	0.152820822755182	2.71903677334419e-41	-0.00159092309632306	-0.0159092309632306	TRUE	600
1999	north	observations	0.0718426896176454	0.0958425509120414	0.127444932028549	3.35792355596874e-60	-0.0018576784730876	-0.018576784730876	TRUE	600
1990	north	predictions	0.0848050323242033	0.123990979298268	0.171525629903226	2.71903677334419e-41	-0.00159092309632306	-0.0159092309632306	TRUE	600
1990	north	observations	0.0976089816889351	0.129758505793376	0.173771109975877	3.35792355596874e-60	-0.0018576784730876	-0.018576784730876	TRUE	600
1998	north	predictions	0.0575535734363755	0.0919070285343839	0.138133367816447	2.71903677334419e-41	-0.00159092309632306	-0.0159092309632306	TRUE	600
1998	north	observations	0.064076509027863	0.0945466130470735	0.145325052277088	3.35792355596874e-60	-0.0018576784730876	-0.018576784730876	TRUE	600
2000	north	predictions	0.0696581821175429	0.10387774684372	0.155782182323933	2.71903677334419e-41	-0.00159092309632306	-0.0159092309632306	TRUE	600
2000	north	observations	0.0650573725305382	0.0991824570860338	0.147981178176696	3.35792355596874e-60	-0.0018576784730876	-0.018576784730876	TRUE	600
2009	north	predictions	0.0494518102951867	0.0653225120305053	0.0812177882876518	2.71903677334419e-41	-0.00159092309632306	-0.0159092309632306	TRUE	600
2009	north	observations	0.0569169849617911	0.0659338523215184	0.0858067275816308	3.35792355596874e-60	-0.0018576784730876	-0.018576784730876	TRUE	600
1997	north	predictions	0.0629329943721526	0.0918132077958199	0.142156200655509	2.71903677334419e-41	-0.00159092309632306	-0.0159092309632306	TRUE	600
1997	north	observations	0.0511015869973956	0.0927946102113618	0.154248636453542	3.35792355596874e-60	-0.0018576784730876	-0.018576784730876	TRUE	600
1990	mid	predictions	0.0547361287281031	0.0759059139664568	0.0883948886011194	0.381435533175946	5.44372186549081e-05	0.000544372186549081	FALSE	600
1990	mid	observations	0.0619546665772345	0.0740761596767308	0.088637436535672	0.224287254113666	7.01891186524427e-05	0.000701891186524427	FALSE	600
