# Supplementary material for: Trait mediation explains decadal distributional shifts for a wide range of insect taxa
Source: Nat Commun. 2025 Aug 30;16:8131. doi: 10.1038/s41467-025-63093-y (PMC12398571; doi:10.1038/s41467-025-63093-y)
Supplement: Supplementary file 4 — Source Data [file 41467_2025_63093_MOESM4_ESM.zip › source_data/figure_2.csv]

year	y_	what	trait	q05	q50	q95	pv	eff	a	sig	n
1998	mid	preds	insect size	0.011803057178931	0.0455174667212867	0.082400067479599	0.000182725992331517	-0.000554686447246503	-0.006	0	589
1998	mid	preds	voltinism	0.154225892366471	0.202406566470289	0.231812310025287	1.8111682871866e-17	0.00142699354040062	0.014	1	589
1998	mid	preds	habitat breadth	0.535562870445888	0.561536188429321	0.619533815795116	2.83439899800253e-13	-0.0014393502997207	-0.014	1	589
2010	mid	preds	insect size	-0.0145202346502613	0.026268338078494	0.0616857162227752	0.000182725992331517	-0.000554686447246503	-0.006	0	589
2010	mid	preds	voltinism	0.16276243387803	0.215394211925989	0.260804517201205	1.8111682871866e-17	0.00142699354040062	0.014	1	589
2010	mid	preds	habitat breadth	0.482835700437716	0.516859867871135	0.575981813570206	2.83439899800253e-13	-0.0014393502997207	-0.014	1	589
2002	mid	preds	insect size	0.0507378348852427	0.078297849685358	0.101166280145096	0.000182725992331517	-0.000554686447246503	-0.006	0	589
2002	mid	preds	voltinism	0.149721994934144	0.195610908425387	0.236916752922638	1.8111682871866e-17	0.00142699354040062	0.014	1	589
2002	mid	preds	habitat breadth	0.542332687255988	0.573888399963753	0.634739271534239	2.83439899800253e-13	-0.0014393502997207	-0.014	1	589
2007	mid	preds	insect size	0.00381237915739947	0.0443861386393729	0.0928702257568686	0.000182725992331517	-0.000554686447246503	-0.006	0	589
2007	mid	preds	voltinism	0.175757581471107	0.223626167885954	0.271357651714211	1.8111682871866e-17	0.00142699354040062	0.014	1	589
2007	mid	preds	habitat breadth	0.49256281015884	0.561825455533883	0.616535811149855	2.83439899800253e-13	-0.0014393502997207	-0.014	1	589
2003	mid	preds	insect size	-0.0289540798553531	0.0162937674856422	0.0336413566988248	0.000182725992331517	-0.000554686447246503	-0.006	0	589
2003	mid	preds	voltinism	0.204767229508053	0.22945920377559	0.267040063105833	1.8111682871866e-17	0.00142699354040062	0.014	1	589
2003	mid	preds	habitat breadth	0.448339670786713	0.493775236663877	0.54300471042836	2.83439899800253e-13	-0.0014393502997207	-0.014	1	589
1995	mid	preds	insect size	-0.0227838662247057	0.0174639668663865	0.0534690164881872	0.000182725992331517	-0.000554686447246503	-0.006	0	589
1995	mid	preds	voltinism	0.167150646964367	0.215416605041545	0.252698723854069	1.8111682871866e-17	0.00142699354040062	0.014	1	589
1995	mid	preds	habitat breadth	0.477418537448624	0.513448450032012	0.549078500738913	2.83439899800253e-13	-0.0014393502997207	-0.014	1	589
1994	mid	preds	insect size	0.00937761787642165	0.0498798720558224	0.0910051554248361	0.000182725992331517	-0.000554686447246503	-0.006	0	589
1994	mid	preds	voltinism	0.141956995828434	0.167285197893678	0.212677039488944	1.8111682871866e-17	0.00142699354040062	0.014	1	589
1994	mid	preds	habitat breadth	0.522583122499965	0.554882586662544	0.589189607383066	2.83439899800253e-13	-0.0014393502997207	-0.014	1	589
2006	mid	preds	insect size	-0.0402635472102674	-0.0149653028587716	0.0182847295386366	0.000182725992331517	-0.000554686447246503	-0.006	0	589
2006	mid	preds	voltinism	0.23239601851549	0.282797560875684	0.321653833257348	1.8111682871866e-17	0.00142699354040062	0.014	1	589
2006	mid	preds	habitat breadth	0.449774107490703	0.492153487976813	0.52120063186871	2.83439899800253e-13	-0.0014393502997207	-0.014	1	589
1996	mid	preds	insect size	0.00925326311966035	0.0486919244075563	0.0753795883792213	0.000182725992331517	-0.000554686447246503	-0.006	0	589
1996	mid	preds	voltinism	0.132877542216302	0.183524049660952	0.221445906061693	1.8111682871866e-17	0.00142699354040062	0.014	1	589
1996	mid	preds	habitat breadth	0.511810709234844	0.556030434043453	0.594769659560354	2.83439899800253e-13	-0.0014393502997207	-0.014	1	589
1997	mid	preds	insect size	-0.00110830025784761	0.030180225443152	0.0818986222606917	0.000182725992331517	-0.000554686447246503	-0.006	0	589
1997	mid	preds	voltinism	0.167143341449903	0.20399179331252	0.235236200105315	1.8111682871866e-17	0.00142699354040062	0.014	1	589
1997	mid	preds	habitat breadth	0.481219293999246	0.548819314441571	0.587659730681206	2.83439899800253e-13	-0.0014393502997207	-0.014	1	589
2011	mid	preds	insect size	0.0134549893483728	0.0507839748017013	0.0797636082193656	0.000182725992331517	-0.000554686447246503	-0.006	0	589
2011	mid	preds	voltinism	0.156415771297805	0.169896081117921	0.195115472161485	1.8111682871866e-17	0.00142699354040062	0.014	1	589
2011	mid	preds	habitat breadth	0.484342559675364	0.520691023240455	0.56143552151446	2.83439899800253e-13	-0.0014393502997207	-0.014	1	589
2004	mid	preds	insect size	-0.00970861692644164	0.0295894627853495	0.0824155494206403	0.000182725992331517	-0.000554686447246503	-0.006	0	589
2004	mid	preds	voltinism	0.194193535304909	0.244358719743901	0.296868412317079	1.8111682871866e-17	0.00142699354040062	0.014	1	589
2004	mid	preds	habitat breadth	0.526643290595311	0.552137597626443	0.610523583858196	2.83439899800253e-13	-0.0014393502997207	-0.014	1	589
2017	mid	preds	insect size	-0.00176274363143601	0.029105892039236	0.081548721702184	0.000182725992331517	-0.000554686447246503	-0.006	0	589
2017	mid	preds	voltinism	0.191897800668862	0.224381212490165	0.270564099296621	1.8111682871866e-17	0.00142699354040062	0.014	1	589
2017	mid	preds	habitat breadth	0.494596384583313	0.524559231236547	0.583780437922052	2.83439899800253e-13	-0.0014393502997207	-0.014	1	589
2012	mid	preds	insect size	-0.0151460951313353	0.0428399270288361	0.108665626290787	0.000182725992331517	-0.000554686447246503	-0.006	0	589
2012	mid	preds	voltinism	0.152023598834685	0.202783559039441	0.293938484816503	1.8111682871866e-17	0.00142699354040062	0.014	1	589
2012	mid	preds	habitat breadth	0.515566854696395	0.59511804795698	0.638757827719248	2.83439899800253e-13	-0.0014393502997207	-0.014	1	589
2018	mid	preds	insect size	-0.0311247334321753	0.003512395047289	0.0426180808031006	0.000182725992331517	-0.000554686447246503	-0.006	0	589
2018	mid	preds	voltinism	0.187312476220775	0.213702398143098	0.25783450109869	1.8111682871866e-17	0.00142699354040062	0.014	1	589
2018	mid	preds	habitat breadth	0.432939787044641	0.480830610465177	0.503807137271034	2.83439899800253e-13	-0.0014393502997207	-0.014	1	589
1993	mid	preds	insect size	0.0282101529382334	0.0610653417262866	0.0969277599662617	0.000182725992331517	-0.000554686447246503	-0.006	0	589
1993	mid	preds	voltinism	0.125659944169925	0.151839520689628	0.181407163625895	1.8111682871866e-17	0.00142699354040062	0.014	1	589
1993	mid	preds	habitat breadth	0.514751868443233	0.579281471672634	0.645927911240236	2.83439899800253e-13	-0.0014393502997207	-0.014	1	589
2019	mid	preds	insect size	-0.00179548102880865	0.0186575047313083	0.0726075112590937	0.000182725992331517	-0.000554686447246503	-0.006	0	589
2019	mid	preds	voltinism	0.202750080485277	0.230219065684339	0.26635463761483	1.8111682871866e-17	0.00142699354040062	0.014	1	589
2019	mid	preds	habitat breadth	0.46625627686644	0.489946195778187	0.54536070793164	2.83439899800253e-13	-0.0014393502997207	-0.014	1	589
1999	mid	preds	insect size	-0.0049664148480799	0.0258119451567477	0.0773466844284779	0.000182725992331517	-0.000554686447246503	-0.006	0	589
1999	mid	preds	voltinism	0.201280556709917	0.233190435284929	0.25765859553598	1.8111682871866e-17	0.00142699354040062	0.014	1	589
1999	mid	preds	habitat breadth	0.516276674204071	0.5418615222586	0.581560275186365	2.83439899800253e-13	-0.0014393502997207	-0.014	1	589
1991	mid	preds	insect size	-0.00546402969531817	0.0343273832892842	0.0629319159602432	0.000182725992331517	-0.000554686447246503	-0.006	0	589
1991	mid	preds	voltinism	0.147905750106468	0.184356055934364	0.216147454130233	1.8111682871866e-17	0.00142699354040062	0.014	1	589
1991	mid	preds	habitat breadth	0.502402889628002	0.553847321977045	0.570307148796848	2.83439899800253e-13	-0.0014393502997207	-0.014	1	589
2013	mid	preds	insect size	-0.00132790711146519	0.051812387638362	0.0779345990579875	0.000182725992331517	-0.000554686447246503	-0.006	0	589
2013	mid	preds	voltinism	0.185659554294617	0.212731820955684	0.265695054314898	1.8111682871866e-17	0.00142699354040062	0.014	1	589
2013	mid	preds	habitat breadth	0.50157508837173	0.558394968337727	0.616155493491691	2.83439899800253e-13	-0.0014393502997207	-0.014	1	589
2000	mid	preds	insect size	-0.0030560344232808	0.0288007550249771	0.0676460739345613	0.000182725992331517	-0.000554686447246503	-0.006	0	589
2000	mid	preds	voltinism	0.179634326449676	0.204439085943082	0.2402556084221	1.8111682871866e-17	0.00142699354040062	0.014	1	589
2000	mid	preds	habitat breadth	0.50064420938654	0.521570189257054	0.562693589709332	2.83439899800253e-13	-0.0014393502997207	-0.014	1	589
2016	mid	preds	insect size	-0.00225867550981045	0.0333662784488291	0.069903445430861	0.000182725992331517	-0.000554686447246503	-0.006	0	589
2016	mid	preds	voltinism	0.191180248840927	0.225632812951461	0.272364244930119	1.8111682871866e-17	0.00142699354040062	0.014	1	589
2016	mid	preds	habitat breadth	0.494594338963896	0.518492708237383	0.56306241098591	2.83439899800253e-13	-0.0014393502997207	-0.014	1	589
2008	mid	preds	insect size	0.0103438441166858	0.0426512272590483	0.0921903023915215	0.000182725992331517	-0.000554686447246503	-0.006	0	589
2008	mid	preds	voltinism	0.183643737696572	0.222258420141599	0.246032967582947	1.8111682871866e-17	0.00142699354040062	0.014	1	589
2008	mid	preds	habitat breadth	0.523676639084256	0.548567033447703	0.6111215469226	2.83439899800253e-13	-0.0014393502997207	-0.014	1	589
2014	mid	preds	insect size	-0.0181645361284187	0.0264686704361635	0.0565505570265993	0.000182725992331517	-0.000554686447246503	-0.006	0	589
2014	mid	preds	voltinism	0.191432102339323	0.220969800168006	0.250945358451725	1.8111682871866e-17	0.00142699354040062	0.014	1	589
2014	mid	preds	habitat breadth	0.495395403126411	0.518396390228039	0.564321804445346	2.83439899800253e-13	-0.0014393502997207	-0.014	1	589
2020	mid	preds	insect size	-0.0247108449867074	0.016972958078182	0.0624897626347797	0.000182725992331517	-0.000554686447246503	-0.006	0	589
2020	mid	preds	voltinism	0.206707525371652	0.233301027965457	0.278312469672062	1.8111682871866e-17	0.00142699354040062	0.014	1	589
2020	mid	preds	habitat breadth	0.465235616070641	0.514870908770726	0.573766860180801	2.83439899800253e-13	-0.0014393502997207	-0.014	1	589
2005	mid	preds	insect size	-0.0256474000581153	0.0223975089201889	0.0443505411509047	0.000182725992331517	-0.000554686447246503	-0.006	0	589
2005	mid	preds	voltinism	0.195166294027486	0.224548179064502	0.261671523916387	1.8111682871866e-17	0.00142699354040062	0.014	1	589
2005	mid	preds	habitat breadth	0.494077586537967	0.528840316894497	0.587848964946735	2.83439899800253e-13	-0.0014393502997207	-0.014	1	589
2009	mid	preds	insect size	-0.0123620015809948	0.0252511242403779	0.0627940676626763	0.000182725992331517	-0.000554686447246503	-0.006	0	589
2009	mid	preds	voltinism	0.209766122692402	0.245157412866462	0.274706280424536	1.8111682871866e-17	0.00142699354040062	0.014	1	589
2009	mid	preds	habitat breadth	0.50997435445941	0.55772392659264	0.587465575747161	2.83439899800253e-13	-0.0014393502997207	-0.014	1	589
1992	mid	preds	insect size	0.0291830198580453	0.0602359882896701	0.0905550197843344	0.000182725992331517	-0.000554686447246503	-0.006	0	589
1992	mid	preds	voltinism	0.154629439861417	0.176972412351169	0.229023532601773	1.8111682871866e-17	0.00142699354040062	0.014	1	589
1992	mid	preds	habitat breadth	0.544714717324749	0.582342910673656	0.641282281022602	2.83439899800253e-13	-0.0014393502997207	-0.014	1	589
2001	mid	preds	insect size	-0.0092172856624155	0.0410828857297988	0.133123460752622	0.000182725992331517	-0.000554686447246503	-0.006	0	589
2001	mid	preds	voltinism	0.130979509092045	0.184347186667621	0.26046067021868	1.8111682871866e-17	0.00142699354040062	0.014	1	589
2001	mid	preds	habitat breadth	0.532264335766425	0.591434588842786	0.684000380417644	2.83439899800253e-13	-0.0014393502997207	-0.014	1	589
2015	mid	preds	insect size	0.00568279029255623	0.0460983234478811	0.0982690894595656	0.000182725992331517	-0.000554686447246503	-0.006	0	589
2015	mid	preds	voltinism	0.151368138360952	0.185813953006327	0.206759154957441	1.8111682871866e-17	0.00142699354040062	0.014	1	589
2015	mid	preds	habitat breadth	0.46607720306316	0.496580846640954	0.558808649963458	2.83439899800253e-13	-0.0014393502997207	-0.014	1	589
1990	mid	preds	insect size	-0.00189087314443749	0.0321839511760439	0.0634847267427667	0.000182725992331517	-0.000554686447246503	-0.006	0	589
1990	mid	preds	voltinism	0.163797291609069	0.192272519933175	0.222517064229396	1.8111682871866e-17	0.00142699354040062	0.014	1	589
1990	mid	preds	habitat breadth	0.484222177107034	0.507034393637217	0.549757070547672	2.83439899800253e-13	-0.0014393502997207	-0.014	1	589
1991	north	preds	insect size	0.106324874899319	0.147867530366608	0.216838652335731	0.184821206407396	-0.000279449433552307	-0.003	0	589
1991	north	preds	voltinism	-0.121849343381745	-0.0817070583011067	-0.0416125043519942	5.30984268876572e-28	0.00211513521467256	0.021	2	589
1991	north	preds	habitat breadth	0.378683221793254	0.441991374593635	0.484707629966796	0.000143770774882906	0.000848387898087041	0.008	0	589
2000	north	preds	insect size	0.121702171347472	0.150982665093292	0.215941185621771	0.184821206407396	-0.000279449433552307	-0.003	0	589
2000	north	preds	voltinism	-0.0980652024344359	-0.0507784642608072	-0.0329445785049564	5.30984268876572e-28	0.00211513521467256	0.021	2	589
2000	north	preds	habitat breadth	0.380905243143897	0.42531846310897	0.49071736072429	0.000143770774882906	0.000848387898087041	0.008	0	589
2005	north	preds	insect size	0.124999192472165	0.155936429997405	0.23103411334251	0.184821206407396	-0.000279449433552307	-0.003	0	589
2005	north	preds	voltinism	-0.0854998160042745	-0.0401937554678118	-0.00514067923605265	5.30984268876572e-28	0.00211513521467256	0.021	2	589
2005	north	preds	habitat breadth	0.368300873080673	0.439636014377022	0.50747596451559	0.000143770774882906	0.000848387898087041	0.008	0	589
2016	north	preds	insect size	0.123175944970898	0.170705387803943	0.240147304877664	0.184821206407396	-0.000279449433552307	-0.003	0	589
2016	north	preds	voltinism	-0.105321573480264	-0.0537668014000391	-0.0242156051260272	5.30984268876572e-28	0.00211513521467256	0.021	2	589
2016	north	preds	habitat breadth	0.391432683454605	0.441744144999956	0.507466080711047	0.000143770774882906	0.000848387898087041	0.008	0	589
2018	north	preds	insect size	0.0940453031758444	0.139928321997398	0.18319622013241	0.184821206407396	-0.000279449433552307	-0.003	0	589
2018	north	preds	voltinism	-0.0511693993885609	-0.00433724012748523	0.0150272304407955	5.30984268876572e-28	0.00211513521467256	0.021	2	589
2018	north	preds	habitat breadth	0.3953178183413	0.472608596963914	0.504562265032745	0.000143770774882906	0.000848387898087041	0.008	0	589
2015	north	preds	insect size	0.0936169765320426	0.141988936570518	0.220629320012303	0.184821206407396	-0.000279449433552307	-0.003	0	589
2015	north	preds	voltinism	-0.0906940495204922	-0.0489457952356774	-0.0143017407151622	5.30984268876572e-28	0.00211513521467256	0.021	2	589
2015	north	preds	habitat breadth	0.384826603969266	0.42101351734941	0.482178514060078	0.000143770774882906	0.000848387898087041	0.008	0	589
1992	north	preds	insect size	0.129395794911446	0.158468978415101	0.23867005804429	0.184821206407396	-0.000279449433552307	-0.003	0	589
1992	north	preds	voltinism	-0.12807558269477	-0.105461060841283	-0.0592758660989583	5.30984268876572e-28	0.00211513521467256	0.021	2	589
1992	north	preds	habitat breadth	0.383315794053493	0.453608706147363	0.512915573036153	0.000143770774882906	0.000848387898087041	0.008	0	589
2001	north	preds	insect size	0.122141791653748	0.19426710769067	0.316555726093645	0.184821206407396	-0.000279449433552307	-0.003	0	589
2001	north	preds	voltinism	-0.102302730518739	-0.0766119223992567	-0.000152202914159669	5.30984268876572e-28	0.00211513521467256	0.021	2	589
2001	north	preds	habitat breadth	0.400889516325056	0.513430863332905	0.636591854999041	0.000143770774882906	0.000848387898087041	0.008	0	589
1997	north	preds	insect size	0.0874908874453417	0.155760264491337	0.198464776192478	0.184821206407396	-0.000279449433552307	-0.003	0	589
1997	north	preds	voltinism	-0.0861900017701086	-0.0581846407706932	-0.0192621965384684	5.30984268876572e-28	0.00211513521467256	0.021	2	589
1997	north	preds	habitat breadth	0.385990026696902	0.444894790913131	0.481831185951724	0.000143770774882906	0.000848387898087041	0.008	0	589
1995	north	preds	insect size	0.040773152595734	0.11296188296316	0.177034582381667	0.184821206407396	-0.000279449433552307	-0.003	0	589
1995	north	preds	voltinism	-0.0900023516268804	-0.0346160062036649	0.00835200651194828	5.30984268876572e-28	0.00211513521467256	0.021	2	589
1995	north	preds	habitat breadth	0.367226164500903	0.438337420750284	0.467128685753836	0.000143770774882906	0.000848387898087041	0.008	0	589
2012	north	preds	insect size	0.105732735437854	0.17245943985479	0.292608487524051	0.184821206407396	-0.000279449433552307	-0.003	0	589
2012	north	preds	voltinism	-0.0877034675059669	-0.0334153979579056	0.00861110054643938	5.30984268876572e-28	0.00211513521467256	0.021	2	589
2012	north	preds	habitat breadth	0.423519878829802	0.51396691710308	0.614782537514519	0.000143770774882906	0.000848387898087041	0.008	0	589
2014	north	preds	insect size	0.0886463436713139	0.138129319023942	0.199003002464199	0.184821206407396	-0.000279449433552307	-0.003	0	589
2014	north	preds	voltinism	-0.0666191208316861	-0.0308195309686542	0.0168127344891448	5.30984268876572e-28	0.00211513521467256	0.021	2	589
2014	north	preds	habitat breadth	0.372593906602454	0.410512493546495	0.474450811472579	0.000143770774882906	0.000848387898087041	0.008	0	589
2013	north	preds	insect size	0.0842816680363556	0.15368293094482	0.222470502676988	0.184821206407396	-0.000279449433552307	-0.003	0	589
2013	north	preds	voltinism	-0.0973730073552512	-0.0673143066944473	-0.0135904710299101	5.30984268876572e-28	0.00211513521467256	0.021	2	589
2013	north	preds	habitat breadth	0.375060742963247	0.458320885200909	0.516510523205584	0.000143770774882906	0.000848387898087041	0.008	0	589
1999	north	preds	insect size	0.110857606464774	0.161216928692286	0.221130083037032	0.184821206407396	-0.000279449433552307	-0.003	0	589
1999	north	preds	voltinism	-0.0919603628924435	-0.0575945749495778	-0.0225816613065452	5.30984268876572e-28	0.00211513521467256	0.021	2	589
1999	north	preds	habitat breadth	0.374764752559507	0.440171791153663	0.474187360277377	0.000143770774882906	0.000848387898087041	0.008	0	589
2007	north	preds	insect size	0.118822429507952	0.147290909027753	0.229345178279261	0.184821206407396	-0.000279449433552307	-0.003	0	589
2007	north	preds	voltinism	-0.0546449913617838	-0.022450853905347	0.011175923898004	5.30984268876572e-28	0.00211513521467256	0.021	2	589
2007	north	preds	habitat breadth	0.431208543148926	0.480548684192085	0.552657112862976	0.000143770774882906	0.000848387898087041	0.008	0	589
1996	north	preds	insect size	0.129355777757223	0.176084545755591	0.22748848127399	0.184821206407396	-0.000279449433552307	-0.003	0	589
1996	north	preds	voltinism	-0.124063822686826	-0.0925474717733795	-0.0601555042256577	5.30984268876572e-28	0.00211513521467256	0.021	2	589
1996	north	preds	habitat breadth	0.370471269147603	0.430672187974334	0.476701332557004	0.000143770774882906	0.000848387898087041	0.008	0	589
2009	north	preds	insect size	0.116092816099934	0.147493296784872	0.238325456155229	0.184821206407396	-0.000279449433552307	-0.003	0	589
2009	north	preds	voltinism	-0.0717097997617663	-0.0291192698260874	0.0189909205421243	5.30984268876572e-28	0.00211513521467256	0.021	2	589
2009	north	preds	habitat breadth	0.410466535909778	0.461373476002084	0.51714118789381	0.000143770774882906	0.000848387898087041	0.008	0	589
2017	north	preds	insect size	0.121311821159419	0.160478310311294	0.22942918228923	0.184821206407396	-0.000279449433552307	-0.003	0	589
2017	north	preds	voltinism	-0.0673574144371772	-0.0221036657842865	0.0284374670133791	5.30984268876572e-28	0.00211513521467256	0.021	2	589
2017	north	preds	habitat breadth	0.428991453868548	0.467092777403395	0.560590030366405	0.000143770774882906	0.000848387898087041	0.008	0	589
2010	north	preds	insect size	0.0929700467301196	0.145892543802392	0.215436180126053	0.184821206407396	-0.000279449433552307	-0.003	0	589
2010	north	preds	voltinism	-0.093139668916192	-0.0545052946767574	0.00485856171798118	5.30984268876572e-28	0.00211513521467256	0.021	2	589
2010	north	preds	habitat breadth	0.39073918943626	0.465629199766851	0.519753096003957	0.000143770774882906	0.000848387898087041	0.008	0	589
1990	north	preds	insect size	0.118777027432283	0.156864924834511	0.218588339037811	0.184821206407396	-0.000279449433552307	-0.003	0	589
1990	north	preds	voltinism	-0.115614220821194	-0.0667078111731725	-0.0235993679977412	5.30984268876572e-28	0.00211513521467256	0.021	2	589
1990	north	preds	habitat breadth	0.382081715665366	0.440282816730598	0.483808754710068	0.000143770774882906	0.000848387898087041	0.008	0	589
1994	north	preds	insect size	0.102199720053618	0.152618139972311	0.235708108106522	0.184821206407396	-0.000279449433552307	-0.003	0	589
1994	north	preds	voltinism	-0.136471382808192	-0.106735787368067	-0.0663499886447395	5.30984268876572e-28	0.00211513521467256	0.021	2	589
1994	north	preds	habitat breadth	0.364561416755864	0.427358151113193	0.469324699699055	0.000143770774882906	0.000848387898087041	0.008	0	589
1993	north	preds	insect size	0.128974060610895	0.186471515819176	0.267569135633838	0.184821206407396	-0.000279449433552307	-0.003	0	589
1993	north	preds	voltinism	-0.187489820539201	-0.143397845355684	-0.106923092432268	5.30984268876572e-28	0.00211513521467256	0.021	2	589
1993	north	preds	habitat breadth	0.367748483627344	0.399990038549301	0.473729411639585	0.000143770774882906	0.000848387898087041	0.008	0	589
2004	north	preds	insect size	0.106891768845537	0.163299418494668	0.226170753808794	0.184821206407396	-0.000279449433552307	-0.003	0	589
2004	north	preds	voltinism	-0.0499493157541199	-0.0121875540660623	0.0349967074909377	5.30984268876572e-28	0.00211513521467256	0.021	2	589
2004	north	preds	habitat breadth	0.39850602953238	0.454913764003939	0.494533445626268	0.000143770774882906	0.000848387898087041	0.008	0	589
2006	north	preds	insect size	0.0599959246957503	0.122311706704267	0.17797801616647	0.184821206407396	-0.000279449433552307	-0.003	0	589
2006	north	preds	voltinism	-0.013879334893919	0.0281860507790554	0.0666687293941206	5.30984268876572e-28	0.00211513521467256	0.021	2	589
2006	north	preds	habitat breadth	0.389779906963487	0.442424061705257	0.48920221216077	0.000143770774882906	0.000848387898087041	0.008	0	589
2002	north	preds	insect size	0.123976110635985	0.207536210522093	0.265524922579047	0.184821206407396	-0.000279449433552307	-0.003	0	589
2002	north	preds	voltinism	-0.127072149334719	-0.0862959757823615	-0.0437228950276971	5.30984268876572e-28	0.00211513521467256	0.021	2	589
2002	north	preds	habitat breadth	0.377368015019683	0.458225330692614	0.537540266231135	0.000143770774882906	0.000848387898087041	0.008	0	589
2008	north	preds	insect size	0.098013307309599	0.145285770193081	0.186609385454614	0.184821206407396	-0.000279449433552307	-0.003	0	589
2008	north	preds	voltinism	-0.0826609549796551	-0.0499231103567256	-0.00241957281207933	5.30984268876572e-28	0.00211513521467256	0.021	2	589
2008	north	preds	habitat breadth	0.375134937762197	0.422210422972239	0.485577591494338	0.000143770774882906	0.000848387898087041	0.008	0	589
2020	north	preds	insect size	0.0988154718119458	0.148238072249246	0.222179763487558	0.184821206407396	-0.000279449433552307	-0.003	0	589
2020	north	preds	voltinism	-0.0693934200908513	-0.0259735490316094	0.0134931672351918	5.30984268876572e-28	0.00211513521467256	0.021	2	589
2020	north	preds	habitat breadth	0.390219454692293	0.438084510281762	0.510204538498349	0.000143770774882906	0.000848387898087041	0.008	0	589
2003	north	preds	insect size	0.0836398998841	0.12398520449269	0.190131949529467	0.184821206407396	-0.000279449433552307	-0.003	0	589
2003	north	preds	voltinism	-0.0221530557075865	0.0084961297248086	0.0439090355782666	5.30984268876572e-28	0.00211513521467256	0.021	2	589
2003	north	preds	habitat breadth	0.412548790326021	0.454432204646415	0.523483499959442	0.000143770774882906	0.000848387898087041	0.008	0	589
2019	north	preds	insect size	0.110902714257855	0.149920831204797	0.2254582844859	0.184821206407396	-0.000279449433552307	-0.003	0	589
2019	north	preds	voltinism	-0.0644401662193215	-0.0295630685970866	0.0311247882309091	5.30984268876572e-28	0.00211513521467256	0.021	2	589
2019	north	preds	habitat breadth	0.429980888397938	0.47170783777541	0.534875278541769	0.000143770774882906	0.000848387898087041	0.008	0	589
1998	north	preds	insect size	0.117207253338367	0.16412503251833	0.23922092664855	0.184821206407396	-0.000279449433552307	-0.003	0	589
1998	north	preds	voltinism	-0.0886902915162768	-0.0560779237982023	-0.0261735609290303	5.30984268876572e-28	0.00211513521467256	0.021	2	589
1998	north	preds	habitat breadth	0.40426103825448	0.454315468224702	0.510889740501472	0.000143770774882906	0.000848387898087041	0.008	0	589
2011	north	preds	insect size	0.113699641444106	0.164725249607393	0.257924525431483	0.184821206407396	-0.000279449433552307	-0.003	0	589
2011	north	preds	voltinism	-0.114515203620184	-0.0822885093736257	-0.0283634111785826	5.30984268876572e-28	0.00211513521467256	0.021	2	589
2011	north	preds	habitat breadth	0.399406313036599	0.448798445592968	0.500555407060975	0.000143770774882906	0.000848387898087041	0.008	0	589
1995	south	preds	insect size	-0.058364080718598	-0.0175497513296901	0.0128426631328106	0.859319109198175	-2.39509262954186e-05	0	0	589
1995	south	preds	voltinism	0.216676493457348	0.252253961055902	0.324884916891207	0.0149620302008634	0.000382791701291203	0.004	0	589
1995	south	preds	habitat breadth	0.357856342067616	0.38926877954471	0.427646524143887	6.19653007668134e-21	-0.00211643928564016	-0.021	2	589
2015	south	preds	insect size	-0.0241404980259244	0.00675853049000135	0.0676191063644113	0.859319109198175	-2.39509262954186e-05	0	0	589
2015	south	preds	voltinism	0.225987051819049	0.241471766082553	0.293267716340172	0.0149620302008634	0.000382791701291203	0.004	0	589
2015	south	preds	habitat breadth	0.376634952832333	0.414389992935528	0.470666867808961	6.19653007668134e-21	-0.00211643928564016	-0.021	2	589
2018	south	preds	insect size	-0.06388528925954	-0.0169646846175066	0.012888872402735	0.859319109198175	-2.39509262954186e-05	0	0	589
2018	south	preds	voltinism	0.214814115810125	0.240909030912369	0.302271925437138	0.0149620302008634	0.000382791701291203	0.004	0	589
2018	south	preds	habitat breadth	0.315513169729008	0.354412640767735	0.36557970951179	6.19653007668134e-21	-0.00211643928564016	-0.021	2	589
2008	south	preds	insect size	-0.0325893842566728	-1.04411258388686e-05	0.0432668696492017	0.859319109198175	-2.39509262954186e-05	0	0	589
2008	south	preds	voltinism	0.246690698993644	0.277284572528164	0.323766301408972	0.0149620302008634	0.000382791701291203	0.004	0	589
2008	south	preds	habitat breadth	0.4066806106117	0.443090729638784	0.491574198334873	6.19653007668134e-21	-0.00211643928564016	-0.021	2	589
2016	south	preds	insect size	-0.0237498529871546	-0.00379099831937745	0.0391396055198783	0.859319109198175	-2.39509262954186e-05	0	0	589
2016	south	preds	voltinism	0.224433569425096	0.254821370660547	0.307971374726658	0.0149620302008634	0.000382791701291203	0.004	0	589
2016	south	preds	habitat breadth	0.37704992999855	0.403168840590684	0.43102685761346	6.19653007668134e-21	-0.00211643928564016	-0.021	2	589
2000	south	preds	insect size	-0.0400729352736005	-0.00314315375010426	0.0214376961407652	0.859319109198175	-2.39509262954186e-05	0	0	589
2000	south	preds	voltinism	0.209852527040735	0.261778675848416	0.304014849240136	0.0149620302008634	0.000382791701291203	0.004	0	589
2000	south	preds	habitat breadth	0.384619683057693	0.414416227041692	0.45996720650406	6.19653007668134e-21	-0.00211643928564016	-0.021	2	589
2005	south	preds	insect size	-0.0536691567946709	-0.00622743952388769	0.0191295868895861	0.859319109198175	-2.39509262954186e-05	0	0	589
2005	south	preds	voltinism	0.238496773607075	0.254777292719558	0.304269892029058	0.0149620302008634	0.000382791701291203	0.004	0	589
2005	south	preds	habitat breadth	0.373987184381741	0.413132853428665	0.449958804743291	6.19653007668134e-21	-0.00211643928564016	-0.021	2	589
2019	south	preds	insect size	-0.0312924960728692	-0.0082736841085287	0.0263212481316372	0.859319109198175	-2.39509262954186e-05	0	0	589
2019	south	preds	voltinism	0.212462196506666	0.243921012540131	0.286388733580431	0.0149620302008634	0.000382791701291203	0.004	0	589
2019	south	preds	habitat breadth	0.344461347609789	0.374400693911366	0.415073618346211	6.19653007668134e-21	-0.00211643928564016	-0.021	2	589
1996	south	preds	insect size	-0.0250767586251191	-0.00019728599079479	0.0281776822584793	0.859319109198175	-2.39509262954186e-05	0	0	589
1996	south	preds	voltinism	0.214379742780707	0.247599012017164	0.290748153991664	0.0149620302008634	0.000382791701291203	0.004	0	589
1996	south	preds	habitat breadth	0.41807618998239	0.442015938778926	0.489922815798632	6.19653007668134e-21	-0.00211643928564016	-0.021	2	589
1990	south	preds	insect size	-0.055223974956627	-0.0214584334960011	0.0419175400840029	0.859319109198175	-2.39509262954186e-05	0	0	589
1990	south	preds	voltinism	0.225531965076978	0.251105524885011	0.304684600703784	0.0149620302008634	0.000382791701291203	0.004	0	589
1990	south	preds	habitat breadth	0.377324296405031	0.406331461937743	0.452313275335614	6.19653007668134e-21	-0.00211643928564016	-0.021	2	589
1997	south	preds	insect size	-0.0517826943749961	-0.00944316366206824	0.0221241898404961	0.859319109198175	-2.39509262954186e-05	0	0	589
1997	south	preds	voltinism	0.215298048207228	0.262652039526715	0.289800212737199	0.0149620302008634	0.000382791701291203	0.004	0	589
1997	south	preds	habitat breadth	0.387568846069468	0.443910218419055	0.49195557683191	6.19653007668134e-21	-0.00211643928564016	-0.021	2	589
2013	south	preds	insect size	-0.0219798704293422	0.0154409921112206	0.0529616300461898	0.859319109198175	-2.39509262954186e-05	0	0	589
2013	south	preds	voltinism	0.210256742525201	0.271195633975846	0.328941274873486	0.0149620302008634	0.000382791701291203	0.004	0	589
2013	south	preds	habitat breadth	0.428197795319593	0.48604350352155	0.530531830115588	6.19653007668134e-21	-0.00211643928564016	-0.021	2	589
2002	south	preds	insect size	-0.0168670323027796	0.0181325150067807	0.0502916343288118	0.859319109198175	-2.39509262954186e-05	0	0	589
2002	south	preds	voltinism	0.209724449842725	0.248444832880048	0.304505469389417	0.0149620302008634	0.000382791701291203	0.004	0	589
2002	south	preds	habitat breadth	0.452842528267064	0.491302697098942	0.548488692359631	6.19653007668134e-21	-0.00211643928564016	-0.021	2	589
2014	south	preds	insect size	-0.0461966950582375	-0.00702129253320302	0.032057641842948	0.859319109198175	-2.39509262954186e-05	0	0	589
2014	south	preds	voltinism	0.202880307363894	0.252333900954085	0.304019936590435	0.0149620302008634	0.000382791701291203	0.004	0	589
2014	south	preds	habitat breadth	0.370480349710754	0.390383924153278	0.422141253807516	6.19653007668134e-21	-0.00211643928564016	-0.021	2	589
2003	south	preds	insect size	-0.0510744770037746	-0.0206737145573945	0.010622742054682	0.859319109198175	-2.39509262954186e-05	0	0	589
2003	south	preds	voltinism	0.224031935301461	0.252710168019758	0.288512908811381	0.0149620302008634	0.000382791701291203	0.004	0	589
2003	south	preds	habitat breadth	0.34888500971499	0.386439783272994	0.412416958729145	6.19653007668134e-21	-0.00211643928564016	-0.021	2	589
1991	south	preds	insect size	-0.0435255129795959	-0.00816112149883165	0.0297983615442231	0.859319109198175	-2.39509262954186e-05	0	0	589
1991	south	preds	voltinism	0.210735803139296	0.250976019568744	0.314899880162923	0.0149620302008634	0.000382791701291203	0.004	0	589
1991	south	preds	habitat breadth	0.399754860136556	0.441338366429469	0.497505056920232	6.19653007668134e-21	-0.00211643928564016	-0.021	2	589
2001	south	preds	insect size	-0.0636426497909291	-0.00314341467375676	0.0769980413017134	0.859319109198175	-2.39509262954186e-05	0	0	589
2001	south	preds	voltinism	0.192517775628181	0.257479194672344	0.353859188266356	0.0149620302008634	0.000382791701291203	0.004	0	589
2001	south	preds	habitat breadth	0.400481571214454	0.510408768697137	0.594162737843092	6.19653007668134e-21	-0.00211643928564016	-0.021	2	589
2009	south	preds	insect size	-0.0499970277278052	-0.00964448337534799	0.0260214731468277	0.859319109198175	-2.39509262954186e-05	0	0	589
2009	south	preds	voltinism	0.217788932844389	0.266836083744916	0.305679778649215	0.0149620302008634	0.000382791701291203	0.004	0	589
2009	south	preds	habitat breadth	0.378216253659874	0.415029787433735	0.454541289794649	6.19653007668134e-21	-0.00211643928564016	-0.021	2	589
1992	south	preds	insect size	-0.0226783133762493	0.0212330683375089	0.0422727386213473	0.859319109198175	-2.39509262954186e-05	0	0	589
1992	south	preds	voltinism	0.225697074196225	0.257265588225841	0.29374439488708	0.0149620302008634	0.000382791701291203	0.004	0	589
1992	south	preds	habitat breadth	0.441533691665518	0.497462333960726	0.534219482429719	6.19653007668134e-21	-0.00211643928564016	-0.021	2	589
1998	south	preds	insect size	-0.0376501031107061	-0.00422565294819903	0.0206380412621181	0.859319109198175	-2.39509262954186e-05	0	0	589
1998	south	preds	voltinism	0.215089858809927	0.2515780048392	0.292101168216954	0.0149620302008634	0.000382791701291203	0.004	0	589
1998	south	preds	habitat breadth	0.3895710391679	0.420570224950432	0.451688015486214	6.19653007668134e-21	-0.00211643928564016	-0.021	2	589
2010	south	preds	insect size	-0.047601471505832	-0.0119282450312561	0.00626183985930552	0.859319109198175	-2.39509262954186e-05	0	0	589
2010	south	preds	voltinism	0.214214311264704	0.273223954413296	0.341944352671047	0.0149620302008634	0.000382791701291203	0.004	0	589
2010	south	preds	habitat breadth	0.390025256356244	0.444914984746564	0.506171491623601	6.19653007668134e-21	-0.00211643928564016	-0.021	2	589
2004	south	preds	insect size	-0.0558446301657319	-0.0165101980434065	0.0328807233896948	0.859319109198175	-2.39509262954186e-05	0	0	589
2004	south	preds	voltinism	0.222960896357782	0.26967994740348	0.30616460688883	0.0149620302008634	0.000382791701291203	0.004	0	589
2004	south	preds	habitat breadth	0.38183237208205	0.412940464622892	0.456604815201239	6.19653007668134e-21	-0.00211643928564016	-0.021	2	589
2007	south	preds	insect size	-0.0415910746802268	-0.00133557709755286	0.0353756052214245	0.859319109198175	-2.39509262954186e-05	0	0	589
2007	south	preds	voltinism	0.219637247190198	0.260814732921229	0.328276713145299	0.0149620302008634	0.000382791701291203	0.004	0	589
2007	south	preds	habitat breadth	0.363221624437288	0.426728329945675	0.459250209531732	6.19653007668134e-21	-0.00211643928564016	-0.021	2	589
1993	south	preds	insect size	-0.0219157851755397	0.00515423820185487	0.0441017057587624	0.859319109198175	-2.39509262954186e-05	0	0	589
1993	south	preds	voltinism	0.19554909561878	0.244820417715619	0.281615124131774	0.0149620302008634	0.000382791701291203	0.004	0	589
1993	south	preds	habitat breadth	0.444943032722108	0.496459956617837	0.546463283979469	6.19653007668134e-21	-0.00211643928564016	-0.021	2	589
2006	south	preds	insect size	-0.0651917111654117	-0.0322736096067399	-0.00675887989002742	0.859319109198175	-2.39509262954186e-05	0	0	589
2006	south	preds	voltinism	0.251792166547097	0.303037734201146	0.332430215957379	0.0149620302008634	0.000382791701291203	0.004	0	589
2006	south	preds	habitat breadth	0.333628083633306	0.365827504286697	0.393492266641959	6.19653007668134e-21	-0.00211643928564016	-0.021	2	589
1999	south	preds	insect size	-0.0606496120855677	-0.014822471581324	0.0177750595661845	0.859319109198175	-2.39509262954186e-05	0	0	589
1999	south	preds	voltinism	0.237912304644084	0.284385489758202	0.31488362169893	0.0149620302008634	0.000382791701291203	0.004	0	589
1999	south	preds	habitat breadth	0.370942287543299	0.415223642639823	0.445234531483932	6.19653007668134e-21	-0.00211643928564016	-0.021	2	589
2020	south	preds	insect size	-0.0557431267642265	-0.0179766736648259	0.0182329928674911	0.859319109198175	-2.39509262954186e-05	0	0	589
2020	south	preds	voltinism	0.233318266282878	0.288045307292598	0.311492266955808	0.0149620302008634	0.000382791701291203	0.004	0	589
2020	south	preds	habitat breadth	0.33476651509234	0.372210621139668	0.402593197505805	6.19653007668134e-21	-0.00211643928564016	-0.021	2	589
1994	south	preds	insect size	-0.0408626957543414	0.00226077806808806	0.0386598086660998	0.859319109198175	-2.39509262954186e-05	0	0	589
1994	south	preds	voltinism	0.190698502158266	0.236170006259528	0.26170818977374	0.0149620302008634	0.000382791701291203	0.004	0	589
1994	south	preds	habitat breadth	0.425227507931383	0.479000263932327	0.511022560718793	6.19653007668134e-21	-0.00211643928564016	-0.021	2	589
2011	south	preds	insect size	-0.0392164161975601	-0.00200336839593825	0.0302943040618711	0.859319109198175	-2.39509262954186e-05	0	0	589
2011	south	preds	voltinism	0.200963625655056	0.229131290291107	0.270914915145106	0.0149620302008634	0.000382791701291203	0.004	0	589
2011	south	preds	habitat breadth	0.397286735485738	0.443313462117138	0.481730832581642	6.19653007668134e-21	-0.00211643928564016	-0.021	2	589
2012	south	preds	insect size	-0.0659588056346258	0.00577802496583656	0.0730343097268847	0.859319109198175	-2.39509262954186e-05	0	0	589
2012	south	preds	voltinism	0.215420833960623	0.269946984845066	0.382963816826778	0.0149620302008634	0.000382791701291203	0.004	0	589
2012	south	preds	habitat breadth	0.399140990281458	0.454079016033933	0.56884315907197	6.19653007668134e-21	-0.00211643928564016	-0.021	2	589
2017	south	preds	insect size	-0.0390147347226563	-0.00277899886800259	0.0254485608468051	0.859319109198175	-2.39509262954186e-05	0	0	589
2017	south	preds	voltinism	0.238822075077984	0.267036693195478	0.324098436277	0.0149620302008634	0.000382791701291203	0.004	0	589
2017	south	preds	habitat breadth	0.362491493653706	0.407103184359594	0.443122742395068	6.19653007668134e-21	-0.00211643928564016	-0.021	2	589
