# Supplementary material for: Trait mediation explains decadal distributional shifts for a wide range of insect taxa
Source: Nat Commun. 2025 Aug 30;16:8131. doi: 10.1038/s41467-025-63093-y (PMC12398571; doi:10.1038/s41467-025-63093-y)
Supplement: Supplementary file 4 — Source Data [file 41467_2025_63093_MOESM4_ESM.zip › source_data/figure_3.csv]

cov	insect	q50	signif75	signif90	signif95	signif
%arable	butterflies	0.015827614104423	FALSE	FALSE	FALSE	0
%arable	moths	-0.00720815621768109	FALSE	FALSE	FALSE	0
%arable	carabids	0.01453431080381	FALSE	FALSE	FALSE	0
%arable	bees	-0.0133862815108257	FALSE	FALSE	FALSE	0
%arable	wasps	-0.0112880141220602	FALSE	FALSE	FALSE	0
%arable	hoverflies	-0.0118867809004054	FALSE	FALSE	FALSE	0
%broadleaf	butterflies	0.000961831761288833	FALSE	FALSE	FALSE	0
%broadleaf	moths	0.0153262558676322	FALSE	FALSE	FALSE	0
%broadleaf	odonates	-0.000737506030748418	FALSE	FALSE	FALSE	0
%broadleaf	orthoptera	0.000858608935278572	FALSE	FALSE	FALSE	0
%broadleaf	ladybirds	-0.00499266121481585	FALSE	FALSE	FALSE	0
%broadleaf	bees	0.00248617113276605	FALSE	FALSE	FALSE	0
%broadleaf	wasps	0.000711719065076563	FALSE	FALSE	FALSE	0
%broadleaf	hoverflies	0.00870930355874235	FALSE	FALSE	FALSE	0
%coast	butterflies	0.000675638865097314	FALSE	FALSE	FALSE	0
%coast	moths	-0.00319160144165955	FALSE	FALSE	FALSE	0
%coast	odonates	-0.00645808794898313	FALSE	FALSE	FALSE	0
%coast	carabids	-0.00656842363593025	FALSE	FALSE	FALSE	0
%coast	orthoptera	-0.00110139120325778	FALSE	FALSE	FALSE	0
%coast	ladybirds	0.00100770739015939	FALSE	FALSE	FALSE	0
%coast	bees	-0.00781724026656297	FALSE	FALSE	FALSE	0
%coast	wasps	-0.00285114202857535	FALSE	FALSE	FALSE	0
%coast	hoverflies	-0.00579795780602977	FALSE	FALSE	FALSE	0
%conifer	butterflies	0.00478367569192595	FALSE	FALSE	FALSE	0
%conifer	moths	0.012119059106757	FALSE	FALSE	FALSE	0
%conifer	odonates	0.00652303254474781	FALSE	FALSE	FALSE	0
%conifer	carabids	-0.0139490891686021	FALSE	FALSE	FALSE	0
%conifer	orthoptera	0.00130911140410209	FALSE	FALSE	FALSE	0
%conifer	ladybirds	0.0173837494118976	FALSE	FALSE	FALSE	0
%conifer	bees	-0.00214630893069025	FALSE	FALSE	FALSE	0
%conifer	wasps	0.0110845636067394	FALSE	FALSE	FALSE	0
%conifer	hoverflies	0.000746906994349152	FALSE	FALSE	FALSE	0
%imprv_grsl	butterflies	0.0116909041924057	FALSE	FALSE	FALSE	0
%imprv_grsl	moths	0.00110798352380681	FALSE	FALSE	FALSE	0
%imprv_grsl	odonates	-0.0122349276284499	FALSE	FALSE	FALSE	0
%imprv_grsl	carabids	0.00745427838558518	FALSE	FALSE	FALSE	0
%imprv_grsl	bees	-0.00460609920038219	FALSE	FALSE	FALSE	0
%imprv_grsl	wasps	-0.0108547742468429	FALSE	FALSE	FALSE	0
%imprv_grsl	hoverflies	-0.00275465639201239	FALSE	FALSE	FALSE	0
%mountain	butterflies	-0.00959495437920056	FALSE	FALSE	FALSE	0
%mountain	moths	0.0069248577171356	FALSE	FALSE	FALSE	0
%mountain	odonates	0.00902200033694431	FALSE	FALSE	FALSE	0
%mountain	carabids	-0.0200708036468855	FALSE	FALSE	FALSE	0
%mountain	orthoptera	0.00870476266225135	FALSE	FALSE	FALSE	0
%mountain	bees	-0.002193010125528	FALSE	FALSE	FALSE	0
%mountain	wasps	0.00515903164737773	FALSE	FALSE	FALSE	0
%mountain	hoverflies	-0.0122610118021942	FALSE	FALSE	FALSE	0
%smnat_grsl	moths	0.000741753307540588	FALSE	FALSE	FALSE	0
%smnat_grsl	odonates	-0.00169557237209078	FALSE	FALSE	FALSE	0
%smnat_grsl	carabids	0.0152295333335169	FALSE	FALSE	FALSE	0
%smnat_grsl	orthoptera	-0.000817246966895643	FALSE	FALSE	FALSE	0
%smnat_grsl	ladybirds	-0.00232427374845858	FALSE	FALSE	FALSE	0
%smnat_grsl	bees	0.0129627519011793	FALSE	FALSE	FALSE	0
%smnat_grsl	wasps	-0.00242881223241392	FALSE	FALSE	FALSE	0
%smnat_grsl	hoverflies	0.00411425051621361	FALSE	FALSE	FALSE	0
%urban	butterflies	-0.00503085534937321	FALSE	FALSE	FALSE	0
%urban	bees	-0.0111211244438948	FALSE	FALSE	FALSE	0
%urban	wasps	-0.00778368881227846	FALSE	FALSE	FALSE	0
aspect	butterflies	0.00361077436626409	FALSE	FALSE	FALSE	0
aspect	moths	-0.00337594588730971	FALSE	FALSE	FALSE	0
aspect	odonates	0.00179124837252706	FALSE	FALSE	FALSE	0
aspect	carabids	0.00170888034170737	FALSE	FALSE	FALSE	0
aspect	orthoptera	-0.000118936359729728	FALSE	FALSE	FALSE	0
aspect	ladybirds	0.00896236480177224	FALSE	FALSE	FALSE	0
aspect	bees	0.00395838792436354	FALSE	FALSE	FALSE	0
aspect	wasps	0.000839054724282904	FALSE	FALSE	FALSE	0
aspect	hoverflies	-0.00303498740447106	FALSE	FALSE	FALSE	0
dist_to_sea	butterflies	-0.0120744838539595	FALSE	FALSE	FALSE	0
dist_to_sea	moths	-0.0051121666428054	FALSE	FALSE	FALSE	0
dist_to_sea	odonates	-0.0125591998579772	FALSE	FALSE	FALSE	0
dist_to_sea	carabids	0.00338658926299632	FALSE	FALSE	FALSE	0
dist_to_sea	orthoptera	-0.006398878043959	FALSE	FALSE	FALSE	0
dist_to_sea	ladybirds	0.00934120407833698	FALSE	FALSE	FALSE	0
dist_to_sea	bees	-0.00375727237080057	FALSE	FALSE	FALSE	0
dist_to_sea	wasps	0.000904295432608555	FALSE	FALSE	FALSE	0
dist_to_sea	hoverflies	-0.00938714656369251	FALSE	FALSE	FALSE	0
elevation	butterflies	0.0254906764067875	FALSE	FALSE	FALSE	0
elevation	moths	0.0125459451297735	FALSE	FALSE	FALSE	0
elevation	odonates	-0.000347746452552413	FALSE	FALSE	FALSE	0
elevation	carabids	-0.01766803000178	FALSE	FALSE	FALSE	0
elevation	orthoptera	-0.00110554998200581	FALSE	FALSE	FALSE	0
elevation	bees	-0.00368429355185257	FALSE	FALSE	FALSE	0
elevation	hoverflies	0.00364392392214607	FALSE	FALSE	FALSE	0
heterogeneity	butterflies	-0.00307584494340723	FALSE	FALSE	FALSE	0
heterogeneity	moths	-0.00843371368554953	FALSE	FALSE	FALSE	0
heterogeneity	odonates	0.00140058929427439	FALSE	FALSE	FALSE	0
heterogeneity	carabids	0.00213574318791918	FALSE	FALSE	FALSE	0
heterogeneity	orthoptera	0.000800085008187192	FALSE	FALSE	FALSE	0
heterogeneity	ladybirds	0.00375641656048728	FALSE	FALSE	FALSE	0
heterogeneity	bees	-0.00626816945041527	FALSE	FALSE	FALSE	0
heterogeneity	wasps	0.00678430139766879	FALSE	FALSE	FALSE	0
heterogeneity	hoverflies	-0.0011635196452431	FALSE	FALSE	FALSE	0
isotherm	butterflies	-0.000330342922235262	FALSE	FALSE	FALSE	0
isotherm	moths	0.00402496413315225	FALSE	FALSE	FALSE	0
isotherm	odonates	0.00148964649591026	FALSE	FALSE	FALSE	0
isotherm	carabids	0.0104565616401058	FALSE	FALSE	FALSE	0
isotherm	orthoptera	0.00225598877907285	FALSE	FALSE	FALSE	0
isotherm	ladybirds	-0.00755953716169959	FALSE	FALSE	FALSE	0
isotherm	bees	0.00170467931669776	FALSE	FALSE	FALSE	0
isotherm	wasps	0.0105341945926577	FALSE	FALSE	FALSE	0
isotherm	hoverflies	0.00777983413666415	FALSE	FALSE	FALSE	0
past_rain	butterflies	-0.010818543601123	FALSE	FALSE	FALSE	0
past_rain	moths	0.00122216574000281	FALSE	FALSE	FALSE	0
past_rain	odonates	-0.00495151485561832	FALSE	FALSE	FALSE	0
past_rain	carabids	-0.00398832574289459	FALSE	FALSE	FALSE	0
past_rain	orthoptera	-0.00124763569917299	FALSE	FALSE	FALSE	0
past_rain	hoverflies	-0.00975522783766742	FALSE	FALSE	FALSE	0
past_temp	butterflies	0.00820774457064947	FALSE	FALSE	FALSE	0
past_temp	moths	0.0151657442470599	FALSE	FALSE	FALSE	0
past_temp	odonates	0.0199937586891373	FALSE	FALSE	FALSE	0
past_temp	hoverflies	0.0122708165667454	FALSE	FALSE	FALSE	0
rain_min	butterflies	-0.00150480268895701	FALSE	FALSE	FALSE	0
rain_min	moths	-0.00467035573152945	FALSE	FALSE	FALSE	0
rain_min	odonates	-0.0030017267818136	FALSE	FALSE	FALSE	0
rain_min	carabids	-0.00213452150409742	FALSE	FALSE	FALSE	0
rain_min	orthoptera	-0.000886230983343711	FALSE	FALSE	FALSE	0
rain_min	ladybirds	-0.00378753332005147	FALSE	FALSE	FALSE	0
rain_min	bees	-0.00524191375215013	FALSE	FALSE	FALSE	0
rain_min	hoverflies	-0.00406771094810662	FALSE	FALSE	FALSE	0
rain_season	butterflies	-0.000505877019761323	FALSE	FALSE	FALSE	0
rain_season	moths	0.00112402065559268	FALSE	FALSE	FALSE	0
rain_season	odonates	-6.42789290725203e-05	FALSE	FALSE	FALSE	0
rain_season	carabids	0.000778992338146319	FALSE	FALSE	FALSE	0
rain_season	orthoptera	0.00344986042168125	FALSE	FALSE	FALSE	0
rain_season	bees	0.00411050599280799	FALSE	FALSE	FALSE	0
rain_season	wasps	0.00597145130454406	FALSE	FALSE	FALSE	0
rain_season	hoverflies	0.00370338460258317	FALSE	FALSE	FALSE	0
rain_sum	butterflies	0.00771702035683806	FALSE	FALSE	FALSE	0
rain_sum	moths	0.00938533907378291	FALSE	FALSE	FALSE	0
rain_sum	odonates	0.00470487033806479	FALSE	FALSE	FALSE	0
rain_sum	carabids	-0.0122722178843473	FALSE	FALSE	FALSE	0
rain_sum	orthoptera	0.00217173445496357	FALSE	FALSE	FALSE	0
rain_sum	ladybirds	-0.0155946455686785	FALSE	FALSE	FALSE	0
rain_sum	bees	-0.00271163292959424	FALSE	FALSE	FALSE	0
rain_sum	wasps	-0.00298944822900803	FALSE	FALSE	FALSE	0
rain_sum	hoverflies	-0.000112204039960615	FALSE	FALSE	FALSE	0
rain_warm_qtr	butterflies	-0.0036149655468407	FALSE	FALSE	FALSE	0
rain_warm_qtr	odonates	-0.00459547850094054	FALSE	FALSE	FALSE	0
rain_warm_qtr	orthoptera	0.000238018739743337	FALSE	FALSE	FALSE	0
rain_warm_qtr	ladybirds	-0.0130155799737484	FALSE	FALSE	FALSE	0
rain_warm_qtr	bees	-0.00237211621515148	FALSE	FALSE	FALSE	0
rain_warm_qtr	wasps	-0.00318613960392477	FALSE	FALSE	FALSE	0
rain_warm_qtr	hoverflies	-0.0113676381061917	FALSE	FALSE	FALSE	0
river_dens	butterflies	-0.00525009220054487	FALSE	FALSE	FALSE	0
river_dens	moths	-0.0102365591975016	FALSE	FALSE	FALSE	0
river_dens	odonates	-0.000450067876493959	FALSE	FALSE	FALSE	0
river_dens	carabids	0.00577578700648883	FALSE	FALSE	FALSE	0
river_dens	orthoptera	-0.00193495114155985	FALSE	FALSE	FALSE	0
river_dens	ladybirds	0.00568897233919273	FALSE	FALSE	FALSE	0
river_dens	bees	-0.015079643149949	FALSE	FALSE	FALSE	0
river_dens	wasps	-0.00686768280652592	FALSE	FALSE	FALSE	0
river_dens	hoverflies	0.00383467538951989	FALSE	FALSE	FALSE	0
shdi_lc	butterflies	0.00276301151344984	FALSE	FALSE	FALSE	0
shdi_lc	moths	0.0134682759116936	FALSE	FALSE	FALSE	0
shdi_lc	odonates	0.00521534959381617	FALSE	FALSE	FALSE	0
shdi_lc	carabids	0.00268471107267063	FALSE	FALSE	FALSE	0
shdi_lc	orthoptera	0.00306924113797751	FALSE	FALSE	FALSE	0
shdi_lc	bees	0.0130030603102448	FALSE	FALSE	FALSE	0
shdi_lc	wasps	0.00381722707032888	FALSE	FALSE	FALSE	0
shdi_lc	hoverflies	-0.00257296149826924	FALSE	FALSE	FALSE	0
slope	butterflies	-0.00105151172154861	FALSE	FALSE	FALSE	0
slope	moths	0.00270296420014785	FALSE	FALSE	FALSE	0
slope	odonates	-0.00760592162079837	FALSE	FALSE	FALSE	0
slope	orthoptera	-0.000300583258274411	FALSE	FALSE	FALSE	0
slope	ladybirds	-0.000813859802473767	FALSE	FALSE	FALSE	0
slope	bees	-0.0145851028005707	FALSE	FALSE	FALSE	0
slope	hoverflies	-0.00157579287491402	FALSE	FALSE	FALSE	0
temp_avg	butterflies	0.014013596322482	FALSE	FALSE	FALSE	0
temp_avg	moths	0.0206947789240473	FALSE	FALSE	FALSE	0
temp_avg	odonates	0.00829635215172577	FALSE	FALSE	FALSE	0
temp_avg	carabids	-0.0177515215831668	FALSE	FALSE	FALSE	0
temp_avg	orthoptera	0.00247700188472487	FALSE	FALSE	FALSE	0
temp_avg	ladybirds	-0.001158536877471	FALSE	FALSE	FALSE	0
temp_avg	bees	0.0196823856664632	FALSE	FALSE	FALSE	0
temp_avg	wasps	0.0084507356825852	FALSE	FALSE	FALSE	0
temp_avg	hoverflies	0.00853561592882736	FALSE	FALSE	FALSE	0
temp_diu_ran	butterflies	0.0237640470810315	FALSE	FALSE	FALSE	0
temp_diu_ran	moths	0.00852532854086316	FALSE	FALSE	FALSE	0
temp_diu_ran	carabids	0.0162397085096394	FALSE	FALSE	FALSE	0
temp_diu_ran	orthoptera	0.00557117716382981	FALSE	FALSE	FALSE	0
temp_diu_ran	bees	0.0241074527983154	FALSE	FALSE	FALSE	0
temp_dry_qtr	butterflies	0.000567304102119374	FALSE	FALSE	FALSE	0
temp_dry_qtr	moths	-0.0029119573254259	FALSE	FALSE	FALSE	0
temp_dry_qtr	odonates	-0.00180331721757208	FALSE	FALSE	FALSE	0
temp_dry_qtr	carabids	-0.0026060292410732	FALSE	FALSE	FALSE	0
temp_dry_qtr	ladybirds	-0.00960452491334662	FALSE	FALSE	FALSE	0
temp_dry_qtr	bees	0.00137669878144412	FALSE	FALSE	FALSE	0
temp_dry_qtr	wasps	-0.00378024017924906	FALSE	FALSE	FALSE	0
temp_dry_qtr	hoverflies	-0.00438780232114251	FALSE	FALSE	FALSE	0
temp_max	butterflies	0.00471481263505966	FALSE	FALSE	FALSE	0
temp_max	moths	0.00924997989184071	FALSE	FALSE	FALSE	0
temp_max	odonates	0.00724053598668022	FALSE	FALSE	FALSE	0
temp_max	carabids	0.00588701173810846	FALSE	FALSE	FALSE	0
temp_max	orthoptera	0.00127359627150729	FALSE	FALSE	FALSE	0
temp_max	ladybirds	0.0185258077775467	FALSE	FALSE	FALSE	0
temp_max	bees	0.0230279244226683	FALSE	FALSE	FALSE	0
temp_min	butterflies	-0.00615534267483863	FALSE	FALSE	FALSE	0
temp_min	moths	-0.00383381880298155	FALSE	FALSE	FALSE	0
temp_min	odonates	-0.000257985403674157	FALSE	FALSE	FALSE	0
temp_min	carabids	0.0104209273567918	FALSE	FALSE	FALSE	0
temp_min	orthoptera	0.00103204929786531	FALSE	FALSE	FALSE	0
temp_min	ladybirds	-0.0011584709838147	FALSE	FALSE	FALSE	0
temp_min	bees	-0.00192430168011075	FALSE	FALSE	FALSE	0
temp_min	wasps	-0.00272900778753898	FALSE	FALSE	FALSE	0
temp_min	hoverflies	0.00612186592545523	FALSE	FALSE	FALSE	0
temp_season	butterflies	-0.00121994924502242	FALSE	FALSE	FALSE	0
temp_season	moths	0.00688516519153049	FALSE	FALSE	FALSE	0
temp_season	odonates	0.00220576070298583	FALSE	FALSE	FALSE	0
temp_season	carabids	0.00315076240305526	FALSE	FALSE	FALSE	0
temp_season	orthoptera	-0.000646011789321588	FALSE	FALSE	FALSE	0
temp_season	ladybirds	-0.00536581409598606	FALSE	FALSE	FALSE	0
temp_season	bees	0.000328718105133769	FALSE	FALSE	FALSE	0
temp_season	wasps	0.00376161202628572	FALSE	FALSE	FALSE	0
temp_season	hoverflies	-0.00451314388831762	FALSE	FALSE	FALSE	0
temp_wet_qtr	butterflies	-0.0014115430357994	FALSE	FALSE	FALSE	0
temp_wet_qtr	moths	-0.00274366835496886	FALSE	FALSE	FALSE	0
temp_wet_qtr	odonates	0.00118808299428795	FALSE	FALSE	FALSE	0
temp_wet_qtr	carabids	0.0110277516722007	FALSE	FALSE	FALSE	0
temp_wet_qtr	orthoptera	0.000935069156292677	FALSE	FALSE	FALSE	0
temp_wet_qtr	ladybirds	0.00200070931766251	FALSE	FALSE	FALSE	0
temp_wet_qtr	bees	-0.000553973620688331	FALSE	FALSE	FALSE	0
temp_wet_qtr	wasps	-0.00484764565860869	FALSE	FALSE	FALSE	0
temp_wet_qtr	hoverflies	-0.00543702132758225	FALSE	FALSE	FALSE	0
wind_avg	butterflies	0.0111386171628601	FALSE	FALSE	FALSE	0
wind_avg	moths	-0.000452776273594124	FALSE	FALSE	FALSE	0
wind_avg	odonates	0.0117638870118947	FALSE	FALSE	FALSE	0
wind_avg	carabids	0.0067149644421306	FALSE	FALSE	FALSE	0
wind_avg	orthoptera	0.00787813241827137	FALSE	FALSE	FALSE	0
wind_avg	ladybirds	0.000205964805021113	FALSE	FALSE	FALSE	0
wind_avg	hoverflies	0.0122928852728434	FALSE	FALSE	FALSE	0
%arable	odonates	-0.0146558930208341	TRUE	FALSE	FALSE	1
%broadleaf	carabids	-0.0136334789806177	TRUE	FALSE	FALSE	1
%imprv_grsl	orthoptera	-0.00614130558484422	TRUE	FALSE	FALSE	1
%imprv_grsl	ladybirds	-0.0198670913999622	TRUE	FALSE	FALSE	1
%mountain	ladybirds	0.0314611293134416	TRUE	FALSE	FALSE	1
%urban	carabids	-0.01301570604972	TRUE	FALSE	FALSE	1
past_rain	ladybirds	-0.028348561388	TRUE	FALSE	FALSE	1
past_rain	bees	-0.0203633872461317	TRUE	FALSE	FALSE	1
past_temp	carabids	-0.0195436040688696	TRUE	FALSE	FALSE	1
past_temp	bees	0.0332955099051421	TRUE	FALSE	FALSE	1
past_temp	wasps	0.0205039193655559	TRUE	FALSE	FALSE	1
rain_min	wasps	-0.0140417236990059	TRUE	FALSE	FALSE	1
rain_warm_qtr	moths	-0.00912520435728798	TRUE	FALSE	FALSE	1
shdi_lc	ladybirds	0.0159175769515706	TRUE	FALSE	FALSE	1
slope	carabids	-0.0202188969989313	TRUE	FALSE	FALSE	1
slope	wasps	-0.0258071855718652	TRUE	FALSE	FALSE	1
temp_diu_ran	odonates	0.0158924007080965	TRUE	FALSE	FALSE	1
temp_diu_ran	ladybirds	0.0199645376292437	TRUE	FALSE	FALSE	1
temp_diu_ran	hoverflies	0.0149028253159582	TRUE	FALSE	FALSE	1
temp_dry_qtr	orthoptera	0.00293835099086796	TRUE	FALSE	FALSE	1
temp_max	wasps	0.0155795715493706	TRUE	FALSE	FALSE	1
temp_max	hoverflies	0.0197773975502423	TRUE	FALSE	FALSE	1
wind_avg	bees	0.0276523676196981	TRUE	FALSE	FALSE	1
wind_avg	wasps	0.0296593755109639	TRUE	FALSE	FALSE	1
%smnat_grsl	butterflies	0.0139427289787615	TRUE	TRUE	FALSE	2
%urban	odonates	-0.0107764843535083	TRUE	TRUE	FALSE	2
elevation	wasps	-0.0191887534164507	TRUE	TRUE	FALSE	2
past_rain	wasps	-0.0205768291261489	TRUE	TRUE	FALSE	2
past_temp	orthoptera	0.0069754461928585	TRUE	TRUE	FALSE	2
temp_diu_ran	wasps	0.0282262226718087	TRUE	TRUE	FALSE	2
%arable	orthoptera	-0.0101947256764933	TRUE	TRUE	TRUE	3
%arable	ladybirds	-0.0499912910783016	TRUE	TRUE	TRUE	3
%urban	moths	-0.0211497034104682	TRUE	TRUE	TRUE	3
%urban	orthoptera	-0.006853910428916	TRUE	TRUE	TRUE	3
%urban	ladybirds	-0.0421127963402062	TRUE	TRUE	TRUE	3
%urban	hoverflies	-0.0236884777836836	TRUE	TRUE	TRUE	3
elevation	ladybirds	-0.0278417936316742	TRUE	TRUE	TRUE	3
past_temp	ladybirds	0.0320157655548104	TRUE	TRUE	TRUE	3
rain_season	ladybirds	0.0155032429172738	TRUE	TRUE	TRUE	3
rain_warm_qtr	carabids	-0.0209446344082652	TRUE	TRUE	TRUE	3
