# Supplementary material for: Trait mediation explains decadal distributional shifts for a wide range of insect taxa
Source: Nat Commun. 2025 Aug 30;16:8131. doi: 10.1038/s41467-025-63093-y (PMC12398571; doi:10.1038/s41467-025-63093-y)
Supplement: Supplementary file 4 — Source Data [file 41467_2025_63093_MOESM4_ESM.zip › source_data/figure_4.csv]

cov	meta	signif	value	q05	q25	q50	q75	q95	y_
river_dens	habitat breadth	0	low	-0.011237007025256	-0.00529774506801607	-0.00193946580441351	0.000883638430985325	0.0092126460523279	0.0519796837888751
river_dens	habitat breadth	0	medium	-0.00425672541716878	-0.00116931586227978	0.000194771154867819	0.0011669126323697	0.00552733659039315	0.0519796837888751
river_dens	habitat breadth	0	high	-0.0189305220568681	-0.00350991612257739	0.00180996757082367	0.00704485161701585	0.016573865591661	0.0519796837888751
river_dens	insect size	0	low	-0.0225163239386843	-0.00934825358087312	-0.0028941499490504	0.00151726042508896	0.0119219738343543	0.0339360864044788
river_dens	insect size	0	medium	-0.00539062002666229	-0.00139755969918906	-0.000120808886370992	0.000637963119820083	0.00415674012858757	0.0339360864044788
river_dens	insect size	0	high	-0.0124917944413351	-0.00195242835175855	0.00120560118368457	0.00587707983770977	0.0195211169100712	0.0339360864044788
river_dens	voltinism	0	low	-0.00450698332442721	-0.000466611008031013	0.00124198364376248	0.0033243265267623	0.00778524218162868	0.0497057324106031
river_dens	voltinism	0	medium	-0.0193074069474793	-0.00777865580856474	-0.00116630928510797	0.000177494907441594	0.00565579415951949	0.0497057324106031
river_dens	voltinism	0	high	-0.0336871958598932	-0.0146169904276932	-0.0052706705343543	0.00158753312293391	0.0142001453352804	0.0497057324106031
aspect	habitat breadth	0	low	-0.00699219558736159	-0.00215183317299503	5.27478074388743e-05	0.00274976540333577	0.00944097917716446	0.0519796837888751
aspect	habitat breadth	0	medium	-0.00323582542532904	-0.000747430520044924	-4.32928282613791e-06	0.000694883199177581	0.00344975344253875	0.0519796837888751
aspect	habitat breadth	0	high	-0.0198997957085926	-0.00597868662684293	-0.00065921617587411	0.00333124598455107	0.0114788168819813	0.0519796837888751
aspect	insect size	0	low	-0.0179999099011108	-0.00697825640494793	-0.00234255511403602	0.00114195619026197	0.00795959732633006	0.0339360864044788
aspect	insect size	0	medium	-0.00419685011992637	-0.0013418957680698	-0.000160621976646046	0.000340293917156934	0.00279645651521997	0.0339360864044788
aspect	insect size	0	high	-0.0102906024374421	-0.00191236437289103	0.000948419603551578	0.0044500886798084	0.013459778676085	0.0339360864044788
aspect	voltinism	0	low	-0.00725576748712653	-0.00274513561797683	-0.000611873454738466	0.00100016719607097	0.00401953373448123	0.0497057324106031
aspect	voltinism	0	medium	-0.00790329458393168	-0.000708964611039161	0.000101122149280123	0.00326738436172042	0.0135862568388725	0.0497057324106031
aspect	voltinism	0	high	-0.0225157324938595	-0.00904864614216972	-0.00261613390799701	0.00178907637997191	0.0109387522807006	0.0497057324106031
slope	habitat breadth	0	low	-0.0157865711700709	-0.00674702882399866	-0.00196733304611835	0.00142115099511721	0.00967348991633359	0.0519796837888751
slope	habitat breadth	0	medium	-0.00660373899273614	-0.00232184579572031	-0.000151801552845973	0.000814209793249423	0.00555309087580896	0.0519796837888751
slope	habitat breadth	0	high	-0.0135209659540662	-0.00222567000295027	0.00342633915589934	0.0109116178023026	0.0250488939402993	0.0519796837888751
slope	insect size	0	low	-0.0203277748807405	-0.00674411774833677	-0.00121559727429592	0.00271727089266942	0.010514641868595	0.0339360864044788
slope	insect size	0	medium	-0.00461406472603355	-0.00105241946941629	-5.76897340852331e-05	0.000627390669453444	0.00347043920951003	0.0339360864044788
slope	insect size	0	high	-0.0146476080893659	-0.00461782722668111	-0.000829896014476538	0.0025712305407764	0.0123785686151993	0.0339360864044788
slope	voltinism	0	low	-0.00399064308412032	-0.00072182009021046	0.00076759373281451	0.00256790184362359	0.00608039223724203	0.0497057324106031
slope	voltinism	0	medium	-0.0132126012918401	-0.00405706925591453	-0.000298886772320594	0.000656573964285059	0.00837738454849988	0.0497057324106031
slope	voltinism	0	high	-0.0251939106899886	-0.0107762441363851	-0.00316151571493122	0.00247119500037225	0.0158232056193235	0.0497057324106031
elevation	habitat breadth	0	low	-0.0117088449031082	-0.00352650751654927	-0.000533830495482527	0.00216091567400737	0.0103568622713558	0.0519796837888751
elevation	habitat breadth	0	medium	-0.00448019104578231	-0.00128823367478167	-8.22100071913109e-05	0.000613802077397852	0.00384980115606314	0.0519796837888751
elevation	habitat breadth	0	high	-0.0204522837249267	-0.00332855843395636	0.00156332808131202	0.00781903586130051	0.0220363336808836	0.0519796837888751
elevation	insect size	0	low	-0.0256784975614485	-0.0106491784046659	-0.00380271615879175	0.00173847926634426	0.0116422072107679	0.0339360864044788
elevation	insect size	0	medium	-0.00719957839797095	-0.00167923902429833	-0.000129706315289676	0.000763829882051429	0.00400900140458341	0.0339360864044788
elevation	insect size	0	high	-0.0170668198536835	-0.00466464315905749	-0.000171873980359027	0.00467977778474376	0.0171400616963012	0.0339360864044788
elevation	voltinism	0	low	-0.00453038155165646	-0.000925518118997006	0.000548508388608994	0.00243137774653651	0.00612597342275981	0.0497057324106031
elevation	voltinism	0	medium	-0.014817043758256	-0.00436724120469583	-1.98211504590983e-05	0.00119554807099593	0.00643992219051818	0.0497057324106031
elevation	voltinism	0	high	-0.0231693719848113	-0.00872298584150497	-0.00126543054102706	0.00489728006500792	0.017762814591957	0.0497057324106031
dist_to_sea	habitat breadth	0	low	-0.0115387301451064	-0.00263586743680105	0.00120895024085079	0.00629120001017753	0.015383481077831	0.0519796837888751
dist_to_sea	habitat breadth	0	medium	-0.00832031207906771	-0.00172893087579551	-0.000321967878236263	0.00151801305108039	0.00615649911678502	0.0519796837888751
dist_to_sea	habitat breadth	0	high	-0.0265195858221442	-0.0101184393072903	-0.0024626943198287	0.00454178127987621	0.024170100970941	0.0519796837888751
dist_to_sea	insect size	0	low	-0.0186667420495736	-0.00408206615175288	0.0022028907664302	0.00936590041536081	0.0267654713652409	0.0339360864044788
dist_to_sea	insect size	0	medium	-0.00582994397931209	-0.00104567003946889	5.06822520839152e-05	0.00139000809833957	0.00640676192127803	0.0339360864044788
dist_to_sea	insect size	0	high	-0.0216956391134562	-0.00751755141585439	-0.0020501459409816	0.00164010150877511	0.0107212409142755	0.0339360864044788
dist_to_sea	voltinism	0	low	-0.00455899763988037	-0.0010395326429061	0.000809149018139587	0.00333000990809522	0.00979905064487954	0.0497057324106031
dist_to_sea	voltinism	0	medium	-0.013081989187195	-0.00301828228645345	-0.000306780400327748	0.00216252542666072	0.0123104224387724	0.0497057324106031
dist_to_sea	voltinism	0	high	-0.0270562742300722	-0.0107387382169777	-0.00328980275292966	0.0038518734135939	0.0248443702307083	0.0497057324106031
%urban	habitat breadth	0	low	-0.00796618668001523	-0.00033780281771605	0.00380375353748392	0.00952589377128702	0.0220499171678649	0.0519796837888751
%urban	habitat breadth	0	medium	-0.00855237282822739	-0.00154396280036287	-0.000190434984116362	0.00185654189136624	0.00658030011845859	0.0519796837888751
%urban	habitat breadth	0	high	-0.0324158918634071	-0.0146131386332224	-0.00529130147678042	0.00358074599701397	0.0370865742324477	0.0519796837888751
%urban	insect size	0	low	-0.014192124310746	-0.00160926679289702	0.00479509970185503	0.0136402458974055	0.0339360864044788	0.0339360864044788
%urban	insect size	0	medium	-0.00572699443915872	-0.000855745960245033	0.000163253376247966	0.00188080758275608	0.00751497156161214	0.0339360864044788
%urban	insect size	0	high	-0.0211433093763579	-0.00748922599987586	-0.00177361306921193	0.00287391352289042	0.0198841550897133	0.0339360864044788
%urban	voltinism	0	low	-0.0108788147706487	-0.00504878123722573	-0.0020282526532663	0.000725676362900826	0.00627169375035733	0.0497057324106031
%urban	voltinism	0	medium	-0.00869357948351939	-0.000161994122730267	0.00150083345179341	0.0126068777985394	0.0300360512054796	0.0497057324106031
%urban	voltinism	0	high	-0.0276183279126554	-0.00859047184820978	-0.000469275357362472	0.00913944647392834	0.0406859049461479	0.0497057324106031
%coast	habitat breadth	0	low	-0.00641898683107395	-0.000716747807299965	0.00120462391386471	0.00383486372361883	0.0111178914143802	0.0519796837888751
%coast	habitat breadth	0	medium	-0.00298629579385092	-0.000557128396781889	1.70700885364173e-05	0.000787773500795852	0.0032709053487932	0.0519796837888751
%coast	habitat breadth	0	high	-0.0139929264365178	-0.00469582204070273	-0.000191460074565706	0.00435360893080437	0.0158881336573816	0.0519796837888751
%coast	insect size	0	low	-0.00884560644686625	-0.000471431814501036	0.0014410006515245	0.0045980987688763	0.013856888310953	0.0339360864044788
%coast	insect size	0	medium	-0.00273803051454707	-0.00029368560144992	9.20030261451848e-05	0.000779689021027533	0.00342886065176758	0.0339360864044788
%coast	insect size	0	high	-0.0133943485249322	-0.00420947899265387	-0.00136960615255121	0.000308726587121049	0.0114427794548685	0.0339360864044788
%coast	voltinism	0	low	-0.00421276888428003	-0.00121201889451238	-1.00688699865265e-06	0.00145885255276573	0.00619211235861058	0.0497057324106031
%coast	voltinism	0	medium	-0.0138316597785726	-0.00174392739294498	-7.20933134978482e-06	0.0018842551709128	0.00883367895417061	0.0497057324106031
%coast	voltinism	0	high	-0.0232103144731691	-0.0049957080739721	0.00145480391954577	0.0085041722522749	0.0230325538707145	0.0497057324106031
%mountain	habitat breadth	0	low	-0.00819903839093092	0.00043481456989967	0.00541031133589024	0.0144351760242591	0.0451980434136502	0.0519796837888751
%mountain	habitat breadth	0	medium	-0.00625449051728327	-0.00104767983352933	-1.44843195647052e-05	0.00168281704071509	0.0063633142190846	0.0519796837888751
%mountain	habitat breadth	0	high	-0.0328450557328693	-0.0113099839416472	-0.00329513668722134	0.0030438974663847	0.0175119494253783	0.0519796837888751
%mountain	insect size	0	low	-0.0190845817315271	-0.00741897041586508	-0.00178779240591903	0.00224215388473597	0.0130682075211463	0.0339360864044788
%mountain	insect size	0	medium	-0.00543083919624859	-0.00138746253055021	-0.000142688375100577	0.000519736311550614	0.00372206445145309	0.0339360864044788
%mountain	insect size	0	high	-0.0121072803868273	-0.00244086636990195	0.000544696784193638	0.00480566856731477	0.0162073077529431	0.0339360864044788
%mountain	voltinism	0	low	-0.00429863740128375	-0.00111948585637355	0.000246673456250096	0.00202398093485196	0.00657420197470429	0.0497057324106031
%mountain	voltinism	0	medium	-0.00972620715249744	-0.00230198775934464	-1.02341595915301e-05	0.00141222896241463	0.00929309290098192	0.0497057324106031
%mountain	voltinism	0	high	-0.0216949735898712	-0.00681977929198335	-0.000585919681023392	0.0049631596641512	0.0183220180952316	0.0497057324106031
%seminat_grs	habitat breadth	0	low	-0.0112584318391401	-0.00350794154955402	-0.000366193086541158	0.00325417645201328	0.0139376500484088	0.0519796837888751
%seminat_grs	habitat breadth	0	medium	-0.00435803916338712	-0.00103157854907814	9.87513015713658e-05	0.00121742093538393	0.00570892484737231	0.0519796837888751
%seminat_grs	habitat breadth	0	high	-0.0210414040371969	-0.00560023820864052	0.00031355788154878	0.00672201220681208	0.0211344942770254	0.0519796837888751
%seminat_grs	insect size	0	low	-0.0125651530253327	-0.00236818421911792	0.00150146984072198	0.00581371957468035	0.015210201215503	0.0339360864044788
%seminat_grs	insect size	0	medium	-0.00357401371127723	-0.00059866360076671	0.000159524332249379	0.0014618699850228	0.00529293771512451	0.0339360864044788
%seminat_grs	insect size	0	high	-0.0214520160699963	-0.00836064904323965	-0.00309115526213961	0.000131100943518994	0.00795127644004971	0.0339360864044788
%seminat_grs	voltinism	0	low	-0.00657437777862642	-0.00248205292764859	-0.000613779347767192	0.000991330394855189	0.00464290595542161	0.0497057324106031
%seminat_grs	voltinism	0	medium	-0.00928567726663363	-0.000952133842962174	0.000410014074750004	0.00350502868641676	0.0124871904612539	0.0497057324106031
%seminat_grs	voltinism	0	high	-0.0194819862145811	-0.00504388245887882	0.00120217039764311	0.00854189307591379	0.0279671703585353	0.0497057324106031
%imprv_grs	habitat breadth	0	low	-0.0216743097099614	-0.0106768977448645	-0.0052408821877269	-0.000561547077316163	0.00621212718474418	0.0519796837888751
%imprv_grs	habitat breadth	0	medium	-0.00588225256766245	-0.00197906845475736	-0.000138403094582081	0.000833385400369302	0.005151005853591	0.0519796837888751
%imprv_grs	habitat breadth	0	high	-0.0133824980464988	-0.00152457467127071	0.00551243641402459	0.0175639711327772	0.0519796837888751	0.0519796837888751
%imprv_grs	insect size	0	low	-0.0144995587513047	-0.00433767766883886	-0.000410811400363431	0.00326824914189877	0.0121544435191816	0.0339360864044788
%imprv_grs	insect size	0	medium	-0.00359340643297705	-0.000761161065947421	7.32168970669051e-06	0.000814855020180302	0.00397827687570774	0.0339360864044788
%imprv_grs	insect size	0	high	-0.016104351611533	-0.0050719050911731	-0.000917865205448111	0.00200364118960036	0.0104399643379877	0.0339360864044788
%imprv_grs	voltinism	0	low	-0.00945508300872728	-0.00435043931101926	-0.00164580141920142	0.000513270088583696	0.00553055607706279	0.0497057324106031
%imprv_grs	voltinism	0	medium	-0.00628567165512786	-0.000391307911380793	0.00119498427229586	0.00806295316575718	0.0219695664911133	0.0497057324106031
%imprv_grs	voltinism	0	high	-0.0281392800990357	-0.0104400117533708	-0.00217334766798491	0.00474108579481948	0.0282915461222316	0.0497057324106031
%arable	habitat breadth	0	low	-0.0197598479777512	-0.00750107409198555	-0.00203983439138078	0.00188631319575017	0.00991815479359343	0.0519796837888751
%arable	habitat breadth	0	medium	-0.00657480603416441	-0.00174145543791078	-0.000164176941710227	0.00103631056063154	0.00500555210925606	0.0519796837888751
%arable	habitat breadth	0	high	-0.0162969300261208	-0.00424798660056316	0.00286243335628055	0.0150392208959757	0.0436644462807559	0.0519796837888751
%arable	insect size	0	low	-0.0179560252535316	-0.00504938192826029	0.00106925999419515	0.00789527561603149	0.0292039446603217	0.0339360864044788
%arable	insect size	0	medium	-0.00540495776423038	-0.00105545682499114	6.05708282901843e-05	0.00141538723499808	0.00723928211115085	0.0339360864044788
%arable	insect size	0	high	-0.0242228194232134	-0.00888473658804021	-0.0026081695449016	0.00115865586241975	0.0110697413109478	0.0339360864044788
%arable	voltinism	0	low	-0.0123739787484819	-0.0042725309394244	-0.000899734473978834	0.00170645707316494	0.00682773441859157	0.0497057324106031
%arable	voltinism	0	medium	-0.00861385793720507	-0.000425740293657672	0.000890295918770682	0.00926224399600914	0.0273854283735596	0.0497057324106031
%arable	voltinism	0	high	-0.0272752657088763	-0.00900157997527998	-0.000727543867415419	0.00721816285894226	0.0327340871174885	0.0497057324106031
%conifer	habitat breadth	0	low	-0.0182932822738426	-0.00638382411349415	-0.00117246280761351	0.00340290682228995	0.0202141012631025	0.0519796837888751
%conifer	habitat breadth	0	medium	-0.00955824186584089	-0.00260297532123094	-0.000374326567305273	0.000952033511894889	0.00664931011268115	0.0519796837888751
%conifer	habitat breadth	0	high	-0.0208221199912663	-0.00437297565285235	0.00226229515572492	0.0108205674493444	0.0326569678134579	0.0519796837888751
%conifer	insect size	0	low	-0.0213487521145037	-0.00831485769901422	-0.00232396402025066	0.00179205755647648	0.0103157395002061	0.0339360864044788
%conifer	insect size	0	medium	-0.00560622766429005	-0.00133350553678402	-0.000123296465995226	0.000655533884103933	0.00373790901471644	0.0339360864044788
%conifer	insect size	0	high	-0.017754569356924	-0.0044548559558994	-0.000285585344228737	0.00378775831348709	0.0166575999953576	0.0339360864044788
%conifer	voltinism	0	low	-0.00602114646267005	-0.00191814767904981	-5.72248484679887e-05	0.00176953356196303	0.00587973510325601	0.0497057324106031
%conifer	voltinism	0	medium	-0.0114625722815496	-0.00108518527700682	0.000224809977300288	0.003700771028165	0.0139902280198927	0.0497057324106031
%conifer	voltinism	0	high	-0.0289276707802129	-0.0117013581127392	-0.00285091521933292	0.00326918079194545	0.0189698624132417	0.0497057324106031
%broadleaf	habitat breadth	0	low	-0.033624074746659	-0.0115886859126275	-0.00251587683936142	0.00272737112354247	0.0123747409621402	0.0519796837888751
%broadleaf	habitat breadth	0	medium	-0.0123414885832169	-0.00254890362501605	-0.000386292697046549	0.00154892688238504	0.00808394860836373	0.0519796837888751
%broadleaf	habitat breadth	0	high	-0.022541866430423	-0.00666983237731013	0.00202660872569088	0.0157315848456662	0.0503947487434529	0.0519796837888751
%broadleaf	insect size	0	low	-0.030625571122186	-0.0158441220495452	-0.00737117008870152	-0.000403297433114153	0.0121584005221391	0.0339360864044788
%broadleaf	insect size	0	medium	-0.00981564267228517	-0.00334742844890114	-0.000561053333826012	0.000599706729937258	0.00523809382563686	0.0339360864044788
%broadleaf	insect size	0	high	-0.0295821493408752	-0.00486026064673426	0.00187670005495436	0.00929255763795613	0.0300722024128712	0.0339360864044788
%broadleaf	voltinism	0	low	-0.00644819687561856	-0.00196954125094138	0.00052672055145752	0.00343137669605508	0.0106338369921707	0.0497057324106031
%broadleaf	voltinism	0	medium	-0.0147382859773073	-0.00129976278190627	4.47739515984705e-05	0.00584481024361938	0.0214369767222351	0.0497057324106031
%broadleaf	voltinism	0	high	-0.0341403912930746	-0.0152682741091538	-0.00629207486703	0.00254912010948392	0.033938792379019	0.0497057324106031
lc_contiguity	habitat breadth	0	low	-0.0112241992986299	-0.00305055498930762	-7.07874288527385e-05	0.00227252186148157	0.00712076803861669	0.0519796837888751
lc_contiguity	habitat breadth	0	medium	-0.00407261817076185	-0.00077902869228691	-3.52970141567105e-05	0.000841540703365863	0.00352543694846382	0.0519796837888751
lc_contiguity	habitat breadth	0	high	-0.0172202034058631	-0.00586096910206106	-0.00110429561246038	0.00367819999396656	0.0169293334221461	0.0519796837888751
lc_contiguity	insect size	0	low	-0.00796105838459628	-0.000901050604003652	0.00312483956637402	0.00892195348742553	0.0220381543580336	0.0339360864044788
lc_contiguity	insect size	0	medium	-0.00323310655748298	-0.000391374498117596	0.000216214962429471	0.00166112346285388	0.00567249545079037	0.0339360864044788
lc_contiguity	insect size	0	high	-0.0194142644284506	-0.00729133996002337	-0.00245172689928489	0.000863143553094448	0.00832492867527409	0.0339360864044788
lc_contiguity	voltinism	0	low	-0.00471025569668253	-0.00154825957169732	-3.04209379948386e-05	0.00153625071511027	0.00553845273395638	0.0497057324106031
lc_contiguity	voltinism	0	medium	-0.00795219773261019	-0.00102040046516755	0.000101893223563499	0.00293682381695892	0.010602484289596	0.0497057324106031
lc_contiguity	voltinism	0	high	-0.0179833298909005	-0.00548958023276218	0.000620900807906496	0.00679165572784172	0.0206226960125862	0.0497057324106031
lc_diversity	habitat breadth	2	low	-0.0214667723203723	-0.0114062463051807	-0.00596894269681082	-0.00201585692546584	0.00197908875885773	0.0519796837888751
lc_diversity	habitat breadth	2	medium	-0.00649920243049379	-0.0026598360710962	-8.41210707289723e-05	0.000982153897343025	0.00704453777070912	0.0519796837888751
lc_diversity	habitat breadth	2	high	-0.00531297267571139	0.00268253176694047	0.00953124309705007	0.0201359886036302	0.0422899770609667	0.0519796837888751
lc_diversity	insect size	0	low	-0.0173550561083281	-0.00707494306644021	-0.00214574828459474	0.0015024821196913	0.00979879455409866	0.0339360864044788
lc_diversity	insect size	0	medium	-0.00437107775088706	-0.00115139925626913	-0.000109377181086506	0.000554106113511791	0.00322945672458572	0.0339360864044788
lc_diversity	insect size	0	high	-0.00866457605414496	-0.00109268535546298	0.00172693917545529	0.00562946007708811	0.0162684776115584	0.0339360864044788
lc_diversity	voltinism	0	low	-0.00658061297143371	-0.00301582584057539	-0.00109773889685662	0.000509727900652573	0.00390996405269814	0.0497057324106031
lc_diversity	voltinism	0	medium	-0.00629946490725791	-0.000282476217561518	0.000435173774379858	0.00516708249336806	0.0149377534599182	0.0497057324106031
lc_diversity	voltinism	0	high	-0.0160309721133466	-0.00384115491698472	0.000812277991959677	0.00624939187195334	0.0218870737340503	0.0497057324106031
past_rain_sum	habitat breadth	0	low	-0.0141162591720106	-0.00640233847576693	-0.0026421598146692	0.000582690693152715	0.00885362597739826	0.0519796837888751
past_rain_sum	habitat breadth	0	medium	-0.00507813541594421	-0.0017354122397745	-4.83126464321736e-06	0.000861509335477656	0.00452131424598113	0.0519796837888751
past_rain_sum	habitat breadth	0	high	-0.0125289264647736	-0.000749628957687976	0.00446570453674354	0.011101532453968	0.0244342255709995	0.0519796837888751
past_rain_sum	insect size	0	low	-0.0148054932714314	-0.00502751045496322	-0.000778430377725637	0.00292501100830771	0.0117145472965847	0.0339360864044788
past_rain_sum	insect size	0	medium	-0.00435343583589543	-0.00103552129181735	-6.86892024728333e-05	0.000636039321730722	0.003553225743039	0.0339360864044788
past_rain_sum	insect size	0	high	-0.0132538213670669	-0.00361955043596446	-8.50891876445725e-05	0.00357601011153279	0.0135564279692419	0.0339360864044788
past_rain_sum	voltinism	0	low	-0.00458332661335844	-0.000926069794814015	0.000499364389393595	0.00216764103186867	0.00564861269349422	0.0497057324106031
past_rain_sum	voltinism	0	medium	-0.0119587783243988	-0.00293120627392996	-0.000103185516285024	0.000921442298212862	0.00787431929839746	0.0497057324106031
past_rain_sum	voltinism	0	high	-0.0276052570543148	-0.00986750644894921	-0.00216261043429881	0.00258058109883556	0.0148517212361179	0.0497057324106031
past_temp_avg	habitat breadth	1	low	-0.00286133217803854	0.00117366377362291	0.00411827525626277	0.00794572820224344	0.015434557301669	0.0519796837888751
past_temp_avg	habitat breadth	1	medium	-0.0050002254711425	-0.0009196721993599	-5.09452091549996e-05	0.00217792666948533	0.00532636671619045	0.0519796837888751
past_temp_avg	habitat breadth	1	high	-0.0258235853652049	-0.0128255114271974	-0.00643837705130028	-0.00113421912829932	0.00842067406520858	0.0519796837888751
past_temp_avg	insect size	0	low	-0.0126563727616975	-0.00329150883670409	0.000884185389088117	0.00595657195328826	0.0179526616441657	0.0339360864044788
past_temp_avg	insect size	0	medium	-0.00413418677732936	-0.000845886415223706	2.7018949691433e-05	0.00103024748533606	0.00489797213190382	0.0339360864044788
past_temp_avg	insect size	0	high	-0.0143327503562514	-0.0029108775360568	0.000860353546820515	0.00559543086286535	0.0167692366366201	0.0339360864044788
past_temp_avg	voltinism	1	low	-0.00685813153009063	-0.00333134894985818	-0.00143816069255741	9.05572331571002e-05	0.00342949288816996	0.0497057324106031
past_temp_avg	voltinism	1	medium	-0.0044271996454269	-5.72131446854021e-05	0.00111947286133689	0.00675561419194878	0.0159411725222676	0.0497057324106031
past_temp_avg	voltinism	1	high	-0.00772104828102781	-0.000211412202048654	0.00691939147011533	0.0182319825914832	0.0370957842014274	0.0497057324106031
wind_avg	habitat breadth	0	low	-0.005461492512674	-0.000629245156880894	0.00165730698623992	0.00490431857882229	0.0128120334350429	0.0519796837888751
wind_avg	habitat breadth	0	medium	-0.00378849300710298	-0.000764355474920303	-1.46520271357776e-06	0.00127446136932453	0.00437367755036113	0.0519796837888751
wind_avg	habitat breadth	0	high	-0.0245891263348489	-0.00926554150600792	-0.0032769257564589	0.00177354923068897	0.0142222576409981	0.0519796837888751
wind_avg	insect size	0	low	-0.0104345794548347	-0.000979038573072221	0.00221771389007158	0.00620479945379659	0.0155507838561214	0.0339360864044788
wind_avg	insect size	0	medium	-0.00342893402314865	-0.000520373662371344	0.000103210999067969	0.00103201664923399	0.00392568330994162	0.0339360864044788
wind_avg	insect size	0	high	-0.0165583913638276	-0.00499525715636913	-0.00135233735650541	0.00160229128854075	0.0120448076434046	0.0339360864044788
wind_avg	voltinism	0	low	-0.00488132418982996	-0.00175001463670853	-0.000230123766255596	0.00134249105488626	0.00557098017478464	0.0497057324106031
wind_avg	voltinism	0	medium	-0.00675105320449456	-0.000642827153148696	0.000294152818284098	0.00487214973154857	0.0127558970831594	0.0497057324106031
wind_avg	voltinism	0	high	-0.0139188446617105	-0.00269653456992851	0.00270586483218434	0.0117041139410861	0.0294079545013412	0.0497057324106031
rain_warm_qtr	habitat breadth	0	low	-0.00868181470621384	-0.00381963946949895	-0.00136658071051881	0.000563915508539861	0.00491600493214493	0.0519796837888751
rain_warm_qtr	habitat breadth	0	medium	-0.00335260747953974	-0.0011257360999482	-0.000130969746616752	0.000449792093289629	0.0025370831493661	0.0519796837888751
rain_warm_qtr	habitat breadth	0	high	-0.0129086351909796	-0.00263406095200745	0.00131109552314587	0.00543135596614595	0.0138408419504535	0.0519796837888751
rain_warm_qtr	insect size	0	low	-0.0114316468763333	-0.00348549640211929	-8.68989739134397e-05	0.00279434447164245	0.00942898429881378	0.0339360864044788
rain_warm_qtr	insect size	0	medium	-0.0026460495728011	-0.000538320682423055	2.39804269357162e-05	0.000767095530045721	0.0034907534626389	0.0339360864044788
rain_warm_qtr	insect size	0	high	-0.0117572809541719	-0.00340642763398219	-0.000551525763396598	0.00183260464562462	0.00894627324581895	0.0339360864044788
rain_warm_qtr	voltinism	0	low	-0.00498844247535366	-0.00202295723345388	-0.000436998878150373	0.000754421974509698	0.00312867126782418	0.0497057324106031
rain_warm_qtr	voltinism	0	medium	-0.00740838687537615	-0.000950861241915814	6.03970527796494e-05	0.00226821627232747	0.00980968339300288	0.0497057324106031
rain_warm_qtr	voltinism	0	high	-0.0154319252110938	-0.00637277122927178	-0.00115484652728184	0.0028843122905189	0.0133377353631693	0.0497057324106031
rain_season	habitat breadth	0	low	-0.00607164689026254	-0.0018125358564932	0.000157947671294618	0.00211362139369372	0.006436507586446	0.0519796837888751
rain_season	habitat breadth	0	medium	-0.00317472471961111	-0.000737745202142956	-4.58550444434481e-05	0.000582053862156831	0.00255003686451867	0.0519796837888751
rain_season	habitat breadth	0	high	-0.0113013658735551	-0.00340057763350789	0.000231519533128042	0.00466404670018763	0.0164017925632196	0.0519796837888751
rain_season	insect size	0	low	-0.00981210102674157	-0.00318261745540797	-0.000262559750851526	0.0028579432300844	0.0102193576196609	0.0339360864044788
rain_season	insect size	0	medium	-0.00287336115634289	-0.000586415711875102	-1.3094603352269e-05	0.00054127839936306	0.0029507798316883	0.0339360864044788
rain_season	insect size	0	high	-0.0107525039890727	-0.00252592264876021	6.08897648342694e-05	0.00290064671821709	0.0108304775494994	0.0339360864044788
rain_season	voltinism	0	low	-0.00419599971495002	-0.00108970257516036	0.000209661385096729	0.00168354276242824	0.00447153262029523	0.0497057324106031
rain_season	voltinism	0	medium	-0.00856821259440696	-0.00205370015819549	5.39618872091623e-05	0.00102230683679032	0.00817305240572286	0.0497057324106031
rain_season	voltinism	0	high	-0.0143578826888119	-0.00271905637021075	0.00118954129921451	0.00548133192629266	0.0154007238358533	0.0497057324106031
rain_min	habitat breadth	0	low	-0.00873945509360993	-0.00323315316143261	-0.000492180238638498	0.00165007639989947	0.00659299344664476	0.0519796837888751
rain_min	habitat breadth	0	medium	-0.0039538156675164	-0.00104628680336677	-7.21141868022085e-05	0.000484407562388959	0.0028376335390189	0.0519796837888751
rain_min	habitat breadth	0	high	-0.0121518463321473	-0.00365385938445418	0.000575326742922701	0.00474357169626737	0.0139798429949148	0.0519796837888751
rain_min	insect size	0	low	-0.0110822093281481	-0.00298783650067571	0.000123146498856057	0.00338268614700025	0.0110212941233488	0.0339360864044788
rain_min	insect size	0	medium	-0.00276711271904036	-0.000531457360645874	1.64979674391455e-05	0.000708422700903732	0.0031405877005772	0.0339360864044788
rain_min	insect size	0	high	-0.0104839231037235	-0.00288860202330878	-0.000235848199218208	0.00242186734870745	0.01151809420508	0.0339360864044788
rain_min	voltinism	0	low	-0.00300229712463895	-0.000609565375748533	0.000644323402783945	0.00231613537248674	0.0055200827340423	0.0497057324106031
rain_min	voltinism	0	medium	-0.0111302943949141	-0.00296628281846428	-0.000191056404620897	0.000433882023304551	0.00575180879293059	0.0497057324106031
rain_min	voltinism	0	high	-0.0216608282835882	-0.00788008583297886	-0.00163246577716165	0.00182255103611884	0.0103365378397825	0.0497057324106031
rain_sum	habitat breadth	0	low	-0.00525318346901275	-0.000830741356462418	0.00137038092453779	0.00485168553744145	0.0130421097971255	0.0519796837888751
rain_sum	habitat breadth	0	medium	-0.00403322180623198	-0.000928393653783655	-0.000111336756185822	0.000685438233505614	0.00341369146845896	0.0519796837888751
rain_sum	habitat breadth	0	high	-0.0212131035770133	-0.00779556901906768	-0.00232588879234368	0.00172024140704132	0.0105071456640973	0.0519796837888751
rain_sum	insect size	0	low	-0.0160625181016851	-0.00609509148122851	-0.0019556398353587	0.000926689631386131	0.00733239394982163	0.0339360864044788
rain_sum	insect size	0	medium	-0.00440900424498586	-0.00107354864388431	-9.58653991538677e-05	0.000472227189267955	0.00288342012758877	0.0339360864044788
rain_sum	insect size	0	high	-0.00890339728274379	-0.00155672440201766	0.000846670747706199	0.00436734835846769	0.0145690660540648	0.0339360864044788
rain_sum	voltinism	0	low	-0.00433334169347738	-0.00128042332655929	0.000201614901080489	0.00183834259083952	0.00507681655273842	0.0497057324106031
rain_sum	voltinism	0	medium	-0.00988957690216537	-0.00136526479107701	5.56638363419845e-05	0.00186011412665906	0.0086100666108446	0.0497057324106031
rain_sum	voltinism	0	high	-0.0203469486347539	-0.00613767032417261	-0.00116263368414723	0.00400828863003138	0.0167643669428206	0.0497057324106031
temp_dry_qtr	habitat breadth	0	low	-0.00716377942471665	-0.00241244942009465	-8.61465906820897e-05	0.00217132823813389	0.00707690790309155	0.0519796837888751
temp_dry_qtr	habitat breadth	0	medium	-0.0029641859764012	-0.000761426119010829	8.87314259171653e-07	0.000688925952540176	0.00309154986896509	0.0519796837888751
temp_dry_qtr	habitat breadth	0	high	-0.0164775665958482	-0.00487392704707517	-0.00038463656901931	0.00349882871388784	0.0114877118251503	0.0519796837888751
temp_dry_qtr	insect size	0	low	-0.00904077702277037	-0.00263993274489794	0.000139042893495288	0.00328904070137758	0.0104855848809634	0.0339360864044788
temp_dry_qtr	insect size	0	medium	-0.00252491198211427	-0.000458493321976151	4.48659954840869e-05	0.000771206408191626	0.00370905808965617	0.0339360864044788
temp_dry_qtr	insect size	0	high	-0.010169195755814	-0.00273815838459441	-0.000126158953479637	0.00244574845662586	0.0102803875086516	0.0339360864044788
temp_dry_qtr	voltinism	0	low	-0.00309060561776632	-0.000438999847272368	0.00071140030187127	0.00218865112922272	0.00502182802037826	0.0497057324106031
temp_dry_qtr	voltinism	0	medium	-0.0105424906151841	-0.00419612447423089	-0.000416539109952882	0.000195720262761127	0.00399042934431936	0.0497057324106031
temp_dry_qtr	voltinism	0	high	-0.01918950700023	-0.007744346230947	-0.00176859604754926	0.00211797573700989	0.0108024128266583	0.0497057324106031
temp_wet_qtr	habitat breadth	0	low	-0.00652236718857435	-0.00132454426316397	0.000916487190216849	0.00345720134241987	0.00878509898841448	0.0519796837888751
temp_wet_qtr	habitat breadth	0	medium	-0.00329192065417517	-0.000562004922472036	2.28678408485162e-05	0.000985207822187489	0.00351345333401399	0.0519796837888751
temp_wet_qtr	habitat breadth	0	high	-0.0158601379465246	-0.00645243141301143	-0.00221970800701451	0.00160543284451404	0.0115686225689099	0.0519796837888751
temp_wet_qtr	insect size	0	low	-0.0130035884443437	-0.00498087888455028	-0.000824507148082718	0.00199799405347619	0.0102099286594756	0.0339360864044788
temp_wet_qtr	insect size	0	medium	-0.00395288822715323	-0.000883116154361823	-3.29876289163216e-05	0.000561864243236702	0.00314637070842001	0.0339360864044788
temp_wet_qtr	insect size	0	high	-0.0121110803833037	-0.00320748932095558	-0.00025837895014074	0.0025157989682165	0.0110394912086908	0.0339360864044788
temp_wet_qtr	voltinism	0	low	-0.00314176373367083	-0.000708726034161285	0.000614649812975214	0.00214927076771161	0.00500190281274102	0.0497057324106031
temp_wet_qtr	voltinism	0	medium	-0.0103955795641809	-0.00297530250542783	-0.000159447607035651	0.000636681108903145	0.00688477287936931	0.0497057324106031
temp_wet_qtr	voltinism	0	high	-0.0160171901130095	-0.00396916176353558	0.000268947084311132	0.00511389943537575	0.0162707882192155	0.0497057324106031
temp_min	habitat breadth	0	low	-0.00680012169534818	-0.000830874815297985	0.00155346920576825	0.00450187280888946	0.0105647701223987	0.0519796837888751
temp_min	habitat breadth	0	medium	-0.00380226050742396	-0.00070748787776209	1.21122627774929e-05	0.00112785401737565	0.00379753583731039	0.0519796837888751
temp_min	habitat breadth	0	high	-0.0216336557379658	-0.0083845034180366	-0.00257335967875743	0.00178197647439655	0.0118418569904773	0.0519796837888751
temp_min	insect size	0	low	-0.00921723334800944	-0.00293568513580141	0.000173951902616186	0.00350630724534188	0.0110942179411887	0.0339360864044788
temp_min	insect size	0	medium	-0.00285571334494291	-0.000550788584958084	2.78266864252724e-05	0.000764798945193155	0.00345223968948963	0.0339360864044788
temp_min	insect size	0	high	-0.0111628874327643	-0.00275799349040305	7.14886972519738e-05	0.00304625283145912	0.0126303687320884	0.0339360864044788
temp_min	voltinism	0	low	-0.00466002053205217	-0.00129247520580256	0.000211904259810324	0.00176762375777962	0.00454340990815442	0.0497057324106031
temp_min	voltinism	0	medium	-0.00983750954032912	-0.00292939730682176	-2.68242923914804e-05	0.000844271415690335	0.007472443293419	0.0497057324106031
temp_min	voltinism	0	high	-0.0130644837039401	-0.00146623388951378	0.00233967260103262	0.00929822760001889	0.0229589998363388	0.0497057324106031
temp_max	habitat breadth	0	low	-0.0129619433357604	-0.00393109242912318	-0.000601695114718056	0.00210476512410782	0.00690912467054716	0.0519796837888751
temp_max	habitat breadth	0	medium	-0.00357473667713389	-0.000872908920694834	3.79159493409783e-05	0.000921757265267916	0.00405160356584442	0.0519796837888751
temp_max	habitat breadth	0	high	-0.0130104933502664	-0.0034558306403904	0.00113092338319872	0.00690926670703706	0.0204267186438368	0.0519796837888751
temp_max	insect size	0	low	-0.0119480368924806	-0.00322786514241019	0.000883158595919495	0.00565586424969948	0.0171651664848725	0.0339360864044788
temp_max	insect size	0	medium	-0.00370298643449515	-0.000707104183802156	5.39771890394746e-05	0.00100288131634266	0.00447760247548789	0.0339360864044788
temp_max	insect size	0	high	-0.0176029115906048	-0.00478954874349145	-0.000577202993755556	0.00266540120452279	0.0109504442708576	0.0339360864044788
temp_max	voltinism	0	low	-0.00645326254463019	-0.00274218916024913	-0.000782826997448942	0.000910094989000408	0.00385444632387904	0.0497057324106031
temp_max	voltinism	0	medium	-0.00710774192908562	-0.00071105366341944	0.000290636045964601	0.00478357615735536	0.01440742621053	0.0497057324106031
temp_max	voltinism	0	high	-0.0130890861586862	-0.00257994136258815	0.00284909407151202	0.0110272420255619	0.0255292376573057	0.0497057324106031
temp_season	habitat breadth	0	low	-0.00904496987352408	-0.00169095063284787	0.00110215947942627	0.0039875963223472	0.0105773344199375	0.0519796837888751
temp_season	habitat breadth	0	medium	-0.00424192921333836	-0.000828558918860899	-4.40264728143867e-05	0.00115840545044756	0.00387994955850544	0.0519796837888751
temp_season	habitat breadth	0	high	-0.019736721033817	-0.00788896732381679	-0.00273511081793179	0.00234375221070497	0.0148536298983013	0.0519796837888751
temp_season	insect size	0	low	-0.0122314980890804	-0.00365465927114874	0.000126613749468121	0.0045478844605462	0.015489406277014	0.0339360864044788
temp_season	insect size	0	medium	-0.00454350659572676	-0.000904005581391643	-2.59716305289281e-05	0.000664766439032354	0.00330230600134499	0.0339360864044788
temp_season	insect size	0	high	-0.0147847620820292	-0.00334782055288436	0.000267605103259118	0.00364080518646944	0.0129061789762403	0.0339360864044788
temp_season	voltinism	0	low	-0.00643996169285653	-0.00326254790769857	-0.00151141658517164	0.000135727011488073	0.0032280937150399	0.0497057324106031
temp_season	voltinism	0	medium	-0.00605215773813122	-0.000311493679203731	0.000545576194003684	0.00671147897902285	0.0158674923551253	0.0497057324106031
temp_season	voltinism	0	high	-0.00617947807273168	0.000318504811287109	0.00689979204346454	0.0172594980025878	0.034816436225523	0.0497057324106031
isotherm	habitat breadth	0	low	-0.00769787852220364	-0.00260149292880673	-0.000374027666516954	0.00193148985387354	0.00675494246115269	0.0519796837888751
isotherm	habitat breadth	0	medium	-0.00305391365302496	-0.000684416872406485	6.82957702283404e-06	0.00068425806689151	0.00298179317872124	0.0519796837888751
isotherm	habitat breadth	0	high	-0.013131364779282	-0.00358670356871002	0.000323227176466786	0.00445842372735927	0.0143458714452986	0.0519796837888751
isotherm	insect size	0	low	-0.010736405184318	-0.00286070737755462	0.000165915321129794	0.00327799022881155	0.00990505665716408	0.0339360864044788
isotherm	insect size	0	medium	-0.00345562658028824	-0.000618674699365275	9.72724876084429e-06	0.00059586976956366	0.00275813870395874	0.0339360864044788
isotherm	insect size	0	high	-0.00988102676590209	-0.00250761242169588	-7.97311700330433e-05	0.00256564065802382	0.0107280320740502	0.0339360864044788
isotherm	voltinism	0	low	-0.00445484278531337	-0.00119541769550428	0.000107075644602445	0.00149200203547759	0.0051877920540271	0.0497057324106031
isotherm	voltinism	0	medium	-0.00789212323448743	-0.00198700135964176	-0.000156751409325763	0.00132051114031874	0.00825690361421681	0.0497057324106031
isotherm	voltinism	0	high	-0.0192906710681183	-0.00877757329591557	-0.00269291576955809	0.00247056881151005	0.0129414632651148	0.0497057324106031
temp_diu_ran	habitat breadth	0	low	-0.00851834248333911	-0.00207519468724836	0.000661267912556951	0.00336881519812662	0.00957567776744542	0.0519796837888751
temp_diu_ran	habitat breadth	0	medium	-0.00360264726695911	-0.000897223320536721	-6.46124767863402e-05	0.000868702067629506	0.00359147449005535	0.0519796837888751
temp_diu_ran	habitat breadth	0	high	-0.0195530635458589	-0.00635422478292669	-0.000833840510338037	0.00407441889298444	0.0151884166561766	0.0519796837888751
temp_diu_ran	insect size	0	low	-0.0129473011639435	-0.00428090784817852	-0.000290662256572883	0.0032469891360081	0.0114767075049909	0.0339360864044788
temp_diu_ran	insect size	0	medium	-0.0044595805385624	-0.00104099390238545	-7.62438816309363e-05	0.0005448573432339	0.00310613648984216	0.0339360864044788
temp_diu_ran	insect size	0	high	-0.0147630118214201	-0.00269555133724723	0.000548479337975411	0.00391600722059829	0.0122787363890339	0.0339360864044788
temp_diu_ran	voltinism	0	low	-0.00694697081358008	-0.00312244553527944	-0.00118087971716855	0.000366725824425622	0.00405370636538227	0.0497057324106031
temp_diu_ran	voltinism	0	medium	-0.00564791064851433	-0.000692447086625399	0.000294107875441987	0.00591929718908717	0.0158109181748893	0.0497057324106031
temp_diu_ran	voltinism	0	high	-0.0189769329419875	-0.00652883183801973	7.95077788993237e-06	0.00629639933768731	0.0194238988340448	0.0497057324106031
temp_avg	habitat breadth	0	low	-0.00840927835724008	-0.00123293575966998	0.00189076187075515	0.00504076575794346	0.0114728589730958	0.0519796837888751
temp_avg	habitat breadth	0	medium	-0.00457644439059558	-0.00100004531905644	-0.000126322040379635	0.00153244519172769	0.00422361425522491	0.0519796837888751
temp_avg	habitat breadth	0	high	-0.0222422846857459	-0.010990785305754	-0.00446849996871487	0.00085811847991628	0.0155518209745724	0.0519796837888751
temp_avg	insect size	0	low	-0.0117496958483537	-0.00228930087563108	0.00237678819767058	0.008351212108577	0.0216074937641007	0.0339360864044788
temp_avg	insect size	0	medium	-0.00432244784568033	-0.000750058109756815	9.73979762250558e-05	0.00125413196489949	0.00540258649183652	0.0339360864044788
temp_avg	insect size	0	high	-0.0177301797371635	-0.00484642289234254	3.31782878990421e-05	0.00392124979974319	0.0158082736480745	0.0339360864044788
temp_avg	voltinism	1	low	-0.00820023153702563	-0.00432548816110939	-0.00216475015074822	-0.000275082653974022	0.0042314759722483	0.0497057324106031
temp_avg	voltinism	1	medium	-0.00276648531569144	1.49378818750479e-05	0.00300466161464154	0.00917452843281637	0.0191468832257817	0.0497057324106031
temp_avg	voltinism	1	high	-0.00890024545887874	0.000405367736470439	0.0113219559327093	0.0270849536325868	0.0497057324106031	0.0497057324106031
