# Supplementary material for: Trait mediation explains decadal distributional shifts for a wide range of insect taxa
Source: Nat Commun. 2025 Aug 30;16:8131. doi: 10.1038/s41467-025-63093-y (PMC12398571; doi:10.1038/s41467-025-63093-y)
Supplement: Supplementary file 4 — Source Data [file 41467_2025_63093_MOESM4_ESM.zip › source_data/figure_S1.csv]

x	y	year	insect	richness
55000	780000	2000-2009	bees	0
55000	783000	2000-2009	bees	0
55500	783500	2000-2009	hoverflies	0
56000	783000	2000-2009	bees	0
62000	797000	2010-2019	wasps	0
62500	795500	2000-2009	ladybirds	0
62500	795500	2010-2019	hoverflies	0
63000	796000	2000-2009	bees	0
63000	796000	2000-2009	wasps	0
63000	797000	2000-2009	wasps	0
63500	795500	2000-2009	orthopterans	0
64000	8e+05	2000-2009	bees	0
64500	793500	2000-2009	hoverflies	0
65500	799500	2010-2019	hoverflies	0
65500	801500	1990-1999	carabids	0
66500	797500	2000-2009	orthopterans	0
66500	797500	2000-2009	hoverflies	0
67000	798000	2000-2009	bees	0
67500	798500	2010-2019	hoverflies	0
67500	799500	2000-2009	orthopterans	0
67500	799500	2000-2009	hoverflies	0
67500	869500	2000-2009	odonates	0
69000	803000	2000-2009	wasps	0
69500	809500	2010-2019	hoverflies	0
69500	870500	2000-2009	ladybirds	0
69500	870500	2000-2009	hoverflies	0
70000	803000	2000-2009	wasps	0
70500	803500	2000-2009	orthopterans	0
70500	804500	2000-2009	hoverflies	0
70500	804500	2010-2019	hoverflies	0
70500	809500	2010-2019	carabids	0
70500	869500	2000-2009	ladybirds	0
70500	870500	1990-1999	orthopterans	0
70500	870500	2000-2009	ladybirds	0
71000	8e+05	2000-2009	wasps	0
71000	803000	2010-2019	wasps	0
71500	803500	2010-2019	hoverflies	0
71500	807500	2000-2009	ladybirds	0
71500	829500	2000-2009	ladybirds	0
71500	829500	2010-2019	ladybirds	0
71500	869500	2000-2009	ladybirds	0
71500	872500	2010-2019	hoverflies	0
72000	871000	1990-1999	bees	0
72500	822500	2000-2009	ladybirds	0
72500	823500	2010-2019	orthopterans	0
72500	823500	2010-2019	hoverflies	0
72500	824500	2010-2019	hoverflies	0
72500	827500	2010-2019	hoverflies	0
72500	828500	2000-2009	ladybirds	0
72500	829500	2000-2009	ladybirds	0
72500	830500	2010-2019	hoverflies	0
72500	831500	2000-2009	ladybirds	0
72500	868500	1990-1999	orthopterans	0
72500	868500	2010-2019	ladybirds	0
73000	817000	2010-2019	wasps	0
73500	816500	2000-2009	ladybirds	0
73500	820500	1990-1999	orthopterans	0
73500	821500	2000-2009	hoverflies	0
73500	822500	2000-2009	ladybirds	0
73500	822500	2010-2019	orthopterans	0
73500	824500	2000-2009	ladybirds	0
73500	830500	1990-1999	carabids	0
73500	833500	2010-2019	ladybirds	0
73500	845500	1990-1999	carabids	0
73500	846500	2010-2019	ladybirds	0
73500	875500	2010-2019	hoverflies	0
74000	828000	2000-2009	bees	0
74500	817500	2010-2019	hoverflies	0
74500	823500	2000-2009	hoverflies	0
74500	824500	2010-2019	ladybirds	0
74500	834500	2010-2019	hoverflies	0
74500	837500	2000-2009	ladybirds	0
74500	846500	2010-2019	hoverflies	0
74500	876500	2010-2019	ladybirds	0
75000	873000	2000-2009	wasps	0
75500	804500	2010-2019	hoverflies	0
75500	805500	2010-2019	hoverflies	0
75500	819500	2010-2019	hoverflies	0
75500	820500	2010-2019	hoverflies	0
75500	823500	2000-2009	orthopterans	0
75500	826500	2010-2019	hoverflies	0
75500	827500	2010-2019	hoverflies	0
75500	835500	2010-2019	odonates	0
75500	836500	2000-2009	ladybirds	0
75500	836500	2010-2019	ladybirds	0
75500	838500	2010-2019	ladybirds	0
75500	839500	2010-2019	hoverflies	0
75500	840500	2000-2009	ladybirds	0
75500	842500	2010-2019	hoverflies	0
75500	844500	2000-2009	ladybirds	0
75500	845500	2000-2009	ladybirds	0
75500	845500	2010-2019	ladybirds	0
76000	830000	2010-2019	wasps	0
76000	838000	1990-1999	wasps	0
76000	843000	1990-1999	wasps	0
76500	820500	2010-2019	hoverflies	0
76500	837500	2000-2009	ladybirds	0
76500	837500	2010-2019	hoverflies	0
76500	838500	2010-2019	hoverflies	0
76500	849500	1990-1999	orthopterans	0
76500	849500	2010-2019	hoverflies	0
76500	854500	2010-2019	hoverflies	0
76500	876500	2000-2009	ladybirds	0
77500	841500	2010-2019	hoverflies	0
77500	846500	2010-2019	hoverflies	0
77500	849500	2000-2009	odonates	0
77500	849500	2000-2009	orthopterans	0
77500	850500	1990-1999	orthopterans	0
77500	865500	2010-2019	hoverflies	0
77500	873500	2010-2019	hoverflies	0
77500	876500	2000-2009	carabids	0
77500	876500	2000-2009	ladybirds	0
78000	811000	2000-2009	bees	0
78000	814000	2010-2019	bees	0
78000	814000	2010-2019	wasps	0
78500	811500	1990-1999	orthopterans	0
78500	811500	2010-2019	orthopterans	0
78500	838500	2010-2019	hoverflies	0
78500	839500	2010-2019	hoverflies	0
78500	844500	2010-2019	hoverflies	0
78500	849500	2010-2019	hoverflies	0
78500	859500	2010-2019	ladybirds	0
78500	860500	2000-2009	ladybirds	0
78500	860500	2010-2019	ladybirds	0
79000	828000	2010-2019	wasps	0
79500	809500	2010-2019	hoverflies	0
79500	814500	2010-2019	hoverflies	0
79500	815500	2010-2019	hoverflies	0
79500	831500	2010-2019	hoverflies	0
79500	846500	2010-2019	carabids	0
79500	846500	2010-2019	hoverflies	0
80000	809000	2010-2019	wasps	0
80000	839000	2000-2009	bees	0
80000	840000	2000-2009	wasps	0
80500	849500	2000-2009	hoverflies	0
80500	852500	2010-2019	odonates	0
80500	856500	2010-2019	hoverflies	0
81500	837500	2010-2019	hoverflies	0
81500	840500	2010-2019	hoverflies	0
81500	847500	2010-2019	hoverflies	0
81500	852500	2010-2019	hoverflies	0
81500	864500	2010-2019	hoverflies	0
81500	876500	2000-2009	ladybirds	0
82500	836500	2000-2009	orthopterans	0
82500	836500	2000-2009	hoverflies	0
82500	838500	2000-2009	hoverflies	0
82500	878500	2000-2009	carabids	0
83500	837500	2000-2009	orthopterans	0
83500	837500	2000-2009	hoverflies	0
83500	838500	2000-2009	hoverflies	0
83500	846500	2000-2009	hoverflies	0
83500	878500	1990-1999	orthopterans	0
84500	835500	2000-2009	hoverflies	0
84500	865500	2010-2019	hoverflies	0
86500	876500	2010-2019	ladybirds	0
87000	856000	1990-1999	wasps	0
87500	855500	2010-2019	hoverflies	0
87500	877500	2010-2019	hoverflies	0
88500	878500	2000-2009	hoverflies	0
88500	878500	2010-2019	ladybirds	0
89500	880500	2000-2009	hoverflies	0
89500	881500	1990-1999	orthopterans	0
90500	879500	1990-1999	carabids	0
90500	880500	2000-2009	hoverflies	0
90500	881500	1990-1999	orthopterans	0
91500	881500	2010-2019	hoverflies	0
91500	882500	2000-2009	ladybirds	0
91500	882500	2010-2019	hoverflies	0
91500	883500	2010-2019	ladybirds	0
94500	742500	2000-2009	ladybirds	0
95500	740500	2000-2009	hoverflies	0
95500	875500	2000-2009	odonates	0
96500	891500	2010-2019	orthopterans	0
97000	743000	1990-1999	bees	0
97500	891500	1990-1999	orthopterans	0
98500	874500	2000-2009	hoverflies	0
98500	891500	2000-2009	carabids	0
98500	891500	2010-2019	hoverflies	0
99500	742500	2010-2019	ladybirds	0
99500	743500	2000-2009	hoverflies	0
99500	889500	2010-2019	hoverflies	0
99500	912500	2010-2019	hoverflies	0
100500	743500	2000-2009	carabids	0
100500	744500	2010-2019	orthopterans	0
100500	930500	2000-2009	carabids	0
101500	747500	2010-2019	orthopterans	0
101500	877500	2010-2019	hoverflies	0
101500	886500	2000-2009	carabids	0
101500	913500	2010-2019	hoverflies	0
102500	744500	1990-1999	hoverflies	0
102500	747500	2010-2019	orthopterans	0
102500	894500	2000-2009	hoverflies	0
103500	743500	1990-1999	hoverflies	0
103500	746500	2010-2019	orthopterans	0
103500	888500	1990-1999	carabids	0
104000	749000	2010-2019	wasps	0
104500	747500	2010-2019	orthopterans	0
104500	883500	2010-2019	hoverflies	0
104500	932500	2000-2009	carabids	0
105500	887500	1990-1999	carabids	0
105500	933500	2010-2019	hoverflies	0
106000	748000	2000-2009	bees	0
106500	747500	2010-2019	odonates	0
106500	887500	2010-2019	hoverflies	0
106500	900500	2000-2009	hoverflies	0
110500	935500	2010-2019	hoverflies	0
113500	847500	2000-2009	orthopterans	0
113500	903500	1990-1999	carabids	0
113500	912500	2010-2019	hoverflies	0
114500	753500	2000-2009	carabids	0
114500	753500	2010-2019	ladybirds	0
114500	754500	2010-2019	orthopterans	0
115000	753000	2010-2019	wasps	0
115000	754000	2000-2009	bees	0
115000	850000	2000-2009	bees	0
115500	850500	2000-2009	ladybirds	0
115500	850500	2000-2009	hoverflies	0
115500	900500	2000-2009	hoverflies	0
116500	652500	2010-2019	ladybirds	0
116500	653500	2010-2019	odonates	0
116500	756500	2010-2019	carabids	0
117500	655500	1990-1999	carabids	0
117500	754500	2010-2019	odonates	0
118000	656000	2010-2019	bees	0
118000	755000	2000-2009	bees	0
119000	911000	2000-2009	bees	0
119500	851500	2000-2009	hoverflies	0
119500	907500	1990-1999	carabids	0
120500	659500	1990-1999	carabids	0
120500	660500	1990-1999	carabids	0
120500	662500	1990-1999	orthopterans	0
120500	663500	2000-2009	orthopterans	0
120500	760500	2010-2019	orthopterans	0
121000	915000	2010-2019	bees	0
121500	659500	2010-2019	carabids	0
121500	668500	2010-2019	odonates	0
121500	932500	2010-2019	ladybirds	0
121500	932500	2010-2019	hoverflies	0
122500	757500	2010-2019	hoverflies	0
122500	861500	2000-2009	orthopterans	0
123500	658500	2010-2019	odonates	0
123500	668500	2000-2009	hoverflies	0
123500	670500	1990-1999	carabids	0
123500	759500	1990-1999	odonates	0
123500	845500	2010-2019	hoverflies	0
123500	921500	2010-2019	hoverflies	0
124000	669000	2000-2009	wasps	0
124500	664500	2010-2019	ladybirds	0
124500	843500	2010-2019	ladybirds	0
124500	855500	2010-2019	hoverflies	0
124500	946500	2010-2019	hoverflies	0
125500	658500	1990-1999	carabids	0
125500	663500	2010-2019	odonates	0
125500	840500	2010-2019	hoverflies	0
125500	842500	2000-2009	ladybirds	0
125500	842500	2000-2009	hoverflies	0
125500	843500	1990-1999	hoverflies	0
125500	861500	2010-2019	hoverflies	0
126500	722500	1990-1999	orthopterans	0
126500	723500	2010-2019	orthopterans	0
126500	724500	2010-2019	carabids	0
126500	843500	1990-1999	hoverflies	0
126500	858500	2010-2019	hoverflies	0
126500	862500	2010-2019	hoverflies	0
126500	913500	2010-2019	hoverflies	0
127000	667000	2010-2019	wasps	0
127500	741500	1990-1999	hoverflies	0
127500	763500	2000-2009	carabids	0
127500	805500	2000-2009	hoverflies	0
127500	854500	2000-2009	orthopterans	0
128500	671500	1990-1999	orthopterans	0
128500	672500	2010-2019	ladybirds	0
128500	673500	2010-2019	ladybirds	0
128500	674500	2010-2019	ladybirds	0
128500	724500	2000-2009	hoverflies	0
128500	804500	2010-2019	hoverflies	0
128500	858500	2010-2019	hoverflies	0
128500	948500	2010-2019	hoverflies	0
129000	642000	2010-2019	bees	0
129500	655500	1990-1999	carabids	0
129500	665500	2010-2019	ladybirds	0
129500	673500	2010-2019	ladybirds	0
129500	674500	1990-1999	orthopterans	0
129500	674500	2010-2019	ladybirds	0
129500	929500	1990-1999	carabids	0
130500	647500	1990-1999	orthopterans	0
131500	718500	2010-2019	orthopterans	0
131500	719500	2010-2019	orthopterans	0
131500	827500	2010-2019	hoverflies	0
131500	830500	2010-2019	ladybirds	0
131500	847500	2000-2009	odonates	0
132000	830000	2000-2009	bees	0
132500	718500	2010-2019	orthopterans	0
132500	719500	2000-2009	orthopterans	0
132500	719500	2010-2019	orthopterans	0
132500	796500	2010-2019	ladybirds	0
132500	845500	2000-2009	odonates	0
133500	25500	2000-2009	odonates	0
133500	673500	1990-1999	orthopterans	0
133500	717500	2010-2019	orthopterans	0
133500	718500	2010-2019	orthopterans	0
133500	746500	1990-1999	orthopterans	0
133500	747500	2010-2019	carabids	0
133500	796500	1990-1999	carabids	0
133500	931500	2010-2019	hoverflies	0
134500	24500	2010-2019	orthopterans	0
134500	25500	2010-2019	carabids	0
134500	25500	2010-2019	orthopterans	0
134500	31500	2010-2019	orthopterans	0
134500	645500	1990-1999	orthopterans	0
134500	646500	2010-2019	ladybirds	0
134500	688500	2000-2009	carabids	0
134500	690500	2010-2019	hoverflies	0
134500	748500	2010-2019	odonates	0
134500	748500	2010-2019	ladybirds	0
134500	848500	2010-2019	hoverflies	0
134500	937500	2010-2019	hoverflies	0
135000	24000	2000-2009	bees	0
135000	26000	2000-2009	wasps	0
135000	26000	2010-2019	bees	0
135000	28000	2010-2019	bees	0
135000	31000	2010-2019	wasps	0
135000	32000	1990-1999	wasps	0
135000	750000	1990-1999	bees	0
135000	796000	2000-2009	bees	0
135500	23500	2010-2019	odonates	0
135500	23500	2010-2019	orthopterans	0
135500	25500	2000-2009	ladybirds	0
135500	26500	2000-2009	carabids	0
135500	26500	2000-2009	orthopterans	0
135500	26500	2010-2019	carabids	0
135500	26500	2010-2019	ladybirds	0
135500	31500	1990-1999	hoverflies	0
135500	32500	1990-1999	ladybirds	0
135500	32500	2000-2009	odonates	0
135500	32500	2000-2009	orthopterans	0
135500	650500	2010-2019	orthopterans	0
135500	717500	2010-2019	odonates	0
135500	748500	1990-1999	orthopterans	0
135500	748500	2010-2019	odonates	0
135500	748500	2010-2019	carabids	0
135500	748500	2010-2019	orthopterans	0
135500	751500	1990-1999	orthopterans	0
136000	27000	2000-2009	bees	0
136000	27000	2000-2009	wasps	0
136000	30000	2010-2019	wasps	0
136000	34000	1990-1999	wasps	0
136000	34000	2010-2019	wasps	0
136500	21500	1990-1999	carabids	0
136500	22500	2010-2019	orthopterans	0
136500	22500	2010-2019	ladybirds	0
136500	26500	1990-1999	carabids	0
136500	27500	2000-2009	ladybirds	0
136500	28500	1990-1999	ladybirds	0
136500	28500	2010-2019	odonates	0
136500	28500	2010-2019	ladybirds	0
136500	31500	2010-2019	carabids	0
136500	31500	2010-2019	orthopterans	0
136500	31500	2010-2019	ladybirds	0
136500	33500	1990-1999	orthopterans	0
136500	33500	2000-2009	ladybirds	0
136500	650500	2010-2019	orthopterans	0
136500	659500	1990-1999	orthopterans	0
136500	660500	1990-1999	orthopterans	0
136500	751500	1990-1999	orthopterans	0
136500	854500	2010-2019	hoverflies	0
136500	863500	2000-2009	hoverflies	0
136500	933500	1990-1999	carabids	0
137000	35000	1990-1999	bees	0
137000	751000	2010-2019	wasps	0
137500	21500	1990-1999	carabids	0
137500	21500	1990-1999	ladybirds	0
137500	22500	1990-1999	orthopterans	0
137500	23500	2000-2009	odonates	0
137500	23500	2000-2009	orthopterans	0
137500	28500	1990-1999	ladybirds	0
137500	30500	1990-1999	orthopterans	0
137500	30500	1990-1999	ladybirds	0
137500	31500	2010-2019	ladybirds	0
137500	32500	1990-1999	orthopterans	0
137500	35500	2000-2009	orthopterans	0
137500	35500	2010-2019	orthopterans	0
137500	689500	2000-2009	carabids	0
137500	751500	2000-2009	carabids	0
137500	751500	2000-2009	orthopterans	0
137500	751500	2010-2019	ladybirds	0
137500	824500	2010-2019	hoverflies	0
138000	31000	1990-1999	bees	0
138500	21500	2000-2009	ladybirds	0
138500	22500	1990-1999	ladybirds	0
138500	22500	2000-2009	ladybirds	0
138500	23500	1990-1999	orthopterans	0
138500	24500	1990-1999	orthopterans	0
138500	25500	1990-1999	ladybirds	0
138500	26500	2010-2019	orthopterans	0
138500	27500	1990-1999	orthopterans	0
138500	27500	2010-2019	ladybirds	0
138500	28500	1990-1999	orthopterans	0
138500	32500	2010-2019	carabids	0
138500	33500	2000-2009	ladybirds	0
138500	34500	2010-2019	orthopterans	0
138500	35500	1990-1999	ladybirds	0
138500	35500	2010-2019	orthopterans	0
138500	35500	2010-2019	ladybirds	0
138500	650500	2010-2019	orthopterans	0
138500	695500	1990-1999	hoverflies	0
138500	748500	2010-2019	odonates	0
138500	754500	1990-1999	odonates	0
138500	797500	1990-1999	carabids	0
138500	799500	1990-1999	carabids	0
138500	801500	1990-1999	hoverflies	0
138500	826500	2000-2009	hoverflies	0
138500	864500	2000-2009	orthopterans	0
138500	926500	2010-2019	hoverflies	0
139000	22000	1990-1999	bees	0
139000	27000	2010-2019	bees	0
139000	28000	2010-2019	bees	0
139000	33000	2010-2019	wasps	0
139500	23500	2000-2009	orthopterans	0
139500	23500	2010-2019	orthopterans	0
139500	23500	2010-2019	ladybirds	0
139500	24500	1990-1999	orthopterans	0
139500	25500	1990-1999	ladybirds	0
139500	27500	1990-1999	orthopterans	0
139500	28500	2000-2009	ladybirds	0
139500	29500	2000-2009	ladybirds	0
139500	32500	2010-2019	orthopterans	0
139500	32500	2010-2019	ladybirds	0
139500	33500	2000-2009	ladybirds	0
139500	35500	1990-1999	orthopterans	0
139500	36500	2010-2019	orthopterans	0
139500	696500	1990-1999	hoverflies	0
139500	696500	2010-2019	ladybirds	0
139500	697500	2010-2019	ladybirds	0
139500	698500	2010-2019	ladybirds	0
139500	800500	2010-2019	hoverflies	0
139500	816500	2000-2009	hoverflies	0
139500	855500	2010-2019	hoverflies	0
139500	856500	2010-2019	hoverflies	0
139500	863500	2010-2019	carabids	0
139500	863500	2010-2019	ladybirds	0
139500	864500	1990-1999	carabids	0
140000	28000	2010-2019	bees	0
140000	29000	2010-2019	bees	0
140000	33000	1990-1999	wasps	0
140000	33000	2000-2009	bees	0
140000	8e+05	2000-2009	wasps	0
140500	22500	2010-2019	orthopterans	0
140500	22500	2010-2019	ladybirds	0
140500	23500	2010-2019	orthopterans	0
140500	28500	1990-1999	orthopterans	0
140500	28500	2000-2009	ladybirds	0
140500	28500	2010-2019	orthopterans	0
140500	36500	1990-1999	orthopterans	0
140500	36500	1990-1999	ladybirds	0
140500	697500	2000-2009	ladybirds	0
140500	697500	2010-2019	hoverflies	0
140500	699500	2000-2009	carabids	0
140500	795500	1990-1999	carabids	0
140500	799500	2010-2019	ladybirds	0
140500	831500	2000-2009	hoverflies	0
140500	875500	2010-2019	hoverflies	0
140500	876500	2010-2019	hoverflies	0
140500	952500	2010-2019	hoverflies	0
140500	953500	2010-2019	hoverflies	0
141500	23500	2000-2009	ladybirds	0
141500	23500	2010-2019	ladybirds	0
141500	28500	2000-2009	ladybirds	0
141500	29500	2010-2019	carabids	0
141500	36500	2000-2009	orthopterans	0
141500	36500	2000-2009	ladybirds	0
141500	668500	2010-2019	ladybirds	0
141500	695500	2010-2019	hoverflies	0
141500	699500	1990-1999	hoverflies	0
141500	719500	2010-2019	orthopterans	0
141500	767500	1990-1999	orthopterans	0
141500	779500	1990-1999	orthopterans	0
141500	821500	2010-2019	orthopterans	0
141500	848500	2010-2019	hoverflies	0
141500	874500	2010-2019	ladybirds	0
142000	22000	2010-2019	bees	0
142000	24000	2010-2019	bees	0
142000	29000	2000-2009	wasps	0
142000	35000	2010-2019	wasps	0
142000	37000	1990-1999	bees	0
142500	23500	1990-1999	ladybirds	0
142500	27500	2000-2009	ladybirds	0
142500	29500	2000-2009	ladybirds	0
142500	34500	1990-1999	ladybirds	0
142500	36500	1990-1999	carabids	0
142500	932500	2010-2019	ladybirds	0
142500	933500	2010-2019	ladybirds	0
142500	934500	2010-2019	hoverflies	0
143000	23000	2000-2009	bees	0
143000	727000	1990-1999	bees	0
143000	750000	2010-2019	bees	0
143500	23500	2000-2009	ladybirds	0
143500	24500	2000-2009	orthopterans	0
143500	24500	2000-2009	ladybirds	0
143500	24500	2010-2019	ladybirds	0
143500	29500	1990-1999	ladybirds	0
143500	35500	2010-2019	hoverflies	0
143500	36500	2000-2009	ladybirds	0
143500	37500	2010-2019	hoverflies	0
143500	648500	2010-2019	ladybirds	0
144000	25000	1990-1999	bees	0
144000	32000	2000-2009	wasps	0
144000	38000	2000-2009	wasps	0
144500	24500	1990-1999	ladybirds	0
144500	24500	2010-2019	ladybirds	0
144500	25500	1990-1999	orthopterans	0
144500	28500	2010-2019	orthopterans	0
144500	28500	2010-2019	ladybirds	0
144500	29500	2000-2009	orthopterans	0
144500	30500	1990-1999	ladybirds	0
144500	33500	1990-1999	ladybirds	0
144500	34500	1990-1999	ladybirds	0
144500	36500	2010-2019	odonates	0
144500	648500	2010-2019	ladybirds	0
144500	651500	2000-2009	carabids	0
144500	739500	2000-2009	orthopterans	0
144500	752500	2010-2019	ladybirds	0
144500	767500	2010-2019	hoverflies	0
144500	768500	2000-2009	carabids	0
144500	768500	2000-2009	orthopterans	0
144500	769500	1990-1999	orthopterans	0
145000	766000	2000-2009	bees	0
145500	24500	2000-2009	orthopterans	0
145500	26500	2010-2019	orthopterans	0
145500	27500	2010-2019	carabids	0
145500	27500	2010-2019	orthopterans	0
145500	30500	2010-2019	orthopterans	0
145500	31500	2000-2009	ladybirds	0
145500	36500	1990-1999	ladybirds	0
145500	656500	1990-1999	orthopterans	0
145500	657500	1990-1999	orthopterans	0
145500	658500	1990-1999	orthopterans	0
146000	27000	2010-2019	wasps	0
146000	28000	2000-2009	bees	0
146000	37000	2010-2019	wasps	0
146000	38000	2010-2019	wasps	0
146500	24500	1990-1999	ladybirds	0
146500	24500	2000-2009	orthopterans	0
146500	25500	1990-1999	orthopterans	0
146500	25500	1990-1999	ladybirds	0
146500	26500	2010-2019	orthopterans	0
146500	27500	1990-1999	orthopterans	0
146500	27500	2000-2009	ladybirds	0
146500	27500	2010-2019	carabids	0
146500	28500	2010-2019	carabids	0
146500	28500	2010-2019	orthopterans	0
146500	28500	2010-2019	ladybirds	0
146500	29500	2000-2009	orthopterans	0
146500	30500	1990-1999	ladybirds	0
146500	30500	2010-2019	ladybirds	0
146500	31500	2010-2019	ladybirds	0
146500	32500	2000-2009	orthopterans	0
146500	32500	2000-2009	ladybirds	0
146500	33500	2010-2019	orthopterans	0
146500	33500	2010-2019	ladybirds	0
146500	35500	1990-1999	ladybirds	0
146500	38500	1990-1999	ladybirds	0
146500	38500	2000-2009	ladybirds	0
146500	651500	2010-2019	ladybirds	0
146500	653500	2010-2019	ladybirds	0
146500	655500	1990-1999	orthopterans	0
146500	738500	2010-2019	odonates	0
146500	751500	1990-1999	orthopterans	0
146500	758500	1990-1999	orthopterans	0
146500	762500	2010-2019	carabids	0
146500	768500	2010-2019	hoverflies	0
146500	933500	2000-2009	carabids	0
147000	29000	2010-2019	bees	0
147000	38000	2010-2019	wasps	0
147000	40000	2010-2019	bees	0
147500	26500	2000-2009	carabids	0
147500	27500	2010-2019	orthopterans	0
147500	30500	2000-2009	ladybirds	0
147500	35500	2010-2019	orthopterans	0
147500	36500	2000-2009	orthopterans	0
147500	39500	2000-2009	orthopterans	0
147500	40500	2000-2009	orthopterans	0
147500	41500	2010-2019	hoverflies	0
147500	751500	1990-1999	orthopterans	0
147500	753500	1990-1999	orthopterans	0
147500	757500	2010-2019	carabids	0
147500	784500	1990-1999	ladybirds	0
147500	786500	2000-2009	ladybirds	0
147500	826500	2010-2019	carabids	0
147500	834500	2010-2019	hoverflies	0
147500	840500	2000-2009	hoverflies	0
148000	730000	2010-2019	wasps	0
148500	31500	1990-1999	ladybirds	0
148500	36500	1990-1999	ladybirds	0
148500	38500	1990-1999	orthopterans	0
148500	39500	1990-1999	orthopterans	0
148500	39500	2010-2019	hoverflies	0
148500	40500	1990-1999	ladybirds	0
148500	755500	1990-1999	orthopterans	0
148500	784500	1990-1999	hoverflies	0
148500	785500	2000-2009	ladybirds	0
148500	842500	2010-2019	hoverflies	0
148500	843500	1990-1999	hoverflies	0
148500	846500	2000-2009	hoverflies	0
149500	32500	2000-2009	ladybirds	0
149500	33500	2000-2009	orthopterans	0
149500	37500	1990-1999	orthopterans	0
149500	853500	2010-2019	hoverflies	0
149500	854500	2000-2009	carabids	0
150000	31000	2000-2009	wasps	0
150000	755000	2010-2019	bees	0
150500	31500	2000-2009	orthopterans	0
150500	31500	2010-2019	orthopterans	0
150500	31500	2010-2019	ladybirds	0
150500	32500	2010-2019	orthopterans	0
150500	33500	2010-2019	orthopterans	0
150500	37500	1990-1999	orthopterans	0
150500	37500	2000-2009	ladybirds	0
150500	38500	1990-1999	orthopterans	0
150500	38500	2010-2019	carabids	0
150500	39500	1990-1999	orthopterans	0
150500	40500	2000-2009	ladybirds	0
150500	41500	2010-2019	orthopterans	0
150500	43500	1990-1999	orthopterans	0
150500	756500	1990-1999	orthopterans	0
151000	31000	1990-1999	wasps	0
151000	31000	2000-2009	bees	0
151000	31000	2000-2009	wasps	0
151500	31500	1990-1999	hoverflies	0
151500	31500	2000-2009	orthopterans	0
151500	31500	2010-2019	orthopterans	0
151500	33500	2010-2019	ladybirds	0
151500	34500	2000-2009	ladybirds	0
151500	40500	1990-1999	ladybirds	0
151500	40500	2000-2009	ladybirds	0
151500	816500	2010-2019	hoverflies	0
151500	840500	2010-2019	hoverflies	0
151500	860500	2000-2009	hoverflies	0
152500	31500	2010-2019	ladybirds	0
152500	34500	1990-1999	ladybirds	0
152500	36500	1990-1999	orthopterans	0
152500	38500	1990-1999	ladybirds	0
152500	39500	2010-2019	orthopterans	0
152500	964500	2010-2019	hoverflies	0
152500	966500	1990-1999	carabids	0
153500	29500	1990-1999	ladybirds	0
153500	29500	2000-2009	ladybirds	0
153500	30500	2000-2009	hoverflies	0
153500	32500	2000-2009	ladybirds	0
153500	38500	2000-2009	ladybirds	0
153500	38500	2010-2019	carabids	0
153500	600500	2010-2019	ladybirds	0
153500	816500	2010-2019	hoverflies	0
153500	963500	2010-2019	hoverflies	0
154000	38000	2010-2019	wasps	0
154000	721000	2000-2009	wasps	0
154000	763000	2010-2019	wasps	0
154500	36500	2000-2009	orthopterans	0
154500	36500	2000-2009	ladybirds	0
154500	671500	2000-2009	ladybirds	0
154500	721500	2000-2009	orthopterans	0
154500	748500	2010-2019	orthopterans	0
154500	763500	2010-2019	hoverflies	0
154500	770500	2010-2019	hoverflies	0
154500	813500	2010-2019	carabids	0
154500	815500	1990-1999	orthopterans	0
154500	817500	1990-1999	ladybirds	0
154500	827500	2000-2009	hoverflies	0
154500	831500	2000-2009	hoverflies	0
155000	37000	2010-2019	wasps	0
155500	27500	2000-2009	ladybirds	0
155500	29500	2010-2019	carabids	0
155500	29500	2010-2019	ladybirds	0
155500	33500	2010-2019	ladybirds	0
155500	35500	2010-2019	ladybirds	0
155500	36500	1990-1999	orthopterans	0
155500	36500	2000-2009	orthopterans	0
155500	37500	1990-1999	ladybirds	0
155500	37500	2000-2009	orthopterans	0
155500	37500	2010-2019	ladybirds	0
155500	38500	1990-1999	ladybirds	0
155500	39500	2010-2019	orthopterans	0
155500	753500	2010-2019	hoverflies	0
155500	817500	1990-1999	orthopterans	0
155500	817500	1990-1999	ladybirds	0
155500	817500	2010-2019	hoverflies	0
155500	818500	1990-1999	orthopterans	0
155500	818500	1990-1999	ladybirds	0
155500	818500	2000-2009	hoverflies	0
155500	836500	2010-2019	ladybirds	0
155500	837500	2010-2019	hoverflies	0
156000	28000	2000-2009	wasps	0
156000	754000	2010-2019	wasps	0
156500	28500	2000-2009	ladybirds	0
156500	31500	1990-1999	odonates	0
156500	33500	1990-1999	ladybirds	0
156500	37500	2000-2009	orthopterans	0
156500	37500	2010-2019	orthopterans	0
156500	38500	1990-1999	ladybirds	0
156500	38500	2000-2009	orthopterans	0
156500	38500	2010-2019	orthopterans	0
156500	38500	2010-2019	ladybirds	0
156500	39500	2010-2019	orthopterans	0
156500	676500	1990-1999	carabids	0
156500	742500	2010-2019	ladybirds	0
156500	799500	2000-2009	hoverflies	0
156500	800500	2000-2009	orthopterans	0
156500	800500	2000-2009	hoverflies	0
156500	822500	1990-1999	carabids	0
156500	840500	2010-2019	hoverflies	0
157000	39000	2010-2019	wasps	0
157000	742000	2000-2009	bees	0
157500	28500	2000-2009	orthopterans	0
157500	35500	1990-1999	ladybirds	0
157500	38500	2000-2009	orthopterans	0
157500	39500	2000-2009	carabids	0
157500	39500	2000-2009	ladybirds	0
157500	39500	2010-2019	orthopterans	0
157500	39500	2010-2019	ladybirds	0
157500	40500	1990-1999	ladybirds	0
157500	40500	2010-2019	orthopterans	0
157500	41500	1990-1999	orthopterans	0
157500	681500	1990-1999	hoverflies	0
157500	800500	2000-2009	orthopterans	0
157500	809500	2000-2009	carabids	0
158000	38000	1990-1999	wasps	0
158000	39000	1990-1999	wasps	0
158500	27500	1990-1999	orthopterans	0
158500	27500	2000-2009	orthopterans	0
158500	28500	1990-1999	ladybirds	0
158500	34500	2000-2009	orthopterans	0
158500	35500	2000-2009	orthopterans	0
158500	36500	2000-2009	orthopterans	0
158500	37500	1990-1999	ladybirds	0
158500	38500	1990-1999	orthopterans	0
158500	38500	2000-2009	orthopterans	0
158500	40500	1990-1999	ladybirds	0
158500	43500	2010-2019	carabids	0
158500	800500	1990-1999	orthopterans	0
158500	850500	1990-1999	carabids	0
159000	43000	2000-2009	wasps	0
159500	26500	2000-2009	ladybirds	0
159500	27500	1990-1999	ladybirds	0
159500	29500	2010-2019	odonates	0
159500	32500	2010-2019	orthopterans	0
159500	39500	1990-1999	ladybirds	0
159500	42500	1990-1999	ladybirds	0
159500	613500	1990-1999	orthopterans	0
159500	724500	1990-1999	hoverflies	0
159500	836500	2010-2019	hoverflies	0
159500	848500	1990-1999	ladybirds	0
159500	848500	2010-2019	ladybirds	0
160000	43000	2010-2019	wasps	0
160500	26500	1990-1999	ladybirds	0
160500	31500	2010-2019	orthopterans	0
160500	31500	2010-2019	ladybirds	0
160500	32500	1990-1999	orthopterans	0
160500	33500	1990-1999	orthopterans	0
160500	34500	1990-1999	orthopterans	0
160500	36500	1990-1999	orthopterans	0
160500	42500	1990-1999	carabids	0
160500	42500	1990-1999	ladybirds	0
160500	42500	2000-2009	hoverflies	0
160500	43500	2000-2009	orthopterans	0
160500	613500	1990-1999	orthopterans	0
160500	614500	1990-1999	orthopterans	0
160500	746500	2010-2019	hoverflies	0
160500	760500	1990-1999	carabids	0
160500	801500	2000-2009	orthopterans	0
160500	801500	2000-2009	hoverflies	0
160500	805500	2010-2019	orthopterans	0
160500	807500	2010-2019	hoverflies	0
160500	812500	2010-2019	ladybirds	0
161000	32000	1990-1999	bees	0
161500	26500	1990-1999	ladybirds	0
161500	32500	1990-1999	orthopterans	0
161500	32500	1990-1999	ladybirds	0
161500	34500	2000-2009	ladybirds	0
161500	38500	1990-1999	ladybirds	0
161500	42500	2000-2009	orthopterans	0
161500	42500	2000-2009	ladybirds	0
161500	614500	2000-2009	hoverflies	0
161500	768500	2010-2019	hoverflies	0
161500	812500	2010-2019	orthopterans	0
161500	825500	2010-2019	orthopterans	0
161500	856500	2010-2019	ladybirds	0
162000	724000	2010-2019	bees	0
162000	813000	1990-1999	bees	0
162500	20500	1990-1999	orthopterans	0
162500	25500	2010-2019	orthopterans	0
162500	26500	1990-1999	orthopterans	0
162500	26500	1990-1999	ladybirds	0
162500	33500	1990-1999	ladybirds	0
162500	40500	2010-2019	orthopterans	0
162500	42500	1990-1999	ladybirds	0
162500	723500	2010-2019	orthopterans	0
162500	825500	2010-2019	ladybirds	0
163000	803000	2000-2009	wasps	0
163500	24500	1990-1999	hoverflies	0
163500	25500	1990-1999	ladybirds	0
163500	25500	1990-1999	hoverflies	0
163500	30500	1990-1999	ladybirds	0
163500	34500	1990-1999	ladybirds	0
163500	37500	2010-2019	odonates	0
163500	39500	1990-1999	ladybirds	0
163500	41500	1990-1999	ladybirds	0
163500	41500	2000-2009	ladybirds	0
163500	41500	2010-2019	ladybirds	0
163500	42500	2000-2009	ladybirds	0
163500	44500	1990-1999	ladybirds	0
163500	44500	2000-2009	ladybirds	0
163500	804500	2010-2019	hoverflies	0
164000	25000	2000-2009	bees	0
164000	37000	1990-1999	wasps	0
164500	23500	1990-1999	orthopterans	0
164500	24500	1990-1999	ladybirds	0
164500	24500	2000-2009	orthopterans	0
164500	25500	2000-2009	orthopterans	0
164500	29500	2000-2009	orthopterans	0
164500	33500	2000-2009	ladybirds	0
164500	34500	1990-1999	ladybirds	0
164500	39500	1990-1999	ladybirds	0
164500	40500	2000-2009	ladybirds	0
164500	40500	2010-2019	ladybirds	0
164500	43500	1990-1999	orthopterans	0
164500	44500	1990-1999	ladybirds	0
164500	44500	2000-2009	orthopterans	0
164500	45500	2000-2009	ladybirds	0
164500	732500	2010-2019	orthopterans	0
164500	741500	2010-2019	ladybirds	0
164500	806500	2010-2019	hoverflies	0
165500	20500	2000-2009	ladybirds	0
165500	21500	1990-1999	carabids	0
165500	21500	1990-1999	orthopterans	0
165500	21500	2010-2019	orthopterans	0
165500	21500	2010-2019	ladybirds	0
165500	22500	1990-1999	ladybirds	0
165500	22500	2010-2019	ladybirds	0
165500	23500	2010-2019	ladybirds	0
165500	24500	1990-1999	hoverflies	0
165500	26500	1990-1999	orthopterans	0
165500	27500	1990-1999	ladybirds	0
165500	37500	1990-1999	orthopterans	0
165500	37500	2010-2019	carabids	0
165500	42500	1990-1999	orthopterans	0
165500	43500	1990-1999	ladybirds	0
165500	45500	1990-1999	ladybirds	0
165500	741500	2010-2019	orthopterans	0
165500	823500	2010-2019	ladybirds	0
166000	22000	2000-2009	bees	0
166000	22000	2000-2009	wasps	0
166500	16500	1990-1999	orthopterans	0
166500	16500	2000-2009	hoverflies	0
166500	16500	2010-2019	carabids	0
166500	17500	2010-2019	orthopterans	0
166500	18500	1990-1999	ladybirds	0
166500	18500	2000-2009	orthopterans	0
166500	18500	2000-2009	ladybirds	0
166500	18500	2010-2019	ladybirds	0
166500	20500	2010-2019	ladybirds	0
166500	24500	1990-1999	ladybirds	0
166500	26500	1990-1999	orthopterans	0
166500	29500	1990-1999	ladybirds	0
166500	30500	2010-2019	ladybirds	0
166500	31500	1990-1999	orthopterans	0
166500	41500	2010-2019	orthopterans	0
166500	42500	2010-2019	orthopterans	0
166500	42500	2010-2019	ladybirds	0
166500	43500	2010-2019	carabids	0
166500	44500	2010-2019	carabids	0
166500	44500	2010-2019	ladybirds	0
166500	45500	2000-2009	ladybirds	0
166500	692500	1990-1999	hoverflies	0
166500	711500	2010-2019	orthopterans	0
166500	711500	2010-2019	ladybirds	0
166500	731500	2010-2019	ladybirds	0
167000	16000	2000-2009	wasps	0
167000	18000	2010-2019	wasps	0
167000	41000	2010-2019	wasps	0
167500	13500	1990-1999	orthopterans	0
167500	14500	1990-1999	carabids	0
167500	15500	2000-2009	hoverflies	0
167500	16500	2000-2009	ladybirds	0
167500	17500	1990-1999	orthopterans	0
167500	18500	1990-1999	orthopterans	0
167500	19500	1990-1999	ladybirds	0
167500	20500	1990-1999	orthopterans	0
167500	24500	1990-1999	ladybirds	0
167500	31500	2010-2019	ladybirds	0
167500	33500	2010-2019	ladybirds	0
167500	41500	2010-2019	orthopterans	0
167500	43500	2000-2009	ladybirds	0
167500	739500	2010-2019	orthopterans	0
167500	777500	1990-1999	hoverflies	0
167500	786500	2010-2019	odonates	0
167500	786500	2010-2019	hoverflies	0
167500	792500	2010-2019	ladybirds	0
167500	793500	2000-2009	hoverflies	0
167500	796500	2000-2009	orthopterans	0
168000	798000	2000-2009	bees	0
168500	17500	1990-1999	orthopterans	0
168500	18500	1990-1999	orthopterans	0
168500	19500	2010-2019	ladybirds	0
168500	29500	2010-2019	ladybirds	0
168500	32500	1990-1999	orthopterans	0
168500	32500	1990-1999	ladybirds	0
168500	41500	1990-1999	orthopterans	0
168500	41500	2010-2019	orthopterans	0
168500	728500	1990-1999	hoverflies	0
168500	751500	1990-1999	odonates	0
168500	784500	2010-2019	hoverflies	0
168500	792500	1990-1999	ladybirds	0
168500	792500	2000-2009	orthopterans	0
168500	824500	2010-2019	ladybirds	0
168500	848500	1990-1999	orthopterans	0
169000	12000	2000-2009	wasps	0
169000	16000	2000-2009	wasps	0
169000	834000	2010-2019	wasps	0
169000	835000	2010-2019	bees	0
169500	11500	1990-1999	carabids	0
169500	11500	1990-1999	ladybirds	0
169500	11500	2000-2009	orthopterans	0
169500	11500	2010-2019	ladybirds	0
169500	12500	1990-1999	ladybirds	0
169500	12500	2000-2009	orthopterans	0
169500	12500	2010-2019	carabids	0
169500	15500	2000-2009	ladybirds	0
169500	16500	1990-1999	orthopterans	0
169500	17500	1990-1999	orthopterans	0
169500	17500	1990-1999	ladybirds	0
169500	18500	1990-1999	orthopterans	0
169500	18500	2000-2009	orthopterans	0
169500	19500	2000-2009	ladybirds	0
169500	19500	2010-2019	ladybirds	0
169500	20500	1990-1999	orthopterans	0
169500	20500	2000-2009	orthopterans	0
169500	21500	1990-1999	orthopterans	0
169500	22500	1990-1999	orthopterans	0
169500	25500	2010-2019	ladybirds	0
169500	27500	1990-1999	ladybirds	0
169500	28500	1990-1999	ladybirds	0
169500	28500	2000-2009	ladybirds	0
169500	34500	1990-1999	ladybirds	0
169500	41500	2000-2009	ladybirds	0
169500	47500	1990-1999	orthopterans	0
169500	48500	1990-1999	ladybirds	0
169500	48500	2000-2009	orthopterans	0
169500	50500	1990-1999	ladybirds	0
169500	50500	2000-2009	orthopterans	0
169500	223500	1990-1999	odonates	0
169500	793500	2010-2019	hoverflies	0
169500	811500	2010-2019	ladybirds	0
169500	812500	2010-2019	ladybirds	0
169500	824500	2010-2019	hoverflies	0
169500	835500	2010-2019	ladybirds	0
169500	838500	2000-2009	hoverflies	0
169500	845500	1990-1999	orthopterans	0
169500	855500	2000-2009	hoverflies	0
170000	12000	2000-2009	bees	0
170500	11500	1990-1999	orthopterans	0
170500	11500	1990-1999	ladybirds	0
170500	11500	2000-2009	orthopterans	0
170500	11500	2010-2019	ladybirds	0
170500	11500	2010-2019	hoverflies	0
170500	12500	2000-2009	ladybirds	0
170500	12500	2010-2019	ladybirds	0
170500	16500	2000-2009	ladybirds	0
170500	20500	2000-2009	ladybirds	0
170500	24500	2000-2009	orthopterans	0
170500	33500	1990-1999	ladybirds	0
170500	41500	2010-2019	ladybirds	0
170500	44500	2000-2009	ladybirds	0
170500	46500	2000-2009	ladybirds	0
170500	48500	2000-2009	hoverflies	0
170500	50500	2000-2009	orthopterans	0
170500	50500	2000-2009	ladybirds	0
170500	51500	2000-2009	ladybirds	0
170500	223500	1990-1999	carabids	0
170500	223500	2010-2019	orthopterans	0
170500	628500	2000-2009	hoverflies	0
170500	708500	2010-2019	ladybirds	0
170500	764500	2010-2019	carabids	0
170500	801500	2000-2009	hoverflies	0
170500	815500	2010-2019	carabids	0
170500	843500	1990-1999	orthopterans	0
171000	13000	2010-2019	wasps	0
171000	223000	1990-1999	bees	0
171000	839000	2010-2019	bees	0
171500	11500	2010-2019	orthopterans	0
171500	11500	2010-2019	ladybirds	0
171500	12500	2010-2019	ladybirds	0
171500	13500	2010-2019	orthopterans	0
171500	18500	2010-2019	orthopterans	0
171500	26500	1990-1999	ladybirds	0
171500	27500	2010-2019	ladybirds	0
171500	40500	2010-2019	ladybirds	0
171500	43500	1990-1999	ladybirds	0
171500	209500	2010-2019	ladybirds	0
171500	223500	2010-2019	orthopterans	0
171500	703500	2010-2019	ladybirds	0
171500	703500	2010-2019	hoverflies	0
171500	705500	2010-2019	ladybirds	0
171500	706500	2010-2019	hoverflies	0
171500	712500	2010-2019	hoverflies	0
171500	732500	2010-2019	ladybirds	0
171500	737500	2010-2019	carabids	0
171500	839500	2000-2009	ladybirds	0
172000	14000	1990-1999	bees	0
172000	26000	2000-2009	bees	0
172000	846000	2010-2019	wasps	0
172500	14500	1990-1999	carabids	0
172500	14500	1990-1999	ladybirds	0
172500	14500	2010-2019	orthopterans	0
172500	15500	1990-1999	ladybirds	0
172500	15500	2000-2009	ladybirds	0
172500	16500	1990-1999	orthopterans	0
172500	16500	1990-1999	ladybirds	0
172500	19500	1990-1999	orthopterans	0
172500	19500	2000-2009	orthopterans	0
172500	29500	1990-1999	orthopterans	0
172500	29500	2010-2019	ladybirds	0
172500	30500	2010-2019	orthopterans	0
172500	33500	1990-1999	ladybirds	0
172500	50500	1990-1999	ladybirds	0
172500	204500	2010-2019	ladybirds	0
172500	208500	2010-2019	orthopterans	0
172500	208500	2010-2019	ladybirds	0
172500	209500	1990-1999	orthopterans	0
172500	209500	2000-2009	ladybirds	0
172500	209500	2010-2019	ladybirds	0
172500	210500	2010-2019	orthopterans	0
172500	224500	2000-2009	orthopterans	0
172500	224500	2010-2019	ladybirds	0
172500	225500	2000-2009	orthopterans	0
172500	225500	2010-2019	orthopterans	0
172500	227500	1990-1999	ladybirds	0
172500	227500	1990-1999	hoverflies	0
172500	227500	2000-2009	odonates	0
172500	228500	2000-2009	orthopterans	0
172500	228500	2010-2019	ladybirds	0
172500	731500	2010-2019	ladybirds	0
172500	732500	1990-1999	carabids	0
172500	732500	2010-2019	ladybirds	0
172500	815500	2010-2019	carabids	0
172500	815500	2010-2019	orthopterans	0
172500	847500	1990-1999	orthopterans	0
173000	17000	1990-1999	wasps	0
173000	21000	1990-1999	bees	0
173000	227000	2010-2019	wasps	0
173000	228000	2000-2009	bees	0
173500	16500	1990-1999	carabids	0
173500	16500	2010-2019	ladybirds	0
173500	17500	2010-2019	orthopterans	0
173500	19500	1990-1999	carabids	0
173500	23500	1990-1999	carabids	0
173500	28500	2010-2019	ladybirds	0
173500	30500	1990-1999	ladybirds	0
173500	37500	1990-1999	odonates	0
173500	43500	1990-1999	ladybirds	0
173500	44500	2000-2009	ladybirds	0
173500	46500	1990-1999	ladybirds	0
173500	48500	1990-1999	ladybirds	0
173500	49500	1990-1999	ladybirds	0
173500	204500	2010-2019	ladybirds	0
173500	209500	1990-1999	orthopterans	0
173500	209500	1990-1999	ladybirds	0
173500	209500	2010-2019	ladybirds	0
173500	223500	2000-2009	orthopterans	0
173500	224500	1990-1999	hoverflies	0
173500	224500	2000-2009	ladybirds	0
173500	225500	1990-1999	hoverflies	0
173500	226500	1990-1999	ladybirds	0
173500	226500	2000-2009	orthopterans	0
173500	227500	2000-2009	ladybirds	0
173500	685500	2010-2019	ladybirds	0
173500	688500	1990-1999	orthopterans	0
173500	713500	2010-2019	ladybirds	0
173500	717500	2000-2009	hoverflies	0
173500	825500	2010-2019	hoverflies	0
173500	858500	2000-2009	hoverflies	0
174000	17000	2010-2019	wasps	0
174000	45000	2000-2009	bees	0
174000	225000	1990-1999	wasps	0
174500	25500	1990-1999	ladybirds	0
174500	29500	1990-1999	ladybirds	0
174500	31500	2000-2009	ladybirds	0
174500	37500	2010-2019	ladybirds	0
174500	41500	1990-1999	orthopterans	0
174500	42500	1990-1999	orthopterans	0
174500	42500	2000-2009	orthopterans	0
174500	42500	2000-2009	ladybirds	0
174500	42500	2010-2019	ladybirds	0
174500	44500	2010-2019	ladybirds	0
174500	223500	1990-1999	ladybirds	0
174500	223500	1990-1999	hoverflies	0
174500	685500	2000-2009	odonates	0
174500	708500	2010-2019	ladybirds	0
174500	708500	2010-2019	hoverflies	0
174500	717500	2010-2019	hoverflies	0
174500	816500	2010-2019	hoverflies	0
174500	826500	2010-2019	ladybirds	0
174500	849500	1990-1999	orthopterans	0
174500	891500	2010-2019	hoverflies	0
175500	16500	1990-1999	orthopterans	0
175500	17500	2000-2009	ladybirds	0
175500	18500	2010-2019	orthopterans	0
175500	24500	1990-1999	ladybirds	0
175500	27500	2000-2009	ladybirds	0
175500	31500	2010-2019	orthopterans	0
175500	32500	2010-2019	ladybirds	0
175500	34500	1990-1999	ladybirds	0
175500	35500	1990-1999	ladybirds	0
175500	37500	2000-2009	orthopterans	0
175500	40500	1990-1999	orthopterans	0
175500	40500	1990-1999	ladybirds	0
175500	41500	1990-1999	orthopterans	0
175500	41500	1990-1999	ladybirds	0
175500	44500	1990-1999	ladybirds	0
175500	44500	2010-2019	ladybirds	0
175500	46500	1990-1999	orthopterans	0
175500	47500	1990-1999	ladybirds	0
175500	47500	2000-2009	ladybirds	0
175500	50500	2000-2009	ladybirds	0
175500	54500	2010-2019	ladybirds	0
175500	208500	2010-2019	orthopterans	0
175500	209500	1990-1999	orthopterans	0
175500	224500	1990-1999	ladybirds	0
175500	713500	2010-2019	odonates	0
175500	714500	1990-1999	orthopterans	0
175500	714500	2010-2019	hoverflies	0
175500	715500	1990-1999	orthopterans	0
175500	779500	2010-2019	hoverflies	0
175500	820500	2000-2009	carabids	0
175500	827500	2010-2019	ladybirds	0
175500	878500	1990-1999	carabids	0
175500	891500	2010-2019	hoverflies	0
176000	27000	2000-2009	wasps	0
176000	33000	2000-2009	bees	0
176000	224000	1990-1999	bees	0
176000	224000	2010-2019	bees	0
176000	229000	1990-1999	wasps	0
176500	16500	2000-2009	ladybirds	0
176500	16500	2010-2019	orthopterans	0
176500	16500	2010-2019	ladybirds	0
176500	21500	2010-2019	ladybirds	0
176500	27500	1990-1999	orthopterans	0
176500	33500	2010-2019	carabids	0
176500	33500	2010-2019	orthopterans	0
176500	34500	1990-1999	orthopterans	0
176500	34500	1990-1999	ladybirds	0
176500	48500	1990-1999	ladybirds	0
176500	54500	2010-2019	orthopterans	0
176500	54500	2010-2019	ladybirds	0
176500	55500	2010-2019	orthopterans	0
176500	55500	2010-2019	ladybirds	0
176500	57500	2000-2009	ladybirds	0
176500	58500	2010-2019	ladybirds	0
176500	59500	2000-2009	ladybirds	0
176500	60500	2000-2009	orthopterans	0
176500	60500	2010-2019	orthopterans	0
176500	60500	2010-2019	ladybirds	0
176500	80500	1990-1999	orthopterans	0
176500	208500	2010-2019	orthopterans	0
176500	208500	2010-2019	ladybirds	0
176500	209500	2000-2009	carabids	0
176500	225500	1990-1999	odonates	0
176500	225500	1990-1999	ladybirds	0
176500	229500	1990-1999	orthopterans	0
176500	229500	1990-1999	ladybirds	0
176500	229500	1990-1999	hoverflies	0
176500	715500	2000-2009	ladybirds	0
176500	715500	2010-2019	hoverflies	0
176500	717500	2010-2019	ladybirds	0
176500	754500	2000-2009	hoverflies	0
176500	827500	1990-1999	hoverflies	0
176500	827500	2000-2009	ladybirds	0
177000	16000	2000-2009	bees	0
177000	27000	1990-1999	wasps	0
177000	54000	1990-1999	bees	0
177000	56000	2000-2009	wasps	0
177500	16500	1990-1999	carabids	0
177500	16500	2000-2009	ladybirds	0
177500	19500	1990-1999	orthopterans	0
177500	19500	1990-1999	ladybirds	0
177500	27500	1990-1999	orthopterans	0
177500	27500	2010-2019	ladybirds	0
177500	34500	1990-1999	ladybirds	0
177500	34500	2000-2009	orthopterans	0
177500	37500	2000-2009	carabids	0
177500	38500	1990-1999	orthopterans	0
177500	38500	2000-2009	orthopterans	0
177500	40500	2010-2019	ladybirds	0
177500	41500	2010-2019	orthopterans	0
177500	43500	1990-1999	ladybirds	0
177500	54500	2010-2019	orthopterans	0
177500	54500	2010-2019	ladybirds	0
177500	56500	2010-2019	ladybirds	0
177500	59500	2000-2009	orthopterans	0
177500	59500	2010-2019	orthopterans	0
177500	201500	1990-1999	orthopterans	0
177500	207500	2000-2009	hoverflies	0
177500	207500	2010-2019	ladybirds	0
177500	207500	2010-2019	hoverflies	0
177500	208500	2010-2019	orthopterans	0
177500	224500	1990-1999	ladybirds	0
177500	225500	2010-2019	ladybirds	0
177500	226500	1990-1999	hoverflies	0
177500	226500	2010-2019	ladybirds	0
177500	227500	1990-1999	carabids	0
177500	227500	1990-1999	hoverflies	0
177500	227500	2010-2019	ladybirds	0
177500	700500	2000-2009	ladybirds	0
177500	712500	1990-1999	orthopterans	0
177500	827500	2000-2009	ladybirds	0
177500	831500	2000-2009	ladybirds	0
177500	831500	2000-2009	hoverflies	0
177500	832500	2000-2009	ladybirds	0
177500	841500	1990-1999	carabids	0
178000	51000	2000-2009	wasps	0
178000	52000	2010-2019	wasps	0
178000	230000	1990-1999	bees	0
178500	17500	2010-2019	carabids	0
178500	17500	2010-2019	orthopterans	0
178500	18500	1990-1999	ladybirds	0
178500	20500	1990-1999	ladybirds	0
178500	21500	2010-2019	ladybirds	0
178500	22500	2010-2019	orthopterans	0
178500	29500	2010-2019	orthopterans	0
178500	30500	1990-1999	orthopterans	0
178500	30500	1990-1999	ladybirds	0
178500	30500	2010-2019	ladybirds	0
178500	33500	1990-1999	ladybirds	0
178500	36500	2010-2019	carabids	0
178500	38500	2000-2009	ladybirds	0
178500	38500	2010-2019	ladybirds	0
178500	44500	2000-2009	ladybirds	0
178500	51500	1990-1999	orthopterans	0
178500	56500	1990-1999	ladybirds	0
178500	56500	2000-2009	orthopterans	0
178500	56500	2010-2019	ladybirds	0
178500	57500	2010-2019	orthopterans	0
178500	61500	2000-2009	carabids	0
178500	61500	2010-2019	orthopterans	0
178500	61500	2010-2019	ladybirds	0
178500	207500	1990-1999	hoverflies	0
178500	207500	2000-2009	ladybirds	0
178500	207500	2000-2009	hoverflies	0
178500	207500	2010-2019	orthopterans	0
178500	208500	1990-1999	orthopterans	0
178500	208500	2000-2009	orthopterans	0
178500	208500	2010-2019	orthopterans	0
178500	208500	2010-2019	ladybirds	0
178500	224500	1990-1999	hoverflies	0
178500	224500	2000-2009	hoverflies	0
178500	228500	1990-1999	hoverflies	0
178500	230500	1990-1999	orthopterans	0
178500	689500	2010-2019	hoverflies	0
178500	694500	2010-2019	ladybirds	0
178500	706500	2010-2019	ladybirds	0
178500	712500	1990-1999	orthopterans	0
178500	716500	2010-2019	hoverflies	0
178500	717500	2010-2019	ladybirds	0
178500	719500	2010-2019	hoverflies	0
178500	720500	2000-2009	hoverflies	0
178500	735500	2010-2019	hoverflies	0
178500	768500	2000-2009	hoverflies	0
178500	821500	2010-2019	hoverflies	0
178500	827500	1990-1999	hoverflies	0
178500	827500	2010-2019	ladybirds	0
178500	833500	2010-2019	ladybirds	0
179000	28000	2000-2009	wasps	0
179000	29000	2000-2009	wasps	0
179000	29000	2010-2019	wasps	0
179000	34000	2010-2019	wasps	0
179000	45000	2000-2009	wasps	0
179500	19500	1990-1999	ladybirds	0
179500	19500	2010-2019	orthopterans	0
179500	20500	1990-1999	ladybirds	0
179500	20500	2010-2019	orthopterans	0
179500	21500	2000-2009	orthopterans	0
179500	21500	2010-2019	orthopterans	0
179500	22500	1990-1999	ladybirds	0
179500	23500	1990-1999	ladybirds	0
179500	24500	1990-1999	ladybirds	0
179500	25500	2000-2009	ladybirds	0
179500	27500	2000-2009	ladybirds	0
179500	28500	2000-2009	ladybirds	0
179500	29500	1990-1999	orthopterans	0
179500	30500	1990-1999	ladybirds	0
179500	30500	2010-2019	orthopterans	0
179500	31500	2000-2009	ladybirds	0
179500	31500	2010-2019	ladybirds	0
179500	32500	2000-2009	ladybirds	0
179500	33500	1990-1999	ladybirds	0
179500	33500	2010-2019	ladybirds	0
179500	34500	2010-2019	ladybirds	0
179500	37500	1990-1999	ladybirds	0
179500	37500	2010-2019	ladybirds	0
179500	38500	2010-2019	orthopterans	0
179500	39500	2010-2019	orthopterans	0
179500	41500	1990-1999	ladybirds	0
179500	44500	1990-1999	orthopterans	0
179500	47500	2010-2019	ladybirds	0
179500	48500	2010-2019	ladybirds	0
179500	53500	1990-1999	ladybirds	0
179500	53500	2010-2019	carabids	0
179500	205500	2000-2009	orthopterans	0
179500	205500	2010-2019	ladybirds	0
179500	208500	2000-2009	orthopterans	0
179500	223500	2000-2009	orthopterans	0
179500	225500	2010-2019	carabids	0
179500	225500	2010-2019	orthopterans	0
179500	226500	2010-2019	ladybirds	0
179500	631500	1990-1999	orthopterans	0
179500	635500	1990-1999	orthopterans	0
179500	641500	2000-2009	ladybirds	0
179500	665500	2010-2019	odonates	0
179500	692500	2010-2019	carabids	0
179500	692500	2010-2019	hoverflies	0
179500	695500	2010-2019	ladybirds	0
179500	704500	2000-2009	ladybirds	0
179500	719500	2010-2019	hoverflies	0
179500	767500	2010-2019	odonates	0
179500	768500	2010-2019	ladybirds	0
179500	827500	2000-2009	hoverflies	0
179500	830500	2000-2009	hoverflies	0
180000	19000	2000-2009	wasps	0
180000	30000	1990-1999	bees	0
180000	30000	1990-1999	wasps	0
180000	30000	2010-2019	wasps	0
180000	34000	2010-2019	wasps	0
180000	36000	1990-1999	bees	0
180000	36000	2010-2019	wasps	0
180000	44000	2000-2009	wasps	0
180000	226000	2010-2019	wasps	0
180500	19500	2010-2019	orthopterans	0
180500	19500	2010-2019	ladybirds	0
180500	20500	2010-2019	ladybirds	0
180500	22500	2000-2009	orthopterans	0
180500	30500	2010-2019	carabids	0
180500	30500	2010-2019	orthopterans	0
180500	30500	2010-2019	ladybirds	0
180500	31500	1990-1999	orthopterans	0
180500	31500	1990-1999	ladybirds	0
180500	32500	2010-2019	carabids	0
180500	33500	2010-2019	ladybirds	0
180500	34500	2010-2019	ladybirds	0
180500	35500	2010-2019	orthopterans	0
180500	36500	2000-2009	orthopterans	0
180500	36500	2010-2019	ladybirds	0
180500	44500	2000-2009	ladybirds	0
180500	45500	2010-2019	ladybirds	0
180500	48500	1990-1999	ladybirds	0
180500	49500	1990-1999	ladybirds	0
180500	51500	2010-2019	ladybirds	0
180500	60500	1990-1999	ladybirds	0
180500	203500	1990-1999	ladybirds	0
180500	203500	2010-2019	ladybirds	0
180500	205500	2010-2019	ladybirds	0
180500	206500	1990-1999	ladybirds	0
180500	206500	2010-2019	orthopterans	0
180500	208500	2010-2019	orthopterans	0
180500	211500	1990-1999	ladybirds	0
180500	225500	2000-2009	ladybirds	0
180500	232500	1990-1999	orthopterans	0
180500	232500	2010-2019	carabids	0
180500	709500	2010-2019	hoverflies	0
180500	713500	2010-2019	ladybirds	0
180500	713500	2010-2019	hoverflies	0
180500	719500	2010-2019	ladybirds	0
180500	739500	2010-2019	hoverflies	0
180500	833500	2010-2019	hoverflies	0
180500	872500	2000-2009	carabids	0
180500	875500	1990-1999	carabids	0
180500	875500	1990-1999	orthopterans	0
180500	876500	1990-1999	orthopterans	0
180500	891500	2010-2019	hoverflies	0
181000	830000	2000-2009	wasps	0
181500	21500	1990-1999	orthopterans	0
181500	32500	2000-2009	carabids	0
181500	35500	2000-2009	orthopterans	0
181500	35500	2010-2019	orthopterans	0
181500	39500	1990-1999	ladybirds	0
181500	40500	2000-2009	ladybirds	0
181500	41500	2000-2009	ladybirds	0
181500	44500	1990-1999	ladybirds	0
181500	44500	2000-2009	ladybirds	0
181500	44500	2010-2019	orthopterans	0
181500	44500	2010-2019	ladybirds	0
181500	45500	1990-1999	ladybirds	0
181500	45500	2010-2019	orthopterans	0
181500	50500	1990-1999	ladybirds	0
181500	203500	2010-2019	ladybirds	0
181500	204500	1990-1999	ladybirds	0
181500	204500	2000-2009	orthopterans	0
181500	204500	2010-2019	ladybirds	0
181500	205500	1990-1999	ladybirds	0
181500	205500	1990-1999	hoverflies	0
181500	208500	1990-1999	orthopterans	0
181500	223500	2010-2019	orthopterans	0
181500	223500	2010-2019	ladybirds	0
181500	232500	2010-2019	carabids	0
181500	232500	2010-2019	ladybirds	0
181500	684500	2010-2019	carabids	0
181500	695500	2010-2019	ladybirds	0
181500	695500	2010-2019	hoverflies	0
181500	696500	2010-2019	hoverflies	0
181500	711500	2010-2019	hoverflies	0
181500	721500	2010-2019	hoverflies	0
181500	727500	2010-2019	ladybirds	0
181500	729500	2010-2019	ladybirds	0
181500	737500	2010-2019	ladybirds	0
181500	739500	2010-2019	orthopterans	0
181500	791500	2000-2009	hoverflies	0
181500	828500	2000-2009	orthopterans	0
181500	874500	1990-1999	orthopterans	0
181500	891500	2000-2009	ladybirds	0
182000	32000	2000-2009	bees	0
182000	44000	2000-2009	wasps	0
182500	31500	2010-2019	orthopterans	0
182500	39500	2000-2009	orthopterans	0
182500	43500	2010-2019	ladybirds	0
182500	46500	1990-1999	orthopterans	0
182500	47500	1990-1999	ladybirds	0
182500	47500	2010-2019	ladybirds	0
182500	56500	2010-2019	orthopterans	0
182500	60500	1990-1999	orthopterans	0
182500	60500	2010-2019	orthopterans	0
182500	62500	2010-2019	ladybirds	0
182500	205500	2010-2019	ladybirds	0
182500	206500	1990-1999	orthopterans	0
182500	206500	1990-1999	ladybirds	0
182500	206500	2000-2009	ladybirds	0
182500	206500	2010-2019	ladybirds	0
182500	208500	2000-2009	orthopterans	0
182500	212500	2000-2009	orthopterans	0
182500	222500	2010-2019	orthopterans	0
182500	223500	2010-2019	ladybirds	0
182500	690500	2010-2019	carabids	0
182500	694500	2010-2019	ladybirds	0
182500	694500	2010-2019	hoverflies	0
182500	696500	2010-2019	ladybirds	0
182500	697500	2010-2019	hoverflies	0
182500	701500	2010-2019	hoverflies	0
182500	704500	2010-2019	hoverflies	0
182500	705500	2010-2019	ladybirds	0
182500	728500	2010-2019	hoverflies	0
182500	738500	2010-2019	ladybirds	0
182500	739500	2000-2009	carabids	0
182500	740500	2010-2019	hoverflies	0
182500	829500	2000-2009	ladybirds	0
182500	841500	2000-2009	hoverflies	0
182500	852500	2000-2009	carabids	0
183000	35000	2010-2019	wasps	0
183500	40500	2000-2009	orthopterans	0
183500	43500	2010-2019	ladybirds	0
183500	44500	1990-1999	ladybirds	0
183500	44500	2010-2019	ladybirds	0
183500	54500	2010-2019	orthopterans	0
183500	55500	1990-1999	orthopterans	0
183500	59500	1990-1999	ladybirds	0
183500	62500	2010-2019	carabids	0
183500	62500	2010-2019	ladybirds	0
183500	63500	1990-1999	ladybirds	0
183500	206500	2000-2009	ladybirds	0
183500	222500	1990-1999	ladybirds	0
183500	223500	1990-1999	ladybirds	0
183500	699500	2000-2009	ladybirds	0
183500	727500	2010-2019	hoverflies	0
183500	729500	2010-2019	hoverflies	0
183500	739500	2000-2009	ladybirds	0
183500	739500	2010-2019	ladybirds	0
183500	763500	1990-1999	hoverflies	0
183500	765500	2010-2019	orthopterans	0
183500	836500	2000-2009	ladybirds	0
183500	840500	2000-2009	hoverflies	0
184000	34000	2010-2019	wasps	0
184000	223000	1990-1999	bees	0
184500	31500	1990-1999	carabids	0
184500	32500	1990-1999	ladybirds	0
184500	34500	2010-2019	ladybirds	0
184500	38500	1990-1999	orthopterans	0
184500	39500	1990-1999	orthopterans	0
184500	69500	1990-1999	orthopterans	0
184500	69500	1990-1999	ladybirds	0
184500	69500	2010-2019	ladybirds	0
184500	212500	2000-2009	orthopterans	0
184500	222500	1990-1999	orthopterans	0
184500	222500	2000-2009	orthopterans	0
184500	222500	2000-2009	ladybirds	0
184500	223500	2010-2019	orthopterans	0
184500	223500	2010-2019	ladybirds	0
184500	684500	2010-2019	hoverflies	0
184500	693500	2010-2019	ladybirds	0
184500	694500	2010-2019	ladybirds	0
184500	699500	2010-2019	ladybirds	0
184500	701500	2000-2009	hoverflies	0
184500	712500	2000-2009	ladybirds	0
184500	712500	2010-2019	hoverflies	0
184500	713500	2010-2019	hoverflies	0
184500	723500	2000-2009	ladybirds	0
184500	724500	1990-1999	hoverflies	0
184500	725500	2010-2019	ladybirds	0
184500	742500	2010-2019	ladybirds	0
184500	743500	2010-2019	hoverflies	0
184500	798500	2010-2019	carabids	0
184500	826500	2000-2009	hoverflies	0
184500	834500	2000-2009	hoverflies	0
184500	843500	2000-2009	carabids	0
184500	843500	2000-2009	ladybirds	0
184500	894500	1990-1999	orthopterans	0
184500	894500	2010-2019	hoverflies	0
185000	32000	2010-2019	wasps	0
185000	75000	2010-2019	wasps	0
185000	76000	2010-2019	wasps	0
185500	34500	2010-2019	orthopterans	0
185500	34500	2010-2019	hoverflies	0
185500	53500	1990-1999	orthopterans	0
185500	69500	1990-1999	orthopterans	0
185500	70500	1990-1999	orthopterans	0
185500	70500	2000-2009	hoverflies	0
185500	75500	2000-2009	ladybirds	0
185500	203500	2000-2009	ladybirds	0
185500	206500	2000-2009	orthopterans	0
185500	206500	2010-2019	orthopterans	0
185500	212500	2010-2019	orthopterans	0
185500	215500	2000-2009	orthopterans	0
185500	218500	2000-2009	orthopterans	0
185500	218500	2000-2009	ladybirds	0
185500	219500	1990-1999	hoverflies	0
185500	220500	2000-2009	orthopterans	0
185500	222500	2000-2009	ladybirds	0
185500	222500	2000-2009	hoverflies	0
185500	686500	2010-2019	hoverflies	0
185500	688500	2010-2019	hoverflies	0
185500	722500	2010-2019	hoverflies	0
185500	728500	2010-2019	hoverflies	0
185500	729500	2000-2009	ladybirds	0
185500	729500	2010-2019	ladybirds	0
185500	730500	2010-2019	ladybirds	0
185500	731500	2000-2009	ladybirds	0
185500	741500	2010-2019	ladybirds	0
185500	742500	2010-2019	ladybirds	0
185500	743500	2010-2019	ladybirds	0
185500	744500	2010-2019	orthopterans	0
186000	215000	1990-1999	bees	0
186500	33500	1990-1999	ladybirds	0
186500	33500	2010-2019	ladybirds	0
186500	53500	1990-1999	ladybirds	0
186500	61500	1990-1999	orthopterans	0
186500	61500	1990-1999	ladybirds	0
186500	62500	1990-1999	carabids	0
186500	62500	1990-1999	orthopterans	0
186500	65500	1990-1999	ladybirds	0
186500	68500	1990-1999	ladybirds	0
186500	73500	1990-1999	ladybirds	0
186500	76500	2010-2019	orthopterans	0
186500	202500	1990-1999	orthopterans	0
186500	203500	1990-1999	carabids	0
186500	203500	1990-1999	hoverflies	0
186500	203500	2000-2009	ladybirds	0
186500	205500	2000-2009	orthopterans	0
186500	206500	1990-1999	orthopterans	0
186500	213500	2010-2019	orthopterans	0
186500	216500	1990-1999	odonates	0
186500	216500	1990-1999	hoverflies	0
186500	216500	2000-2009	orthopterans	0
186500	221500	2000-2009	hoverflies	0
186500	659500	2000-2009	carabids	0
186500	690500	2010-2019	ladybirds	0
186500	712500	1990-1999	orthopterans	0
186500	712500	2010-2019	hoverflies	0
186500	717500	2010-2019	hoverflies	0
186500	720500	2010-2019	hoverflies	0
186500	727500	2010-2019	hoverflies	0
186500	730500	2010-2019	ladybirds	0
186500	731500	2000-2009	hoverflies	0
186500	732500	2000-2009	ladybirds	0
186500	732500	2000-2009	hoverflies	0
186500	732500	2010-2019	ladybirds	0
186500	742500	2000-2009	ladybirds	0
186500	801500	2000-2009	hoverflies	0
187000	33000	2010-2019	wasps	0
187500	35500	1990-1999	carabids	0
187500	35500	2010-2019	ladybirds	0
187500	36500	1990-1999	carabids	0
187500	49500	1990-1999	ladybirds	0
187500	62500	1990-1999	orthopterans	0
187500	66500	1990-1999	ladybirds	0
187500	66500	2010-2019	ladybirds	0
187500	69500	1990-1999	ladybirds	0
187500	71500	1990-1999	ladybirds	0
187500	75500	2010-2019	carabids	0
187500	202500	1990-1999	ladybirds	0
187500	202500	2000-2009	orthopterans	0
187500	205500	1990-1999	hoverflies	0
187500	206500	1990-1999	ladybirds	0
187500	210500	1990-1999	orthopterans	0
187500	210500	1990-1999	hoverflies	0
187500	210500	2000-2009	orthopterans	0
187500	217500	1990-1999	orthopterans	0
187500	222500	1990-1999	hoverflies	0
187500	222500	2000-2009	orthopterans	0
187500	644500	1990-1999	orthopterans	0
187500	656500	1990-1999	orthopterans	0
187500	698500	2000-2009	hoverflies	0
187500	699500	2000-2009	hoverflies	0
187500	716500	2010-2019	hoverflies	0
187500	729500	2010-2019	ladybirds	0
187500	733500	2000-2009	hoverflies	0
187500	734500	2000-2009	hoverflies	0
187500	734500	2010-2019	ladybirds	0
187500	743500	2000-2009	ladybirds	0
187500	744500	2010-2019	ladybirds	0
187500	869500	2000-2009	carabids	0
187500	880500	1990-1999	orthopterans	0
188000	198000	2000-2009	wasps	0
188500	37500	2000-2009	hoverflies	0
188500	37500	2010-2019	orthopterans	0
188500	39500	1990-1999	ladybirds	0
188500	41500	2000-2009	ladybirds	0
188500	47500	2000-2009	ladybirds	0
188500	48500	1990-1999	ladybirds	0
188500	51500	1990-1999	ladybirds	0
188500	53500	1990-1999	ladybirds	0
188500	56500	2010-2019	ladybirds	0
188500	61500	1990-1999	ladybirds	0
188500	68500	1990-1999	ladybirds	0
188500	74500	2000-2009	orthopterans	0
188500	76500	2010-2019	ladybirds	0
188500	196500	1990-1999	ladybirds	0
188500	198500	1990-1999	orthopterans	0
188500	199500	2000-2009	orthopterans	0
188500	199500	2010-2019	carabids	0
188500	199500	2010-2019	orthopterans	0
188500	200500	2000-2009	orthopterans	0
188500	200500	2010-2019	orthopterans	0
188500	205500	1990-1999	ladybirds	0
188500	222500	1990-1999	orthopterans	0
188500	223500	2010-2019	orthopterans	0
188500	237500	2000-2009	orthopterans	0
188500	239500	2010-2019	carabids	0
188500	628500	1990-1999	orthopterans	0
188500	629500	1990-1999	orthopterans	0
188500	636500	2010-2019	hoverflies	0
188500	727500	2010-2019	hoverflies	0
188500	729500	2000-2009	ladybirds	0
188500	734500	2010-2019	ladybirds	0
188500	745500	2010-2019	orthopterans	0
188500	745500	2010-2019	ladybirds	0
188500	825500	1990-1999	ladybirds	0
188500	879500	1990-1999	orthopterans	0
188500	880500	1990-1999	orthopterans	0
188500	896500	1990-1999	orthopterans	0
189000	39000	1990-1999	wasps	0
189500	37500	2000-2009	hoverflies	0
189500	38500	2000-2009	ladybirds	0
189500	38500	2000-2009	hoverflies	0
189500	54500	1990-1999	ladybirds	0
189500	76500	2010-2019	orthopterans	0
189500	76500	2010-2019	ladybirds	0
189500	77500	2010-2019	orthopterans	0
189500	196500	1990-1999	ladybirds	0
189500	196500	2000-2009	ladybirds	0
189500	197500	2000-2009	ladybirds	0
189500	198500	1990-1999	ladybirds	0
189500	198500	1990-1999	hoverflies	0
189500	198500	2000-2009	orthopterans	0
189500	200500	1990-1999	hoverflies	0
189500	200500	2000-2009	ladybirds	0
189500	202500	1990-1999	ladybirds	0
189500	231500	2010-2019	ladybirds	0
189500	238500	2000-2009	orthopterans	0
189500	240500	2000-2009	orthopterans	0
189500	738500	2000-2009	ladybirds	0
189500	738500	2000-2009	hoverflies	0
189500	738500	2010-2019	hoverflies	0
189500	739500	2010-2019	ladybirds	0
189500	744500	2000-2009	hoverflies	0
189500	746500	2010-2019	ladybirds	0
189500	828500	2000-2009	hoverflies	0
189500	871500	2010-2019	ladybirds	0
189500	891500	2010-2019	hoverflies	0
190000	198000	1990-1999	wasps	0
190000	779000	2000-2009	wasps	0
190500	38500	2010-2019	orthopterans	0
190500	43500	2000-2009	ladybirds	0
190500	50500	2000-2009	ladybirds	0
190500	196500	1990-1999	hoverflies	0
190500	205500	2010-2019	ladybirds	0
190500	206500	1990-1999	odonates	0
190500	215500	2000-2009	orthopterans	0
190500	231500	1990-1999	ladybirds	0
190500	240500	2000-2009	orthopterans	0
190500	240500	2010-2019	ladybirds	0
190500	628500	2010-2019	ladybirds	0
190500	632500	1990-1999	orthopterans	0
190500	649500	1990-1999	carabids	0
190500	733500	2010-2019	hoverflies	0
190500	734500	2000-2009	ladybirds	0
190500	734500	2010-2019	hoverflies	0
190500	736500	2010-2019	ladybirds	0
190500	737500	2000-2009	hoverflies	0
190500	738500	2010-2019	ladybirds	0
190500	744500	2010-2019	hoverflies	0
190500	745500	2000-2009	ladybirds	0
190500	745500	2010-2019	hoverflies	0
190500	755500	2010-2019	hoverflies	0
190500	781500	2000-2009	hoverflies	0
190500	839500	2000-2009	ladybirds	0
191000	195000	2000-2009	wasps	0
191500	37500	1990-1999	orthopterans	0
191500	37500	1990-1999	hoverflies	0
191500	37500	2010-2019	orthopterans	0
191500	38500	2000-2009	ladybirds	0
191500	40500	2010-2019	orthopterans	0
191500	49500	2000-2009	ladybirds	0
191500	59500	2010-2019	ladybirds	0
191500	63500	2000-2009	orthopterans	0
191500	64500	2000-2009	orthopterans	0
191500	72500	1990-1999	orthopterans	0
191500	75500	2000-2009	orthopterans	0
191500	77500	2000-2009	orthopterans	0
191500	195500	1990-1999	carabids	0
191500	195500	1990-1999	ladybirds	0
191500	196500	1990-1999	ladybirds	0
191500	205500	2010-2019	ladybirds	0
191500	207500	2000-2009	orthopterans	0
191500	207500	2010-2019	ladybirds	0
191500	232500	2000-2009	odonates	0
191500	633500	2010-2019	hoverflies	0
191500	647500	1990-1999	orthopterans	0
191500	686500	2010-2019	hoverflies	0
191500	728500	1990-1999	ladybirds	0
191500	736500	2010-2019	ladybirds	0
191500	737500	2010-2019	ladybirds	0
191500	738500	2000-2009	hoverflies	0
191500	739500	2010-2019	ladybirds	0
191500	740500	2010-2019	ladybirds	0
191500	740500	2010-2019	hoverflies	0
191500	745500	2000-2009	hoverflies	0
191500	746500	2010-2019	ladybirds	0
191500	870500	1990-1999	carabids	0
191500	870500	1990-1999	hoverflies	0
191500	872500	1990-1999	carabids	0
191500	872500	1990-1999	ladybirds	0
191500	877500	1990-1999	orthopterans	0
192000	77000	1990-1999	bees	0
192000	78000	1990-1999	wasps	0
192000	196000	2000-2009	wasps	0
192500	61500	2000-2009	ladybirds	0
192500	63500	2010-2019	orthopterans	0
192500	64500	2000-2009	orthopterans	0
192500	65500	2000-2009	orthopterans	0
192500	70500	1990-1999	ladybirds	0
192500	74500	2010-2019	carabids	0
192500	77500	2000-2009	orthopterans	0
192500	77500	2010-2019	ladybirds	0
192500	80500	2010-2019	ladybirds	0
192500	195500	2010-2019	orthopterans	0
192500	195500	2010-2019	ladybirds	0
192500	220500	2010-2019	ladybirds	0
192500	670500	2010-2019	hoverflies	0
192500	703500	2010-2019	hoverflies	0
192500	704500	2010-2019	hoverflies	0
192500	733500	1990-1999	hoverflies	0
192500	736500	2010-2019	ladybirds	0
192500	749500	2010-2019	hoverflies	0
192500	816500	2010-2019	orthopterans	0
193000	80000	2000-2009	wasps	0
193000	201000	2000-2009	bees	0
193000	652000	2010-2019	bees	0
193500	41500	2000-2009	ladybirds	0
193500	46500	2000-2009	ladybirds	0
193500	51500	2000-2009	orthopterans	0
193500	52500	1990-1999	ladybirds	0
193500	54500	1990-1999	ladybirds	0
193500	59500	1990-1999	ladybirds	0
193500	59500	2010-2019	ladybirds	0
193500	78500	1990-1999	ladybirds	0
193500	195500	2000-2009	orthopterans	0
193500	202500	2010-2019	orthopterans	0
193500	202500	2010-2019	ladybirds	0
193500	209500	1990-1999	ladybirds	0
193500	233500	2000-2009	ladybirds	0
193500	237500	2010-2019	ladybirds	0
193500	649500	2010-2019	carabids	0
193500	716500	2010-2019	hoverflies	0
193500	723500	2010-2019	hoverflies	0
193500	730500	2010-2019	hoverflies	0
193500	732500	2010-2019	hoverflies	0
193500	742500	2000-2009	hoverflies	0
193500	750500	2000-2009	hoverflies	0
193500	750500	2010-2019	hoverflies	0
193500	816500	2010-2019	hoverflies	0
193500	817500	2010-2019	hoverflies	0
193500	818500	2010-2019	carabids	0
193500	818500	2010-2019	hoverflies	0
193500	822500	2000-2009	hoverflies	0
193500	857500	2010-2019	hoverflies	0
194000	736000	2010-2019	wasps	0
194000	820000	1990-1999	bees	0
194000	858000	1990-1999	wasps	0
194500	48500	2000-2009	ladybirds	0
194500	53500	1990-1999	ladybirds	0
194500	60500	2010-2019	carabids	0
194500	63500	1990-1999	ladybirds	0
194500	66500	1990-1999	orthopterans	0
194500	76500	1990-1999	ladybirds	0
194500	79500	1990-1999	orthopterans	0
194500	80500	1990-1999	orthopterans	0
194500	80500	2000-2009	ladybirds	0
194500	80500	2010-2019	carabids	0
194500	199500	1990-1999	orthopterans	0
194500	201500	1990-1999	ladybirds	0
194500	208500	1990-1999	hoverflies	0
194500	215500	2010-2019	ladybirds	0
194500	230500	2010-2019	carabids	0
194500	635500	2010-2019	hoverflies	0
194500	650500	1990-1999	carabids	0
194500	726500	2000-2009	hoverflies	0
194500	727500	2000-2009	hoverflies	0
194500	741500	2000-2009	hoverflies	0
194500	741500	2010-2019	ladybirds	0
194500	748500	2010-2019	ladybirds	0
194500	750500	2000-2009	hoverflies	0
194500	807500	2010-2019	ladybirds	0
194500	858500	2010-2019	carabids	0
194500	889500	1990-1999	hoverflies	0
194500	894500	2010-2019	hoverflies	0
195000	201000	2000-2009	bees	0
195500	41500	2010-2019	orthopterans	0
195500	43500	2000-2009	ladybirds	0
195500	50500	2000-2009	ladybirds	0
195500	52500	2000-2009	ladybirds	0
195500	55500	2000-2009	ladybirds	0
195500	55500	2010-2019	ladybirds	0
195500	60500	1990-1999	orthopterans	0
195500	66500	2000-2009	orthopterans	0
195500	67500	1990-1999	orthopterans	0
195500	77500	1990-1999	ladybirds	0
195500	79500	1990-1999	orthopterans	0
195500	79500	1990-1999	ladybirds	0
195500	79500	2000-2009	ladybirds	0
195500	199500	1990-1999	orthopterans	0
195500	205500	1990-1999	odonates	0
195500	206500	1990-1999	ladybirds	0
195500	216500	2010-2019	ladybirds	0
195500	223500	2010-2019	ladybirds	0
195500	224500	2000-2009	orthopterans	0
195500	224500	2010-2019	orthopterans	0
195500	225500	1990-1999	orthopterans	0
195500	225500	2010-2019	orthopterans	0
195500	230500	2010-2019	carabids	0
195500	649500	1990-1999	carabids	0
195500	676500	2010-2019	ladybirds	0
195500	754500	2010-2019	hoverflies	0
195500	772500	2000-2009	carabids	0
195500	822500	2000-2009	orthopterans	0
195500	825500	2010-2019	orthopterans	0
195500	844500	2010-2019	ladybirds	0
195500	857500	2000-2009	carabids	0
195500	889500	2010-2019	hoverflies	0
196000	77000	2010-2019	wasps	0
196000	81000	2000-2009	bees	0
196000	193000	1990-1999	wasps	0
196000	199000	2010-2019	wasps	0
196000	823000	2000-2009	bees	0
196500	43500	1990-1999	ladybirds	0
196500	47500	2000-2009	ladybirds	0
196500	48500	2000-2009	ladybirds	0
196500	51500	2000-2009	ladybirds	0
196500	53500	1990-1999	orthopterans	0
196500	53500	2000-2009	ladybirds	0
196500	54500	1990-1999	ladybirds	0
196500	57500	2010-2019	ladybirds	0
196500	67500	1990-1999	ladybirds	0
196500	67500	2000-2009	orthopterans	0
196500	74500	1990-1999	orthopterans	0
196500	79500	1990-1999	ladybirds	0
196500	79500	2000-2009	orthopterans	0
196500	80500	2000-2009	ladybirds	0
196500	193500	1990-1999	carabids	0
196500	193500	1990-1999	hoverflies	0
196500	194500	1990-1999	ladybirds	0
196500	202500	2010-2019	orthopterans	0
196500	203500	2010-2019	ladybirds	0
196500	205500	2010-2019	orthopterans	0
196500	211500	1990-1999	hoverflies	0
196500	212500	2000-2009	orthopterans	0
196500	218500	2010-2019	ladybirds	0
196500	223500	2000-2009	orthopterans	0
196500	561500	1990-1999	orthopterans	0
196500	646500	2010-2019	carabids	0
196500	697500	2010-2019	orthopterans	0
196500	713500	2000-2009	ladybirds	0
196500	713500	2000-2009	hoverflies	0
196500	713500	2010-2019	ladybirds	0
196500	732500	2000-2009	hoverflies	0
196500	735500	2000-2009	ladybirds	0
196500	743500	2010-2019	hoverflies	0
196500	744500	2010-2019	ladybirds	0
196500	867500	1990-1999	orthopterans	0
196500	887500	1990-1999	orthopterans	0
196500	914500	1990-1999	hoverflies	0
196500	915500	2000-2009	hoverflies	0
197500	49500	2010-2019	ladybirds	0
197500	59500	1990-1999	orthopterans	0
197500	59500	2000-2009	orthopterans	0
197500	60500	2000-2009	orthopterans	0
197500	60500	2010-2019	ladybirds	0
197500	64500	1990-1999	orthopterans	0
197500	64500	2010-2019	ladybirds	0
197500	71500	2000-2009	ladybirds	0
197500	75500	2000-2009	orthopterans	0
197500	76500	2000-2009	orthopterans	0
197500	81500	2000-2009	ladybirds	0
197500	193500	2000-2009	odonates	0
197500	194500	1990-1999	carabids	0
197500	195500	1990-1999	orthopterans	0
197500	195500	2000-2009	ladybirds	0
197500	196500	2010-2019	ladybirds	0
197500	201500	2010-2019	orthopterans	0
197500	202500	2010-2019	ladybirds	0
197500	204500	1990-1999	orthopterans	0
197500	215500	1990-1999	ladybirds	0
197500	216500	1990-1999	orthopterans	0
197500	217500	1990-1999	hoverflies	0
197500	731500	2010-2019	hoverflies	0
197500	735500	2010-2019	hoverflies	0
197500	744500	2010-2019	ladybirds	0
197500	762500	2010-2019	hoverflies	0
197500	844500	1990-1999	carabids	0
197500	870500	2000-2009	ladybirds	0
197500	875500	1990-1999	orthopterans	0
197500	889500	2000-2009	orthopterans	0
197500	912500	2010-2019	hoverflies	0
198500	43500	2000-2009	ladybirds	0
198500	61500	2010-2019	ladybirds	0
198500	67500	2000-2009	orthopterans	0
198500	69500	1990-1999	ladybirds	0
198500	69500	2000-2009	orthopterans	0
198500	72500	2010-2019	ladybirds	0
198500	80500	1990-1999	orthopterans	0
198500	194500	1990-1999	ladybirds	0
198500	194500	2000-2009	hoverflies	0
198500	195500	1990-1999	ladybirds	0
198500	197500	2010-2019	carabids	0
198500	201500	2000-2009	ladybirds	0
198500	202500	2010-2019	orthopterans	0
198500	206500	2010-2019	ladybirds	0
198500	211500	1990-1999	orthopterans	0
198500	221500	1990-1999	ladybirds	0
198500	562500	1990-1999	orthopterans	0
198500	571500	2010-2019	ladybirds	0
198500	646500	2010-2019	orthopterans	0
198500	732500	2010-2019	orthopterans	0
198500	754500	2010-2019	ladybirds	0
199000	57000	2010-2019	bees	0
199000	859000	1990-1999	wasps	0
199500	40500	2000-2009	ladybirds	0
199500	40500	2010-2019	orthopterans	0
199500	40500	2010-2019	ladybirds	0
199500	42500	2000-2009	ladybirds	0
199500	42500	2010-2019	orthopterans	0
199500	46500	1990-1999	ladybirds	0
199500	46500	2000-2009	carabids	0
199500	50500	2010-2019	orthopterans	0
199500	51500	2010-2019	orthopterans	0
199500	52500	2010-2019	odonates	0
199500	59500	2000-2009	ladybirds	0
199500	60500	1990-1999	ladybirds	0
199500	63500	1990-1999	orthopterans	0
199500	72500	2010-2019	ladybirds	0
199500	77500	1990-1999	orthopterans	0
199500	80500	1990-1999	orthopterans	0
199500	80500	2000-2009	orthopterans	0
199500	81500	2000-2009	orthopterans	0
199500	81500	2010-2019	orthopterans	0
199500	194500	1990-1999	ladybirds	0
199500	555500	2000-2009	ladybirds	0
199500	555500	2010-2019	ladybirds	0
199500	646500	1990-1999	carabids	0
199500	686500	2010-2019	hoverflies	0
199500	717500	2010-2019	carabids	0
199500	745500	1990-1999	orthopterans	0
199500	863500	1990-1999	carabids	0
199500	909500	1990-1999	hoverflies	0
199600	746300	2000-2009	butterflies	0
2e+05	194000	2010-2019	bees	0
200500	41500	2010-2019	orthopterans	0
200500	50500	2010-2019	ladybirds	0
200500	52500	1990-1999	orthopterans	0
200500	52500	2010-2019	ladybirds	0
200500	55500	1990-1999	ladybirds	0
200500	62500	1990-1999	orthopterans	0
200500	63500	1990-1999	orthopterans	0
200500	63500	2000-2009	orthopterans	0
200500	70500	1990-1999	ladybirds	0
[truncated: 142,889 more rows]
