# Supplementary material for: Trait mediation explains decadal distributional shifts for a wide range of insect taxa
Source: Nat Commun. 2025 Aug 30;16:8131. doi: 10.1038/s41467-025-63093-y (PMC12398571; doi:10.1038/s41467-025-63093-y)
Supplement: Supplementary file 4 — Source Data [file 41467_2025_63093_MOESM4_ESM.zip › source_data/figure_S2.csv]

ins	xp	reduced	weight_exp	MCC_sd	MCC	n
butterflies	bag_20	FALSE	0.5	0.146373225848215	0.472082400720305	1160
butterflies	cv_0	FALSE	0.5	0.159654325694607	0.449483446638764	174
butterflies	cv_0	FALSE	1	0.115590050581655	0.364761373515932	174
butterflies	cv_0	TRUE	0.5	0.153678623131847	0.386282210333343	174
butterflies	cv_0	TRUE	1	0.112113281666336	0.310148801629521	174
butterflies	cv_3	FALSE	0.5	0.174869662463691	0.32792194303643	174
butterflies	cv_3	FALSE	1	0.137903003966504	0.280901605078552	174
butterflies	cv_3	TRUE	0.5	0.165880160956536	0.275660855807405	174
butterflies	cv_3	TRUE	1	0.129406910290514	0.243848764524351	174
moths	bag_20	FALSE	0.5	0.167640591465072	0.429387927164727	8700
moths	cv_0	FALSE	0.5	0.175655063061904	0.389870992282776	1305
moths	cv_0	FALSE	1	0.147685812991746	0.341528990212817	1305
moths	cv_0	TRUE	0.5	0.175505749874812	0.367622719300924	1305
moths	cv_0	TRUE	1	0.146429530751246	0.334854311506421	1305
moths	cv_3	FALSE	0.5	0.198534844585502	0.343309412543907	1305
moths	cv_3	FALSE	1	0.163703971467174	0.325555257164347	1305
moths	cv_3	TRUE	0.5	0.198525221435929	0.315292120571793	1305
moths	cv_3	TRUE	1	0.162473582947751	0.298431015789962	1305
odonates	bag_20	FALSE	0.5	0.115269146276392	0.325206732343668	820
odonates	cv_0	FALSE	0.5	0.157419383115428	0.247599762640616	123
odonates	cv_0	FALSE	1	0.11618093879533	0.220668713419299	123
odonates	cv_0	TRUE	0.5	0.154640371105484	0.224813516995747	123
odonates	cv_0	TRUE	1	0.10881213196363	0.204748919559138	123
odonates	cv_3	FALSE	0.5	0.150054385058666	0.200469897419879	123
odonates	cv_3	FALSE	1	0.125765723219814	0.184756237043764	123
odonates	cv_3	TRUE	0.5	0.144568498904312	0.186490608140188	123
odonates	cv_3	TRUE	1	0.123395851564383	0.162299904509153	123
orthopterans	bag_20	FALSE	1	0.102313130736329	0.273868419804632	460
orthopterans	cv_0	FALSE	0.5	0.111798495151836	0.237571343988505	69
orthopterans	cv_0	FALSE	1	0.068770699037313	0.21278499451775	69
orthopterans	cv_0	TRUE	0.5	0.117409771273156	0.203839521417607	69
orthopterans	cv_0	TRUE	1	0.0692492105838826	0.198460321749069	69
orthopterans	cv_3	FALSE	0.5	0.122566267431065	0.150610669490383	69
orthopterans	cv_3	FALSE	1	0.0931839471896001	0.173510221795387	69
orthopterans	cv_3	TRUE	0.5	0.127374390651235	0.126924186590101	69
orthopterans	cv_3	TRUE	1	0.0876910315173836	0.15537837118549	69
carabids	bag_20	FALSE	1	0.0541300850221119	0.140750417266232	2300
carabids	cv_0	FALSE	0.5	0.114976767562235	0.125823387484417	345
carabids	cv_0	FALSE	1	0.0515417974681242	0.11321742592735	345
carabids	cv_0	TRUE	0.5	0.126293943715614	0.108652269696658	345
carabids	cv_0	TRUE	1	0.0496235713505082	0.0953598791240887	345
carabids	cv_3	FALSE	0.5	0.0919459474317985	0.0592022466074071	345
carabids	cv_3	FALSE	1	0.0555157108140114	0.0889937487518299	345
carabids	cv_3	TRUE	0.5	0.0950926638075807	0.0514660797708185	345
carabids	cv_3	TRUE	1	0.0511295534204974	0.073848659753536	345
ladybirds	bag_20	FALSE	1	0.0605374061961225	0.0988671059360743	900
ladybirds	cv_0	FALSE	0.5	0.0961668547699418	0.0587034101983655	138
ladybirds	cv_0	FALSE	1	0.0597950645216434	0.0733040311689654	138
ladybirds	cv_0	TRUE	0.5	0.0836605559904508	0.0417364596305546	138
ladybirds	cv_0	TRUE	1	0.055825462853148	0.0674184090526582	138
ladybirds	cv_3	FALSE	0.5	0.0775517390975772	0.0406643199924347	138
ladybirds	cv_3	FALSE	1	0.0574089143616706	0.0640224598531884	138
ladybirds	cv_3	TRUE	0.5	0.0670707804367478	0.0288928847536503	138
ladybirds	cv_3	TRUE	1	0.0539900670622466	0.0557114440267463	138
bees	bag_20	FALSE	1	0.0614911055896047	0.125724323809465	3800
bees	cv_0	FALSE	0.5	0.0934209449272003	0.0574111417147373	570
bees	cv_0	FALSE	1	0.0655331825749776	0.0942938198650122	570
bees	cv_0	TRUE	0.5	0.0894421233461848	0.0393140662927294	570
bees	cv_0	TRUE	1	0.0572417027043696	0.0910038169694164	570
bees	cv_3	FALSE	0.5	0.0796564612581608	0.0346515098530307	570
bees	cv_3	FALSE	1	0.0637678957603696	0.0757142969895801	570
bees	cv_3	TRUE	0.5	0.0653489937111921	0.0193159086898194	570
bees	cv_3	TRUE	1	0.0582845205247522	0.0739308119527651	570
wasps	bag_20	FALSE	1	0.0550353357167963	0.121560378228272	3020
wasps	cv_0	FALSE	0.5	0.00525308614589767	0.000336065530516129	735
wasps	cv_0	FALSE	1	0.0404138418859253	0.0486827595342223	735
wasps	cv_0	TRUE	0.5	0	0	735
wasps	cv_0	TRUE	1	0.0364127138135316	0.0422070942690588	735
wasps	cv_3	FALSE	0.5	0.00121292888265349	4.4739555834771e-05	735
wasps	cv_3	FALSE	1	0.0383334401614263	0.0376360877264092	735
wasps	cv_3	TRUE	0.5	0.00435812538504366	0.000160751876542456	735
wasps	cv_3	TRUE	1	0.0353506829096948	0.0350117589190954	735
hoverflies	bag_20	FALSE	1	0.0589704368831239	0.111850230109014	3880
hoverflies	cv_0	FALSE	0.5	0.0768633289165549	0.0280889778281526	699
hoverflies	cv_0	FALSE	1	0.0475874082009579	0.0637807503136119	699
hoverflies	cv_0	TRUE	0.5	0.0227270711639383	0.00413222113826211	699
hoverflies	cv_0	TRUE	1	0.0426370845464912	0.0553882756882051	699
hoverflies	cv_3	FALSE	0.5	0.0353151633859646	0.00542917508469789	699
hoverflies	cv_3	FALSE	1	0.0474776708695987	0.0398967922885162	699
hoverflies	cv_3	TRUE	0.5	0.0120341191499621	0.000777278302713182	699
hoverflies	cv_3	TRUE	1	0.0448729710956335	0.0362982348815435	699
