# Supplementary material for: Trait mediation explains decadal distributional shifts for a wide range of insect taxa
Source: Nat Commun. 2025 Aug 30;16:8131. doi: 10.1038/s41467-025-63093-y (PMC12398571; doi:10.1038/s41467-025-63093-y)
Supplement: Supplementary file 4 — Source Data [file 41467_2025_63093_MOESM4_ESM.zip › source_data/figure_S4.csv]

species	insect	meta	direction	value	value_c
Abax parallelepipedus	orthopterans	insect size	1	2.90141413098073	high
Abraxas grossulariata	moths	habitat breadth	1	0.0559287338488203	medium
Abraxas grossulariata	moths	insect size	1	1.00240462113268	high
Abraxas grossulariata	moths	voltinism	1	-0.450401391676076	low
Abraxas sylvata	moths	habitat breadth	1	-0.498697876818647	low
Abraxas sylvata	moths	insect size	1	0.697064646948065	high
Abraxas sylvata	moths	voltinism	1	-0.450401391676076	low
Abrostola tripartita	moths	habitat breadth	1	-0.221384571484914	medium
Abrostola tripartita	moths	insect size	1	-0.117175284210902	medium
Abrostola tripartita	moths	voltinism	1	1.12600347919019	medium
Abrostola triplasia	moths	habitat breadth	1	-0.221384571484914	medium
Abrostola triplasia	moths	insect size	1	-0.117175284210902	medium
Abrostola triplasia	moths	voltinism	1	1.12600347919019	medium
Acasis viretata	moths	habitat breadth	1	-0.498697876818647	low
Acasis viretata	moths	insect size	1	-0.931415215369868	low
Acasis viretata	moths	voltinism	1	2.70240835005645	high
Achlya flavicornis	moths	habitat breadth	1	0.333242039182554	medium
Achlya flavicornis	moths	insect size	1	0.391724672763452	high
Achlya flavicornis	moths	voltinism	1	-0.450401391676076	low
Acronicta aceris	moths	habitat breadth	1	-0.498697876818647	low
Acronicta aceris	moths	insect size	1	0.697064646948065	high
Acronicta aceris	moths	voltinism	1	-0.450401391676076	low
Acronicta alni	moths	habitat breadth	1	0.0559287338488203	medium
Acronicta alni	moths	insect size	1	0.188164689973711	medium
Acronicta alni	moths	voltinism	1	-0.450401391676076	low
Acronicta menyanthidis	moths	habitat breadth	1	-0.498697876818647	low
Acronicta menyanthidis	moths	insect size	1	0.289944681368582	high
Acronicta menyanthidis	moths	voltinism	1	-0.450401391676076	low
Acronicta psi	moths	habitat breadth	1	2.55174848185242	high
Acronicta psi	moths	insect size	1	0.391724672763452	high
Acronicta psi	moths	voltinism	1	-0.450401391676076	low
Acronicta rumicis	moths	habitat breadth	1	0.887868649850022	high
Acronicta rumicis	moths	insect size	1	0.289944681368582	high
Acronicta rumicis	moths	voltinism	1	1.12600347919019	medium
Acupalpus dubius	orthopterans	insect size	1	1	high
Acupalpus parvulus	orthopterans	insect size	1	-1.0783099569577	low
Adalia bipunctata	ladybirds	insect size	1	0.483288973163529	high
Adalia bipunctata	ladybirds	voltinism	1	0.653015982214916	high
Adalia decempunctata	ladybirds	insect size	1	0.191951883740452	medium
Adalia decempunctata	ladybirds	voltinism	1	0.123829171731209	high
Aeshna affinis	odonates	habitat breadth	1	-0.651947737243687	low
Aeshna affinis	odonates	insect size	1	1.16089598508674	high
Aeshna affinis	odonates	voltinism	1	0.44885814656266	medium
Aeshna caerulea	odonates	habitat breadth	1	-0.651947737243687	low
Aeshna caerulea	odonates	insect size	1	1.06828276178669	high
Aeshna caerulea	odonates	voltinism	1	-1.09521387761289	low
Aeshna cyanea	odonates	habitat breadth	1	0.105721254688165	medium
Aeshna cyanea	odonates	insect size	1	2.04072160643727	high
Aeshna cyanea	odonates	voltinism	1	0.44885814656266	medium
Aeshna grandis	odonates	habitat breadth	1	1.62105923855187	high
Aeshna grandis	odonates	insect size	1	1.94810838313721	high
Aeshna grandis	odonates	voltinism	1	-0.323177865525115	low
Aeshna isosceles	odonates	habitat breadth	1	-0.651947737243687	low
Aeshna isosceles	odonates	insect size	1	1.57765548993699	high
Aeshna isosceles	odonates	voltinism	1	-0.323177865525115	low
Aeshna juncea	odonates	habitat breadth	1	0.105721254688165	medium
Aeshna juncea	odonates	insect size	1	1.94810838313721	high
Aeshna juncea	odonates	voltinism	1	-0.323177865525115	low
Aeshna mixta	odonates	habitat breadth	1	0.863390246620017	high
Aeshna mixta	odonates	insect size	1	1.16089598508674	high
Aeshna mixta	odonates	voltinism	1	0.44885814656266	medium
Aethalura punctulata	moths	habitat breadth	1	-0.221384571484914	medium
Aethalura punctulata	moths	insect size	1	-0.422515258395514	low
Aethalura punctulata	moths	voltinism	1	-0.450401391676076	low
Aglais io	butterflies	habitat breadth	1	1.04872029276605	high
Aglais io	butterflies	insect size	1	1.38195548201699	high
Aglais io	butterflies	voltinism	1	1.14877729877593	high
Aglais urticae	butterflies	habitat breadth	1	1.04872029276605	high
Aglais urticae	butterflies	insect size	1	0.475251301433143	high
Aglais urticae	butterflies	voltinism	1	1.14877729877593	high
Agonum duftschmidi	orthopterans	insect size	1	0.179718326159616	medium
Agonum fuliginosum	orthopterans	insect size	1	-0.352524409005401	medium
Agonum gracile	orthopterans	insect size	1	-0.328331557406991	medium
Agonum muelleri	orthopterans	insect size	1	0.0829469197659764	medium
Agonum sexpunctatum	orthopterans	insect size	1	0.603093229131789	high
Agonum viduum	orthopterans	insect size	1	-0.00172806082845806	medium
Agriopis aurantiaria	moths	habitat breadth	1	-0.221384571484914	medium
Agriopis aurantiaria	moths	insect size	1	0.493504664158323	high
Agriopis aurantiaria	moths	voltinism	1	-0.450401391676076	low
Agriopis leucophaearia	moths	habitat breadth	1	-0.776011182152381	low
Agriopis leucophaearia	moths	insect size	1	-0.218955275605772	medium
Agriopis leucophaearia	moths	voltinism	1	-0.450401391676076	low
Agriopis marginaria	moths	habitat breadth	1	0.0559287338488203	medium
Agriopis marginaria	moths	insect size	1	0.289944681368582	high
Agriopis marginaria	moths	voltinism	1	-0.450401391676076	low
Agrochola circellaris	moths	habitat breadth	1	-0.498697876818647	low
Agrochola circellaris	moths	insect size	1	-0.0153952928160308	medium
Agrochola circellaris	moths	voltinism	1	-0.450401391676076	low
Agrochola helvola	moths	habitat breadth	1	0.333242039182554	medium
Agrochola helvola	moths	insect size	1	0.08638469857884	medium
Agrochola helvola	moths	voltinism	1	-0.450401391676076	low
Agrochola litura	moths	habitat breadth	1	0.0559287338488203	medium
Agrochola litura	moths	insect size	1	-0.218955275605772	medium
Agrochola litura	moths	voltinism	1	-0.450401391676076	low
Agrochola lota	moths	habitat breadth	1	0.333242039182554	medium
Agrochola lota	moths	insect size	1	-0.0153952928160308	medium
Agrochola lota	moths	voltinism	1	-0.450401391676076	low
Agrochola lychnidis	moths	habitat breadth	1	0.0559287338488203	medium
Agrochola lychnidis	moths	insect size	1	-0.0153952928160308	medium
Agrochola lychnidis	moths	voltinism	1	-0.450401391676076	low
Agrochola macilenta	moths	habitat breadth	1	0.0559287338488203	medium
Agrochola macilenta	moths	insect size	1	-0.320735267000643	medium
Agrochola macilenta	moths	voltinism	1	-0.450401391676076	low
Agrotis clavis	moths	habitat breadth	1	0.333242039182554	medium
Agrotis clavis	moths	insect size	1	-0.117175284210902	medium
Agrotis clavis	moths	voltinism	1	-0.450401391676076	low
Agrotis exclamationis	moths	habitat breadth	1	3.38368839785363	high
Agrotis exclamationis	moths	insect size	1	0.08638469857884	medium
Agrotis exclamationis	moths	voltinism	1	2.70240835005645	high
Agrotis puta	moths	habitat breadth	1	1.16518195518376	high
Agrotis puta	moths	insect size	1	-0.524295249790385	low
Agrotis puta	moths	voltinism	1	2.70240835005645	high
Agrotis segetum	moths	habitat breadth	1	-1.60795109815358	low
Agrotis segetum	moths	insect size	1	0.391724672763452	high
Agrotis segetum	moths	voltinism	1	1.12600347919019	medium
Agrotis trux	moths	habitat breadth	1	-1.60795109815358	low
Agrotis trux	moths	insect size	1	0.188164689973711	medium
Agrotis trux	moths	voltinism	1	-0.450401391676076	low
Agrotis vestigialis	moths	habitat breadth	1	-1.05332448748612	low
Agrotis vestigialis	moths	insect size	1	-0.117175284210902	medium
Agrotis vestigialis	moths	voltinism	1	-0.450401391676076	low
Alcis jubata	moths	habitat breadth	1	-0.221384571484914	medium
Alcis jubata	moths	insect size	1	-0.422515258395514	low
Alcis jubata	moths	voltinism	1	-0.450401391676076	low
Alcis repandata	moths	habitat breadth	1	0.887868649850022	high
Alcis repandata	moths	insect size	1	1.20596460392242	high
Alcis repandata	moths	voltinism	1	-0.450401391676076	low
Allophyes oxyacanthae	moths	habitat breadth	1	-0.498697876818647	low
Allophyes oxyacanthae	moths	insect size	1	0.391724672763452	high
Allophyes oxyacanthae	moths	voltinism	1	-0.450401391676076	low
Alsophila aescularia	moths	habitat breadth	1	-0.498697876818647	low
Alsophila aescularia	moths	insect size	1	0.188164689973711	medium
Alsophila aescularia	moths	voltinism	1	-0.450401391676076	low
Amara aenea	orthopterans	insect size	1	-0.122692318820507	medium
Amara alpina	orthopterans	insect size	1	0.36116471314769	high
Amara apricaria	orthopterans	insect size	1	-0.0622101898244828	medium
Amara bifrons	orthopterans	insect size	1	-0.400910112202221	medium
Amara communis	orthopterans	insect size	1	-0.388813686403016	medium
Amara consularis	orthopterans	insect size	1	0.167621900360411	medium
Amara convexior	orthopterans	insect size	1	-0.110595893021303	medium
Amara curta	orthopterans	insect size	1	1	high
Amara equestris	orthopterans	insect size	1	0.324875435750075	high
Amara eurynota	orthopterans	insect size	1	0.736153912923043	high
Amara familiaris	orthopterans	insect size	1	-0.388813686403016	medium
Amara fulva	orthopterans	insect size	1	0.28858615835246	medium
Amara lunicollis	orthopterans	insect size	1	0.0224647907699517	medium
Amara montivaga	orthopterans	insect size	1	0.119236197163591	medium
Amara ovata	orthopterans	insect size	1	0.179718326159616	medium
Amara plebeja	orthopterans	insect size	1	-0.231560151013352	medium
Amara similata	orthopterans	insect size	1	0.216007603557231	medium
Amara tibialis	orthopterans	insect size	1	-0.715417182981549	low
Amphipoea crinanensis	moths	habitat breadth	1	-0.498697876818647	low
Amphipoea crinanensis	moths	insect size	1	-0.524295249790385	low
Amphipoea crinanensis	moths	voltinism	1	-0.450401391676076	low
Amphipoea fucosa	moths	habitat breadth	1	-1.33063779281985	low
Amphipoea fucosa	moths	insect size	1	-0.320735267000643	medium
Amphipoea fucosa	moths	voltinism	1	-0.450401391676076	low
Amphipoea lucens	moths	habitat breadth	1	-0.498697876818647	low
Amphipoea lucens	moths	insect size	1	-0.218955275605772	medium
Amphipoea lucens	moths	voltinism	1	-0.450401391676076	low
Amphipoea oculea	moths	habitat breadth	1	1.44249526051749	high
Amphipoea oculea	moths	insect size	1	-0.626075241185256	low
Amphipoea oculea	moths	voltinism	1	-0.450401391676076	low
Amphipyra berbera	moths	habitat breadth	1	-0.498697876818647	low
Amphipyra berbera	moths	insect size	1	1.40952458671216	high
Amphipyra berbera	moths	voltinism	1	-0.450401391676076	low
Amphipyra pyramidea	moths	habitat breadth	1	-0.221384571484914	medium
Amphipyra pyramidea	moths	insect size	1	1.40952458671216	high
Amphipyra pyramidea	moths	voltinism	1	-0.450401391676076	low
Amphipyra tragopoginis	moths	habitat breadth	1	0.333242039182554	medium
Amphipyra tragopoginis	moths	insect size	1	0.08638469857884	medium
Amphipyra tragopoginis	moths	voltinism	1	-0.450401391676076	low
Anaplectoides prasina	moths	habitat breadth	1	0.0559287338488203	medium
Anaplectoides prasina	moths	insect size	1	1.20596460392242	high
Anaplectoides prasina	moths	voltinism	1	-0.450401391676076	low
Anasimyia contracta	hoverflies	habitat breadth	1	-0.744527028952727	low
Anasimyia contracta	hoverflies	insect size	1	-0.154811571702697	medium
Anasimyia contracta	hoverflies	voltinism	1	0.0919281637485421	medium
Anasimyia interpuncta	hoverflies	habitat breadth	1	-0.818966494243028	low
Anasimyia interpuncta	hoverflies	insect size	1	0.0317363721990529	medium
Anasimyia interpuncta	hoverflies	voltinism	1	-0.746663586784196	low
Anasimyia lunulata	hoverflies	habitat breadth	1	-0.787063866261471	low
Anasimyia lunulata	hoverflies	insect size	1	-0.341359515604448	medium
Anasimyia lunulata	hoverflies	voltinism	1	0.93051991428128	high
Anasimyia transfuga	hoverflies	habitat breadth	1	-0.935942796842072	low
Anasimyia transfuga	hoverflies	insect size	1	0.218284316100803	high
Anasimyia transfuga	hoverflies	voltinism	1	0.93051991428128	high
Anatis ocellata	ladybirds	insect size	1	2.44981432676929	high
Anatis ocellata	ladybirds	voltinism	1	-0.581753242247067	low
Anax imperator	odonates	habitat breadth	1	1.62105923855187	high
Anax imperator	odonates	insect size	1	1.99441499478724	high
Anax imperator	odonates	voltinism	1	1.22089415865044	high
Anchomenus dorsalis	orthopterans	insect size	1	-0.195270873615737	medium
Andrena alfkenella	bees	habitat breadth	-1	1.14914374465545	low
Andrena alfkenella	bees	insect size	1	-0.763140746157361	low
Andrena alfkenella	bees	voltinism	1	-0.423803105293492	low
Andrena ampla	bees	habitat breadth	-1	1.7773423250671	low
Andrena ampla	bees	insect size	1	-0.591485135859789	medium
Andrena ampla	bees	voltinism	1	-0.423803105293492	low
Andrena angustior	bees	habitat breadth	-1	0.520945164243805	low
Andrena angustior	bees	insect size	1	-0.419829525562217	medium
Andrena angustior	bees	voltinism	1	-0.423803105293492	low
Andrena apicata	bees	habitat breadth	-1	0.520945164243805	low
Andrena apicata	bees	insect size	1	0.384021137294708	high
Andrena apicata	bees	voltinism	1	-0.423803105293492	low
Andrena argentata	bees	habitat breadth	-1	1.14914374465545	low
Andrena argentata	bees	insect size	1	-0.436576414371736	medium
Andrena argentata	bees	voltinism	1	1.28530449966059	medium
Andrena barbilabris	bees	habitat breadth	-1	0.520945164243805	low
Andrena barbilabris	bees	insect size	1	-0.0513979717527929	medium
Andrena barbilabris	bees	voltinism	1	-0.423803105293492	low
Andrena bicolor	bees	habitat breadth	-1	-0.73545199657949	high
Andrena bicolor	bees	insect size	1	-0.34446852591938	medium
Andrena bicolor	bees	voltinism	1	2.99441210461467	high
Andrena bimaculata	bees	habitat breadth	-1	0.520945164243805	low
Andrena bimaculata	bees	insect size	1	0.350527359675669	high
Andrena bimaculata	bees	voltinism	1	2.99441210461467	high
Andrena bucephala	bees	habitat breadth	-1	0.520945164243805	low
Andrena bucephala	bees	insect size	1	-0.176999637824187	medium
Andrena bucephala	bees	voltinism	1	-0.423803105293492	low
Andrena chrysosceles	bees	habitat breadth	-1	1.14914374465545	low
Andrena chrysosceles	bees	insect size	1	-0.428202969966976	medium
Andrena chrysosceles	bees	voltinism	1	-0.423803105293492	low
Andrena cineraria	bees	habitat breadth	-1	-0.107253416167842	medium
Andrena cineraria	bees	insect size	1	0.400768026104227	high
Andrena cineraria	bees	voltinism	1	1.28530449966059	medium
Andrena clarkella	bees	habitat breadth	-1	-0.107253416167842	medium
Andrena clarkella	bees	insect size	1	0.492875914556583	high
Andrena clarkella	bees	voltinism	1	-0.423803105293492	low
Andrena coitana	bees	habitat breadth	-1	-0.73545199657949	high
Andrena coitana	bees	insect size	1	-0.704526635324044	low
Andrena coitana	bees	voltinism	1	-0.423803105293492	low
Andrena congruens	bees	habitat breadth	-1	0.520945164243805	low
Andrena congruens	bees	insect size	1	-0.0513979717527929	medium
Andrena congruens	bees	voltinism	1	2.99441210461467	high
Andrena denticulata	bees	habitat breadth	-1	-1.36365057699114	high
Andrena denticulata	bees	insect size	1	-0.210493415443226	medium
Andrena denticulata	bees	voltinism	1	-0.423803105293492	low
Andrena dorsata	bees	habitat breadth	-1	-1.99184915740279	high
Andrena dorsata	bees	insect size	1	-0.369588859133659	medium
Andrena dorsata	bees	voltinism	1	2.99441210461467	high
Andrena falsifica	bees	habitat breadth	-1	0.520945164243805	low
Andrena falsifica	bees	insect size	1	-0.813381412585919	low
Andrena falsifica	bees	voltinism	1	1.28530449966059	medium
Andrena ferox	bees	habitat breadth	-1	0.520945164243805	low
Andrena ferox	bees	insect size	1	0.0155895834852841	medium
Andrena ferox	bees	voltinism	1	-0.423803105293492	low
Andrena flavipes	bees	habitat breadth	-1	-1.99184915740279	high
Andrena flavipes	bees	insect size	1	-0.0597714161575524	medium
Andrena flavipes	bees	voltinism	1	2.99441210461467	high
Andrena florea	bees	habitat breadth	-1	0.520945164243805	low
Andrena florea	bees	insect size	1	0.0490833611043227	medium
Andrena florea	bees	voltinism	1	-0.423803105293492	low
Andrena fucata	bees	habitat breadth	-1	-0.73545199657949	high
Andrena fucata	bees	insect size	1	-0.11838552699087	medium
Andrena fucata	bees	voltinism	1	-0.423803105293492	low
Andrena fulva	bees	habitat breadth	-1	0.520945164243805	low
Andrena fulva	bees	insect size	1	0.250046026818554	high
Andrena fulva	bees	voltinism	1	-0.423803105293492	low
Andrena fulvago	bees	habitat breadth	-1	-0.73545199657949	high
Andrena fulvago	bees	insect size	1	-0.243987193062264	medium
Andrena fulvago	bees	voltinism	1	-0.423803105293492	low
Andrena fuscipes	bees	habitat breadth	-1	0.520945164243805	low
Andrena fuscipes	bees	insect size	1	-0.160252749014668	medium
Andrena fuscipes	bees	voltinism	1	-0.423803105293492	low
Andrena gravida	bees	habitat breadth	-1	-0.73545199657949	high
Andrena gravida	bees	insect size	1	0.0993240275328805	medium
Andrena gravida	bees	voltinism	1	-0.423803105293492	low
Andrena haemorrhoa	bees	habitat breadth	-1	-0.107253416167842	medium
Andrena haemorrhoa	bees	insect size	1	0.0407099166995632	medium
Andrena haemorrhoa	bees	voltinism	1	-0.423803105293492	low
Andrena hattorfiana	bees	habitat breadth	-1	0.520945164243805	low
Andrena hattorfiana	bees	insect size	1	0.275166360032833	high
Andrena hattorfiana	bees	voltinism	1	-0.423803105293492	low
Andrena helvola	bees	habitat breadth	-1	0.520945164243805	low
Andrena helvola	bees	insect size	1	-0.0932651937765909	medium
Andrena helvola	bees	voltinism	1	-0.423803105293492	low
Andrena humilis	bees	habitat breadth	-1	-0.107253416167842	medium
Andrena humilis	bees	insect size	1	-0.11001208258611	medium
Andrena humilis	bees	voltinism	1	-0.423803105293492	low
Andrena labialis	bees	habitat breadth	-1	0.520945164243805	low
Andrena labialis	bees	insect size	1	0.266792915628073	high
Andrena labialis	bees	voltinism	1	1.28530449966059	medium
Andrena labiata	bees	habitat breadth	-1	-0.73545199657949	high
Andrena labiata	bees	insect size	1	-0.503563969609813	medium
Andrena labiata	bees	voltinism	1	-0.423803105293492	low
Andrena lapponica	bees	habitat breadth	-1	-0.107253416167842	medium
Andrena lapponica	bees	insect size	1	0.132817805151919	medium
Andrena lapponica	bees	voltinism	1	-0.423803105293492	low
Andrena lathyri	bees	habitat breadth	-1	0.520945164243805	low
Andrena lathyri	bees	insect size	1	0.216552249199515	high
Andrena lathyri	bees	voltinism	1	-0.423803105293492	low
Andrena marginata	bees	habitat breadth	-1	-0.107253416167842	medium
Andrena marginata	bees	insect size	1	-0.352841970324139	medium
Andrena marginata	bees	voltinism	1	-0.423803105293492	low
Andrena minutula	bees	habitat breadth	-1	-1.36365057699114	high
Andrena minutula	bees	insect size	1	-0.830128301395438	low
Andrena minutula	bees	voltinism	1	2.99441210461467	high
Andrena minutuloides	bees	habitat breadth	-1	-0.107253416167842	medium
Andrena minutuloides	bees	insect size	1	-0.972476856276352	low
Andrena minutuloides	bees	voltinism	1	1.28530449966059	medium
Andrena nigriceps	bees	habitat breadth	-1	0.520945164243805	low
Andrena nigriceps	bees	insect size	1	0.132817805151919	medium
Andrena nigriceps	bees	voltinism	1	-0.423803105293492	low
Andrena nigroaenea	bees	habitat breadth	-1	-1.36365057699114	high
Andrena nigroaenea	bees	insect size	1	0.375647692889948	high
Andrena nigroaenea	bees	voltinism	1	-0.423803105293492	low
Andrena nigrospina	bees	habitat breadth	-1	1.7773423250671	low
Andrena nigrospina	bees	insect size	1	0.685465135866055	high
Andrena nigrospina	bees	voltinism	1	-0.423803105293492	low
Andrena nitida	bees	habitat breadth	-1	-1.36365057699114	high
Andrena nitida	bees	insect size	1	0.417514914913746	high
Andrena nitida	bees	voltinism	1	-0.423803105293492	low
Andrena nitidiuscula	bees	habitat breadth	-1	-0.107253416167842	medium
Andrena nitidiuscula	bees	insect size	1	-0.671032857705005	low
Andrena nitidiuscula	bees	voltinism	1	1.28530449966059	medium
Andrena niveata	bees	habitat breadth	-1	-0.73545199657949	high
Andrena niveata	bees	insect size	1	-0.729646968538323	low
Andrena niveata	bees	voltinism	1	-0.423803105293492	low
Andrena ovatula	bees	habitat breadth	-1	-1.36365057699114	high
Andrena ovatula	bees	insect size	1	-0.126758971395629	medium
Andrena ovatula	bees	voltinism	1	-0.423803105293492	low
Andrena pilipes	bees	habitat breadth	-1	-1.36365057699114	high
Andrena pilipes	bees	insect size	1	0.693838580270814	high
Andrena pilipes	bees	voltinism	1	2.99441210461467	high
Andrena praecox	bees	habitat breadth	-1	-0.107253416167842	medium
Andrena praecox	bees	insect size	1	-0.0179041941337544	medium
Andrena praecox	bees	voltinism	1	-0.423803105293492	low
Andrena proxima	bees	habitat breadth	-1	-0.73545199657949	high
Andrena proxima	bees	insect size	1	-0.478443636395534	medium
Andrena proxima	bees	voltinism	1	-0.423803105293492	low
Andrena rosae	bees	habitat breadth	-1	-0.73545199657949	high
Andrena rosae	bees	insect size	1	0.208178804794756	high
Andrena rosae	bees	voltinism	1	2.99441210461467	high
Andrena ruficrus	bees	habitat breadth	-1	-0.73545199657949	high
Andrena ruficrus	bees	insect size	1	-0.352841970324139	medium
Andrena ruficrus	bees	voltinism	1	-0.423803105293492	low
Andrena scotica	bees	habitat breadth	-1	-0.107253416167842	medium
Andrena scotica	bees	insect size	1	0.400768026104227	high
Andrena scotica	bees	voltinism	1	-0.423803105293492	low
Andrena semilaevis	bees	habitat breadth	-1	-0.107253416167842	medium
Andrena semilaevis	bees	insect size	1	-0.78826107937164	low
Andrena semilaevis	bees	voltinism	1	-0.423803105293492	low
Andrena simillima	bees	habitat breadth	-1	-0.107253416167842	medium
Andrena simillima	bees	insect size	1	-0.0848917493718315	medium
Andrena simillima	bees	voltinism	1	-0.423803105293492	low
Andrena subopaca	bees	habitat breadth	-1	0.520945164243805	low
Andrena subopaca	bees	insect size	1	-0.838501745800198	low
Andrena subopaca	bees	voltinism	1	1.28530449966059	medium
Andrena synadelpha	bees	habitat breadth	-1	0.520945164243805	low
Andrena synadelpha	bees	insect size	1	-0.0932651937765909	medium
Andrena synadelpha	bees	voltinism	1	-0.423803105293492	low
Andrena tarsata	bees	habitat breadth	-1	-0.107253416167842	medium
Andrena tarsata	bees	insect size	1	-0.629165635681207	low
Andrena tarsata	bees	voltinism	1	-0.423803105293492	low
Andrena thoracica	bees	habitat breadth	-1	-0.107253416167842	medium
Andrena thoracica	bees	insect size	1	0.710585469080333	high
Andrena thoracica	bees	voltinism	1	1.28530449966059	medium
Andrena tibialis	bees	habitat breadth	-1	-0.107253416167842	medium
Andrena tibialis	bees	insect size	1	0.459382136937545	high
Andrena tibialis	bees	voltinism	1	1.28530449966059	medium
Andrena vaga	bees	habitat breadth	-1	0.520945164243805	low
Andrena vaga	bees	insect size	1	0.241672582413794	high
Andrena vaga	bees	voltinism	1	-0.423803105293492	low
Andrena varians	bees	habitat breadth	-1	0.520945164243805	low
Andrena varians	bees	insect size	1	0.132817805151919	medium
Andrena varians	bees	voltinism	1	-0.423803105293492	low
Andrena wilkella	bees	habitat breadth	-1	-0.107253416167842	medium
Andrena wilkella	bees	insect size	1	-0.0430245273480331	medium
Andrena wilkella	bees	voltinism	1	-0.423803105293492	low
Angerona prunaria	moths	habitat breadth	1	-0.498697876818647	low
Angerona prunaria	moths	insect size	1	1.71486456089677	high
Angerona prunaria	moths	voltinism	1	-0.450401391676076	low
Anisosticta novemdecimpunctata	ladybirds	insect size	1	0.191951883740452	medium
Anisosticta novemdecimpunctata	ladybirds	voltinism	1	-0.581753242247067	low
Anthidium manicatum	bees	habitat breadth	-1	-0.73545199657949	high
Anthidium manicatum	bees	insect size	1	1.02040291205644	high
Anthidium manicatum	bees	voltinism	1	-0.423803105293492	low
Anthocharis cardamines	butterflies	habitat breadth	1	1.04872029276605	high
Anthocharis cardamines	butterflies	insect size	1	0.02189921114122	medium
Anthocharis cardamines	butterflies	voltinism	1	-0.859455608713842	low
Anthophora bimaculata	bees	habitat breadth	-1	1.14914374465545	low
Anthophora bimaculata	bees	insect size	1	0.727332357889853	high
Anthophora bimaculata	bees	voltinism	1	-0.423803105293492	low
Anthophora furcata	bees	habitat breadth	-1	-0.107253416167842	medium
Anthophora furcata	bees	insect size	1	0.660344802651775	high
Anthophora furcata	bees	voltinism	1	-0.423803105293492	low
Anthophora plumipes	bees	habitat breadth	-1	-0.107253416167842	medium
Anthophora plumipes	bees	insect size	1	1.4641954655087	high
Anthophora plumipes	bees	voltinism	1	-0.423803105293492	low
Anthophora quadrimaculata	bees	habitat breadth	-1	1.7773423250671	low
Anthophora quadrimaculata	bees	insect size	1	0.584983803008939	high
Anthophora quadrimaculata	bees	voltinism	1	-0.423803105293492	low
Anthophora retusa	bees	habitat breadth	-1	1.14914374465545	low
Anthophora retusa	bees	insect size	1	1.12925768931831	high
Anthophora retusa	bees	voltinism	1	-0.423803105293492	low
Anticlea derivata	moths	habitat breadth	1	-0.498697876818647	low
Anticlea derivata	moths	insect size	1	-0.320735267000643	medium
Anticlea derivata	moths	voltinism	1	-0.450401391676076	low
Antitype chi	moths	habitat breadth	1	-0.776011182152381	low
Antitype chi	moths	insect size	1	0.08638469857884	medium
Antitype chi	moths	voltinism	1	-0.450401391676076	low
Apamea anceps	moths	habitat breadth	1	0.0559287338488203	medium
Apamea anceps	moths	insect size	1	0.391724672763452	high
Apamea anceps	moths	voltinism	1	-0.450401391676076	low
Apamea crenata	moths	habitat breadth	1	1.16518195518376	high
Apamea crenata	moths	insect size	1	0.697064646948065	high
Apamea crenata	moths	voltinism	1	-0.450401391676076	low
Apamea epomidion	moths	habitat breadth	1	-0.498697876818647	low
Apamea epomidion	moths	insect size	1	0.391724672763452	high
Apamea epomidion	moths	voltinism	1	-0.450401391676076	low
Apamea furva	moths	habitat breadth	1	-0.498697876818647	low
Apamea furva	moths	insect size	1	0.188164689973711	medium
Apamea furva	moths	voltinism	1	-0.450401391676076	low
Apamea lithoxylaea	moths	habitat breadth	1	0.333242039182554	medium
Apamea lithoxylaea	moths	insect size	1	0.798844638342935	high
Apamea lithoxylaea	moths	voltinism	1	-0.450401391676076	low
Apamea monoglypha	moths	habitat breadth	1	4.21562831385483	high
Apamea monoglypha	moths	insect size	1	1.20596460392242	high
Apamea monoglypha	moths	voltinism	1	-0.450401391676076	low
Apamea remissa	moths	habitat breadth	1	0.887868649850022	high
Apamea remissa	moths	insect size	1	0.289944681368582	high
Apamea remissa	moths	voltinism	1	-0.450401391676076	low
Apamea scolopacina	moths	habitat breadth	1	-0.498697876818647	low
Apamea scolopacina	moths	insect size	1	-0.218955275605772	medium
Apamea scolopacina	moths	voltinism	1	-0.450401391676076	low
Apamea sordens	moths	habitat breadth	1	0.333242039182554	medium
Apamea sordens	moths	insect size	1	0.188164689973711	medium
Apamea sordens	moths	voltinism	1	-0.450401391676076	low
Apamea unanimis	moths	habitat breadth	1	0.333242039182554	medium
Apamea unanimis	moths	insect size	1	-0.117175284210902	medium
Apamea unanimis	moths	voltinism	1	-0.450401391676076	low
Apatura iris	butterflies	habitat breadth	1	0.181320798281981	medium
Apatura iris	butterflies	insect size	1	2.40199768517382	high
Apatura iris	butterflies	voltinism	1	-0.859455608713842	low
Apeira syringaria	moths	habitat breadth	1	-0.498697876818647	low
Apeira syringaria	moths	insect size	1	0.798844638342935	high
Apeira syringaria	moths	voltinism	1	-0.450401391676076	low
Aphantopus hyperantus	butterflies	habitat breadth	1	0.470453963110004	high
Aphantopus hyperantus	butterflies	insect size	1	0.0899020246850085	medium
Aphantopus hyperantus	butterflies	voltinism	1	-0.859455608713842	low
Aphidecta obliterata	ladybirds	insect size	1	0.483288973163529	high
Aphidecta obliterata	ladybirds	voltinism	1	-0.581753242247067	low
Apis mellifera	bees	habitat breadth	-1	-2.62004773781443	high
Apis mellifera	bees	insect size	1	0.769199579913651	high
Apis mellifera	bees	voltinism	1	2.99441210461467	high
Aplocera efformata	moths	habitat breadth	1	0.333242039182554	medium
Aplocera efformata	moths	insect size	1	0.188164689973711	medium
Aplocera efformata	moths	voltinism	1	2.70240835005645	high
Aplocera plagiata	moths	habitat breadth	1	0.610555344516288	high
Aplocera plagiata	moths	insect size	1	0.798844638342935	high
Aplocera plagiata	moths	voltinism	1	1.12600347919019	medium
Apocheima hispidaria	moths	habitat breadth	1	-0.776011182152381	low
Apocheima hispidaria	moths	insect size	1	-0.117175284210902	medium
Apocheima hispidaria	moths	voltinism	1	-0.450401391676076	low
Apoda limacodes	moths	habitat breadth	1	-0.498697876818647	low
Apoda limacodes	moths	insect size	1	-1.03319520676474	low
Apoda limacodes	moths	voltinism	1	-0.450401391676076	low
Aporophyla lueneburgensis	moths	habitat breadth	1	-0.776011182152381	low
Aporophyla lueneburgensis	moths	insect size	1	-0.117175284210902	medium
Aporophyla lueneburgensis	moths	voltinism	1	-0.450401391676076	low
Aporophyla lutulenta	moths	habitat breadth	1	0.887868649850022	high
Aporophyla lutulenta	moths	insect size	1	-0.0153952928160308	medium
Aporophyla lutulenta	moths	voltinism	1	-0.450401391676076	low
Aporophyla nigra	moths	habitat breadth	1	1.16518195518376	high
Aporophyla nigra	moths	insect size	1	0.493504664158323	high
Aporophyla nigra	moths	voltinism	1	-0.450401391676076	low
Archanara dissoluta	moths	habitat breadth	1	-1.05332448748612	low
Archanara dissoluta	moths	insect size	1	-0.626075241185256	low
Archanara dissoluta	moths	voltinism	1	-0.450401391676076	low
Arctia caja	moths	habitat breadth	1	1.71980856585122	high
Arctia caja	moths	insect size	1	3.24156443181983	high
Arctia caja	moths	voltinism	1	-0.450401391676076	low
Arctia villica	moths	habitat breadth	1	0.333242039182554	medium
Arctia villica	moths	insect size	1	2.42732450066087	high
Arctia villica	moths	voltinism	1	-0.450401391676076	low
Arenostola phragmitidis	moths	habitat breadth	1	-1.05332448748612	low
Arenostola phragmitidis	moths	insect size	1	-0.320735267000643	medium
Arenostola phragmitidis	moths	voltinism	1	-0.450401391676076	low
Argynnis adippe	butterflies	habitat breadth	1	-0.396945531374066	medium
Argynnis adippe	butterflies	insect size	1	1.15527943687103	high
Argynnis adippe	butterflies	voltinism	1	-0.859455608713842	low
Argynnis aglaja	butterflies	habitat breadth	1	0.759587127938028	high
Argynnis aglaja	butterflies	insect size	1	1.2912850639586	high
Argynnis aglaja	butterflies	voltinism	1	-0.859455608713842	low
Argynnis paphia	butterflies	habitat breadth	1	-0.107812366546043	medium
Argynnis paphia	butterflies	insect size	1	2.12998643099866	high
Argynnis paphia	butterflies	voltinism	1	-0.859455608713842	low
Aricia agestis	butterflies	habitat breadth	1	-0.975211861030113	low
Aricia agestis	butterflies	insect size	1	-1.08881341007399	low
Aricia agestis	butterflies	voltinism	1	1.14877729877593	high
Aricia artaxerxes	butterflies	habitat breadth	1	-1.26434502585814	low
Aricia artaxerxes	butterflies	insect size	1	-1.11148101458859	low
Aricia artaxerxes	butterflies	voltinism	1	-0.859455608713842	low
Asaphidion curtum	orthopterans	insect size	1	-0.896863569969624	low
Asaphidion flavipes	orthopterans	insect size	1	-0.896863569969624	low
Asaphidion pallipes	orthopterans	insect size	1	1	high
Asteroscopus sphinx	moths	habitat breadth	1	-0.498697876818647	low
Asteroscopus sphinx	moths	insect size	1	0.595284655553194	high
Asteroscopus sphinx	moths	voltinism	1	-0.450401391676076	low
Asthena albulata	moths	habitat breadth	1	-0.498697876818647	low
Asthena albulata	moths	insect size	1	-1.33853518094935	low
Asthena albulata	moths	voltinism	1	-0.450401391676076	low
Atethmia centrago	moths	habitat breadth	1	-0.776011182152381	low
Atethmia centrago	moths	insect size	1	-0.0153952928160308	medium
Atethmia centrago	moths	voltinism	1	-0.450401391676076	low
Autographa bractea	moths	habitat breadth	1	0.610555344516288	high
Autographa bractea	moths	insect size	1	0.595284655553194	high
Autographa bractea	moths	voltinism	1	-0.450401391676076	low
Autographa gamma	moths	habitat breadth	1	-1.60795109815358	low
Autographa gamma	moths	insect size	1	0.08638469857884	medium
Autographa gamma	moths	voltinism	1	4.27881322092272	high
Autographa jota	moths	habitat breadth	1	0.0559287338488203	medium
Autographa jota	moths	insect size	1	0.493504664158323	high
Autographa jota	moths	voltinism	1	-0.450401391676076	low
Autographa pulchrina	moths	habitat breadth	1	0.0559287338488203	medium
Autographa pulchrina	moths	insect size	1	0.391724672763452	high
Autographa pulchrina	moths	voltinism	1	-0.450401391676076	low
Axylia putris	moths	habitat breadth	1	0.333242039182554	medium
Axylia putris	moths	insect size	1	-0.320735267000643	medium
Axylia putris	moths	voltinism	1	-0.450401391676076	low
Baccha elongata	hoverflies	habitat breadth	1	1.50992534841068	high
Baccha elongata	hoverflies	insect size	1	-0.154811571702697	medium
Baccha elongata	hoverflies	voltinism	1	0.0919281637485421	medium
Badister bullatus	orthopterans	insect size	1	-0.57026007339109	low
Badister sodalis	orthopterans	insect size	1	-0.884767144170419	low
Bembidion aeneum	orthopterans	insect size	1	-0.981538550564058	low
Bembidion biguttatum	orthopterans	insect size	1	-0.957345698965648	low
Bembidion bruxellense	orthopterans	insect size	1	-0.824285015174394	low
Bembidion dentellum	orthopterans	insect size	1	-0.5944529249895	low
Bembidion guttula	orthopterans	insect size	1	-1.17508136335134	low
Bembidion lampros	orthopterans	insect size	1	-1.06621353115849	low
Bembidion lunulatum	orthopterans	insect size	1	-1.00573140216247	low
Bembidion mannerheimii	orthopterans	insect size	1	-1.18717778915054	low
Bembidion obtusum	orthopterans	insect size	1	-1.17508136335134	low
Bembidion properans	orthopterans	insect size	1	-1.00573140216247	low
Bembidion quadrimaculatum	orthopterans	insect size	1	-1.17508136335134	low
Bembidion tetracolum	orthopterans	insect size	1	-0.606549350788705	low
Bembidion tibiale	orthopterans	insect size	1	-0.485585092796656	medium
Bena bicolorana	moths	habitat breadth	1	-0.776011182152381	low
Bena bicolorana	moths	insect size	1	0.900624629737806	high
Bena bicolorana	moths	voltinism	1	-0.450401391676076	low
Biston betularia	moths	habitat breadth	1	0.0559287338488203	medium
Biston betularia	moths	insect size	1	1.71486456089677	high
Biston betularia	moths	voltinism	1	-0.450401391676076	low
Biston strataria	moths	habitat breadth	1	-0.498697876818647	low
Biston strataria	moths	insect size	1	1.10418461252755	high
Biston strataria	moths	voltinism	1	-0.450401391676076	low
Blera fallax	hoverflies	habitat breadth	1	-0.521208633081826	medium
Blera fallax	hoverflies	insect size	1	0.591380203904304	high
Blera fallax	hoverflies	voltinism	1	-0.746663586784196	low
Boloria euphrosyne	butterflies	habitat breadth	1	0.181320798281981	medium
Boloria euphrosyne	butterflies	insect size	1	-0.0234359978879723	medium
Boloria euphrosyne	butterflies	voltinism	1	0.144660845031043	medium
Boloria selene	butterflies	habitat breadth	1	1.91611978725012	high
Boloria selene	butterflies	insect size	1	-0.0914388114317607	medium
Boloria selene	butterflies	voltinism	1	0.144660845031043	medium
Bombus barbutellus	bees	habitat breadth	-1	0.520945164243805	low
Bombus barbutellus	bees	insect size	1	2.36852746122274	high
Bombus barbutellus	bees	voltinism	1	-0.423803105293492	low
Bombus bohemicus	bees	habitat breadth	-1	-0.73545199657949	high
Bombus bohemicus	bees	insect size	1	1.89124113015144	high
Bombus bohemicus	bees	voltinism	1	-0.423803105293492	low
Bombus campestris	bees	habitat breadth	-1	-1.36365057699114	high
Bombus campestris	bees	insect size	1	1.75726601967529	high
Bombus campestris	bees	voltinism	1	-0.423803105293492	low
Bombus cryptarum	bees	habitat breadth	-1	0.520945164243805	low
Bombus cryptarum	bees	insect size	1	2.27641957277038	high
Bombus cryptarum	bees	voltinism	1	-0.423803105293492	low
Bombus distinguendus	bees	habitat breadth	-1	1.14914374465545	low
Bombus distinguendus	bees	insect size	1	2.62810423777029	high
Bombus distinguendus	bees	voltinism	1	-0.423803105293492	low
Bombus hortorum	bees	habitat breadth	-1	-0.73545199657949	high
Bombus hortorum	bees	insect size	1	2.75370590384168	high
Bombus hortorum	bees	voltinism	1	-0.423803105293492	low
Bombus humilis	bees	habitat breadth	-1	-0.73545199657949	high
Bombus humilis	bees	insect size	1	1.80750668610384	high
Bombus humilis	bees	voltinism	1	-0.423803105293492	low
Bombus hypnorum	bees	habitat breadth	-1	-0.73545199657949	high
Bombus hypnorum	bees	insect size	1	2.84581379229404	high
Bombus hypnorum	bees	voltinism	1	2.99441210461467	high
Bombus jonellus	bees	habitat breadth	-1	-0.73545199657949	high
Bombus jonellus	bees	insect size	1	2.25967268396086	high
Bombus jonellus	bees	voltinism	1	2.99441210461467	high
Bombus lapidarius	bees	habitat breadth	-1	-1.36365057699114	high
Bombus lapidarius	bees	insect size	1	3.02165612479399	high
Bombus lapidarius	bees	voltinism	1	-0.423803105293492	low
Bombus lucorum	bees	habitat breadth	-1	-1.36365057699114	high
Bombus lucorum	bees	insect size	1	2.09220379586567	high
Bombus lucorum	bees	voltinism	1	-0.423803105293492	low
Bombus magnus	bees	habitat breadth	-1	1.7773423250671	low
Bombus magnus	bees	insect size	1	2.18431168431803	high
Bombus magnus	bees	voltinism	1	-0.423803105293492	low
Bombus monticola	bees	habitat breadth	-1	1.7773423250671	low
Bombus monticola	bees	insect size	1	2.27641957277038	high
Bombus monticola	bees	voltinism	1	-0.423803105293492	low
Bombus muscorum	bees	habitat breadth	-1	-1.36365057699114	high
Bombus muscorum	bees	insect size	1	2.26804612836562	high
Bombus muscorum	bees	voltinism	1	-0.423803105293492	low
Bombus pascuorum	bees	habitat breadth	-1	-2.62004773781443	high
Bombus pascuorum	bees	insect size	1	2.10057724027043	high
Bombus pascuorum	bees	voltinism	1	-0.423803105293492	low
Bombus pratorum	bees	habitat breadth	-1	-1.36365057699114	high
Bombus pratorum	bees	insect size	1	2.26804612836562	high
Bombus pratorum	bees	voltinism	1	2.99441210461467	high
Bombus ruderarius	bees	habitat breadth	-1	-0.73545199657949	high
Bombus ruderarius	bees	insect size	1	2.00009590741332	high
Bombus ruderarius	bees	voltinism	1	-0.423803105293492	low
Bombus ruderatus	bees	habitat breadth	-1	0.520945164243805	low
Bombus ruderatus	bees	insect size	1	2.91280134753212	high
Bombus ruderatus	bees	voltinism	1	-0.423803105293492	low
Bombus rupestris	bees	habitat breadth	-1	-0.107253416167842	medium
Bombus rupestris	bees	insect size	1	2.71183868181788	high
Bombus rupestris	bees	voltinism	1	-0.423803105293492	low
Bombus soroeensis	bees	habitat breadth	-1	-0.73545199657949	high
Bombus soroeensis	bees	insect size	1	2.06708346265139	high
Bombus soroeensis	bees	voltinism	1	-0.423803105293492	low
Bombus subterraneus	bees	habitat breadth	-1	-0.107253416167842	medium
Bombus subterraneus	bees	insect size	1	2.68671834860361	high
Bombus subterraneus	bees	voltinism	1	-0.423803105293492	low
Bombus sylvarum	bees	habitat breadth	-1	-0.73545199657949	high
Bombus sylvarum	bees	insect size	1	1.73214568646101	high
Bombus sylvarum	bees	voltinism	1	-0.423803105293492	low
Bombus sylvestris	bees	habitat breadth	-1	-0.107253416167842	medium
Bombus sylvestris	bees	insect size	1	1.63166435360389	high
Bombus sylvestris	bees	voltinism	1	-0.423803105293492	low
Bombus terrestris	bees	habitat breadth	-1	-1.99184915740279	high
Bombus terrestris	bees	insect size	1	2.95466856955591	high
Bombus terrestris	bees	voltinism	1	1.28530449966059	medium
Bombus vestalis	bees	habitat breadth	-1	-1.99184915740279	high
Bombus vestalis	bees	insect size	1	2.36852746122274	high
Bombus vestalis	bees	voltinism	1	-0.423803105293492	low
Brachylomia viminalis	moths	habitat breadth	1	0.333242039182554	medium
Brachylomia viminalis	moths	insect size	1	-0.524295249790385	low
Brachylomia viminalis	moths	voltinism	1	-0.450401391676076	low
Brachyopa bicolor	hoverflies	habitat breadth	1	-0.446769167791525	medium
Brachyopa bicolor	hoverflies	insect size	1	-0.714455403407949	low
Brachyopa bicolor	hoverflies	voltinism	1	-0.746663586784196	low
Brachyopa insensilis	hoverflies	habitat breadth	1	-0.404232330482781	medium
Brachyopa insensilis	hoverflies	insect size	1	-0.714455403407949	low
Brachyopa insensilis	hoverflies	voltinism	1	-0.746663586784196	low
Brachyopa pilosa	hoverflies	habitat breadth	1	-0.425500749137153	medium
Brachyopa pilosa	hoverflies	insect size	1	-0.901003347309699	low
Brachyopa pilosa	hoverflies	voltinism	1	-0.746663586784196	low
Brachyopa scutellaris	hoverflies	habitat breadth	1	-0.244719190574994	medium
Brachyopa scutellaris	hoverflies	insect size	1	-0.901003347309699	low
Brachyopa scutellaris	hoverflies	voltinism	1	-1.58525533731693	low
Brachypalpoides lentus	hoverflies	habitat breadth	1	0.244454438475561	high
Brachypalpoides lentus	hoverflies	insect size	1	1.52411992341306	high
Brachypalpoides lentus	hoverflies	voltinism	1	-0.746663586784196	low
Brachypalpus laphriformis	hoverflies	habitat breadth	1	-0.425500749137153	medium
Brachypalpus laphriformis	hoverflies	insect size	1	1.15102403560956	high
Brachypalpus laphriformis	hoverflies	voltinism	1	-1.58525533731693	low
Brachytron pratense	odonates	habitat breadth	1	0.863390246620017	high
Brachytron pratense	odonates	insect size	1	0.744136480236492	high
Brachytron pratense	odonates	voltinism	1	0.44885814656266	medium
Bradycellus caucasicus	orthopterans	insect size	1	-1.10250280855611	low
Bradycellus harpalinus	orthopterans	insect size	1	-0.969442124764853	low
Bradycellus ruficollis	orthopterans	insect size	1	-1.22346706654816	low
Bradycellus sharpi	orthopterans	insect size	1	-0.908959995768828	low
Bradycellus verbasci	orthopterans	insect size	1	-0.763802886178369	low
Bupalus piniaria	moths	habitat breadth	1	-0.221384571484914	medium
Bupalus piniaria	moths	insect size	1	0.289944681368582	high
Bupalus piniaria	moths	voltinism	1	-0.450401391676076	low
Cabera exanthemata	moths	habitat breadth	1	0.610555344516288	high
Cabera exanthemata	moths	insect size	1	-0.320735267000643	medium
Cabera exanthemata	moths	voltinism	1	1.12600347919019	medium
Cabera pusaria	moths	habitat breadth	1	-0.221384571484914	medium
Cabera pusaria	moths	insect size	1	-0.117175284210902	medium
Cabera pusaria	moths	voltinism	1	1.12600347919019	medium
Calathus fuscipes	orthopterans	insect size	1	1.01437170630476	high
Calathus melanocephalus	orthopterans	insect size	1	-0.146885170418917	medium
Calathus micropterus	orthopterans	insect size	1	-0.207367299414942	medium
Calathus rotundicollis	orthopterans	insect size	1	0.36116471314769	high
Caliprobola speciosa	hoverflies	habitat breadth	1	-0.478671795773082	medium
Caliprobola speciosa	hoverflies	insect size	1	1.89721581121656	high
Caliprobola speciosa	hoverflies	voltinism	1	-2.42384708784967	low
Callicera aurata	hoverflies	habitat breadth	1	-0.287256027883737	medium
Callicera aurata	hoverflies	insect size	1	2.08376375511831	high
Callicera aurata	hoverflies	voltinism	1	-2.42384708784967	low
Callicera rufa	hoverflies	habitat breadth	1	-0.478671795773082	medium
Callicera rufa	hoverflies	insect size	1	0.591380203904304	high
Callicera rufa	hoverflies	voltinism	1	-1.58525533731693	low
Callicera spinolae	hoverflies	habitat breadth	1	-0.404232330482781	medium
Callicera spinolae	hoverflies	insect size	1	2.08376375511831	high
Callicera spinolae	hoverflies	voltinism	1	-2.42384708784967	low
Callimorpha dominula	moths	habitat breadth	1	1.16518195518376	high
Callimorpha dominula	moths	insect size	1	1.71486456089677	high
Callimorpha dominula	moths	voltinism	1	-0.450401391676076	low
Calliteara pudibunda	moths	habitat breadth	1	0.333242039182554	medium
Calliteara pudibunda	moths	insect size	1	0.900624629737806	high
Calliteara pudibunda	moths	voltinism	1	-0.450401391676076	low
Callophrys rubi	butterflies	habitat breadth	1	1.91611978725012	high
Callophrys rubi	butterflies	insect size	1	-1.0661458055594	low
Callophrys rubi	butterflies	voltinism	1	-0.357397381841399	medium
Calodromius spilotus	orthopterans	insect size	1	-1.01782782796167	low
Calophasia lunula	moths	habitat breadth	1	-1.60795109815358	low
Calophasia lunula	moths	insect size	1	-0.422515258395514	low
Calophasia lunula	moths	voltinism	1	2.70240835005645	high
Calopteryx splendens	odonates	habitat breadth	1	-1.40961672917554	low
Calopteryx splendens	odonates	insect size	1	0.281070363736215	high
Calopteryx splendens	odonates	voltinism	1	0.44885814656266	medium
Calopteryx virgo	odonates	habitat breadth	1	-1.40961672917554	low
Calopteryx virgo	odonates	insect size	1	0.281070363736215	high
Calopteryx virgo	odonates	voltinism	1	0.44885814656266	medium
Calvia quattuordecimguttata	ladybirds	insect size	1	0.483288973163529	high
Calvia quattuordecimguttata	ladybirds	voltinism	1	-0.581753242247067	low
Camptogramma bilineata	moths	habitat breadth	1	1.44249526051749	high
Camptogramma bilineata	moths	insect size	1	-0.422515258395514	low
Camptogramma bilineata	moths	voltinism	1	-0.450401391676076	low
Carabus nitens	orthopterans	insect size	1	2.29659284102048	high
Carabus problematicus	orthopterans	insect size	1	3.86912819491712	high
Carabus violaceus	orthopterans	insect size	1	4.11105671090122	high
Caradrina clavipalpis	moths	habitat breadth	1	-1.33063779281985	low
Caradrina clavipalpis	moths	insect size	1	-0.626075241185256	low
Caradrina clavipalpis	moths	voltinism	1	2.70240835005645	high
Caradrina morpheus	moths	habitat breadth	1	0.0559287338488203	medium
Caradrina morpheus	moths	insect size	1	-0.422515258395514	low
Caradrina morpheus	moths	voltinism	1	-0.450401391676076	low
Carterocephalus palaemon	butterflies	habitat breadth	1	0.181320798281981	medium
Carterocephalus palaemon	butterflies	insect size	1	-0.998142992015607	low
Carterocephalus palaemon	butterflies	voltinism	1	-0.859455608713842	low
Catarhoe cuculata	moths	habitat breadth	1	-1.05332448748612	low
Catarhoe cuculata	moths	insect size	1	-0.727855232580126	low
Catarhoe cuculata	moths	voltinism	1	-0.450401391676076	low
Catarhoe rubidata	moths	habitat breadth	1	-0.776011182152381	low
Catarhoe rubidata	moths	insect size	1	-0.524295249790385	low
Catarhoe rubidata	moths	voltinism	1	-0.450401391676076	low
Catocala fraxini	moths	habitat breadth	1	-0.776011182152381	low
Catocala fraxini	moths	insect size	1	5.68428422529673	high
Catocala fraxini	moths	voltinism	1	-0.450401391676076	low
Catocala nupta	moths	habitat breadth	1	0.0559287338488203	medium
Catocala nupta	moths	insect size	1	4.0558043629788	high
Catocala nupta	moths	voltinism	1	-0.450401391676076	low
Celaena haworthii	moths	habitat breadth	1	-0.498697876818647	low
Celaena haworthii	moths	insect size	1	-0.931415215369868	low
Celaena haworthii	moths	voltinism	1	-0.450401391676076	low
Celastrina argiolus	butterflies	habitat breadth	1	-0.68607869620209	low
Celastrina argiolus	butterflies	insect size	1	-0.884804969442626	low
Celastrina argiolus	butterflies	voltinism	1	0.144660845031043	medium
Cepphis advenaria	moths	habitat breadth	1	0.0559287338488203	medium
Cepphis advenaria	moths	insect size	1	-0.218955275605772	medium
Cepphis advenaria	moths	voltinism	1	-0.450401391676076	low
Cerapteryx graminis	moths	habitat breadth	1	-0.498697876818647	low
Cerapteryx graminis	moths	insect size	1	-0.422515258395514	low
Cerapteryx graminis	moths	voltinism	1	-0.450401391676076	low
Cerastis rubricosa	moths	habitat breadth	1	0.333242039182554	medium
Cerastis rubricosa	moths	insect size	1	-0.218955275605772	medium
Cerastis rubricosa	moths	voltinism	1	-0.450401391676076	low
Ceratina cyanea	bees	habitat breadth	-1	-0.73545199657949	high
Ceratina cyanea	bees	insect size	1	-0.855248634609717	low
Ceratina cyanea	bees	voltinism	1	-0.423803105293492	low
Ceriagrion tenellum	odonates	habitat breadth	1	-1.40961672917554	low
Ceriagrion tenellum	odonates	insect size	1	-0.830288315864451	low
Ceriagrion tenellum	odonates	voltinism	1	-0.323177865525115	low
Cerura vinula	moths	habitat breadth	1	0.333242039182554	medium
Cerura vinula	moths	insect size	1	3.44512441460958	high
Cerura vinula	moths	voltinism	1	-0.450401391676076	low
Chalcosyrphus eunotus	hoverflies	habitat breadth	1	-0.478671795773082	medium
Chalcosyrphus eunotus	hoverflies	insect size	1	0.218284316100803	high
Chalcosyrphus eunotus	hoverflies	voltinism	1	-0.746663586784196	low
Chalcosyrphus nemorum	hoverflies	habitat breadth	1	0.467772834346464	high
Chalcosyrphus nemorum	hoverflies	insect size	1	-0.341359515604448	medium
Chalcosyrphus nemorum	hoverflies	voltinism	1	0.0919281637485421	medium
Charanyca trigrammica	moths	habitat breadth	1	0.0559287338488203	medium
Charanyca trigrammica	moths	insect size	1	-0.117175284210902	medium
Charanyca trigrammica	moths	voltinism	1	-0.450401391676076	low
Cheilosia ahenea	hoverflies	habitat breadth	1	-1.04228489011393	low
Cheilosia ahenea	hoverflies	insect size	1	-0.527907459506198	medium
Cheilosia ahenea	hoverflies	voltinism	1	-0.746663586784196	low
Cheilosia albipila	hoverflies	habitat breadth	1	-0.191548143939065	medium
Cheilosia albipila	hoverflies	insect size	1	0.218284316100803	high
Cheilosia albipila	hoverflies	voltinism	1	-0.746663586784196	low
Cheilosia albitarsis	hoverflies	habitat breadth	1	0.797433323489225	high
Cheilosia albitarsis	hoverflies	insect size	1	-0.154811571702697	medium
Cheilosia albitarsis	hoverflies	voltinism	1	-0.746663586784196	low
Cheilosia antiqua	hoverflies	habitat breadth	1	-0.404232330482781	medium
Cheilosia antiqua	hoverflies	insect size	1	-0.901003347309699	low
Cheilosia antiqua	hoverflies	voltinism	1	-0.746663586784196	low
Cheilosia barbata	hoverflies	habitat breadth	1	-0.404232330482781	medium
Cheilosia barbata	hoverflies	insect size	1	-0.527907459506198	medium
Cheilosia barbata	hoverflies	voltinism	1	-0.746663586784196	low
Cheilosia bergenstammi	hoverflies	habitat breadth	1	-0.319158655865295	medium
Cheilosia bergenstammi	hoverflies	insect size	1	0.404832260002554	high
Cheilosia bergenstammi	hoverflies	voltinism	1	0.0919281637485421	medium
Cheilosia caerulescens	hoverflies	habitat breadth	1	-0.765795447607099	low
Cheilosia caerulescens	hoverflies	insect size	1	-0.154811571702697	medium
Cheilosia caerulescens	hoverflies	voltinism	1	0.93051991428128	high
Cheilosia carbonaria	hoverflies	habitat breadth	1	-0.893405959533329	low
Cheilosia carbonaria	hoverflies	insect size	1	0.218284316100803	high
Cheilosia carbonaria	hoverflies	voltinism	1	0.93051991428128	high
Cheilosia chrysocoma	hoverflies	habitat breadth	1	-0.404232330482781	medium
Cheilosia chrysocoma	hoverflies	insect size	1	0.404832260002554	high
Cheilosia chrysocoma	hoverflies	voltinism	1	-0.746663586784196	low
Cheilosia cynocephala	hoverflies	habitat breadth	1	-1.01038226213237	low
Cheilosia cynocephala	hoverflies	insect size	1	-0.341359515604448	medium
Cheilosia cynocephala	hoverflies	voltinism	1	-0.746663586784196	low
Cheilosia fraterna	hoverflies	habitat breadth	1	-0.8402349128974	low
Cheilosia fraterna	hoverflies	insect size	1	0.0317363721990529	medium
Cheilosia fraterna	hoverflies	voltinism	1	0.93051991428128	high
Cheilosia griseiventris	hoverflies	habitat breadth	1	-0.935942796842072	low
Cheilosia griseiventris	hoverflies	insect size	1	-0.341359515604448	medium
Cheilosia griseiventris	hoverflies	voltinism	1	-0.259373785798957	medium
Cheilosia grossa	hoverflies	habitat breadth	1	-0.638184935680868	low
Cheilosia grossa	hoverflies	insect size	1	0.964476091707805	high
Cheilosia grossa	hoverflies	voltinism	1	-0.746663586784196	low
Cheilosia illustrata	hoverflies	habitat breadth	1	-0.393598121155596	medium
Cheilosia illustrata	hoverflies	insect size	1	0.404832260002554	high
Cheilosia illustrata	hoverflies	voltinism	1	0.0919281637485421	medium
Cheilosia impressa	hoverflies	habitat breadth	1	-0.0107665853768989	high
Cheilosia impressa	hoverflies	insect size	1	-0.901003347309699	low
Cheilosia impressa	hoverflies	voltinism	1	0.93051991428128	high
Cheilosia lasiopa	hoverflies	habitat breadth	1	-0.925308587514886	low
Cheilosia lasiopa	hoverflies	insect size	1	-0.154811571702697	medium
Cheilosia lasiopa	hoverflies	voltinism	1	-0.746663586784196	low
Cheilosia latifrons	hoverflies	habitat breadth	1	-0.170279725284687	medium
Cheilosia latifrons	hoverflies	insect size	1	-0.714455403407949	low
Cheilosia latifrons	hoverflies	voltinism	1	0.0919281637485421	medium
Cheilosia longula	hoverflies	habitat breadth	1	0.839970160797969	high
Cheilosia longula	hoverflies	insect size	1	-0.527907459506198	medium
Cheilosia longula	hoverflies	voltinism	1	0.93051991428128	high
Cheilosia mutabilis	hoverflies	habitat breadth	1	0.265722857129933	high
Cheilosia mutabilis	hoverflies	insect size	1	-0.714455403407949	low
Cheilosia mutabilis	hoverflies	voltinism	1	-0.746663586784196	low
Cheilosia nebulosa	hoverflies	habitat breadth	1	-0.65945335433524	low
Cheilosia nebulosa	hoverflies	insect size	1	-0.714455403407949	low
Cheilosia nebulosa	hoverflies	voltinism	1	-0.746663586784196	low
Cheilosia nigripes	hoverflies	habitat breadth	1	-0.765795447607099	low
Cheilosia nigripes	hoverflies	insect size	1	-0.714455403407949	low
Cheilosia nigripes	hoverflies	voltinism	1	-0.746663586784196	low
Cheilosia pagana	hoverflies	habitat breadth	1	0.627285974254252	high
Cheilosia pagana	hoverflies	insect size	1	-0.714455403407949	low
Cheilosia pagana	hoverflies	voltinism	1	0.0919281637485421	medium
Cheilosia proxima	hoverflies	habitat breadth	1	-0.574379679717755	low
Cheilosia proxima	hoverflies	insect size	1	-0.341359515604448	medium
Cheilosia proxima	hoverflies	voltinism	1	0.0919281637485421	medium
Cheilosia psilophthalma	hoverflies	habitat breadth	1	-0.680721772989612	low
Cheilosia psilophthalma	hoverflies	insect size	1	-0.901003347309699	low
Cheilosia psilophthalma	hoverflies	voltinism	1	-0.746663586784196	low
Cheilosia pubera	hoverflies	habitat breadth	1	-0.627550726353682	low
Cheilosia pubera	hoverflies	insect size	1	-0.901003347309699	low
Cheilosia pubera	hoverflies	voltinism	1	-0.746663586784196	low
Cheilosia ranunculi	hoverflies	habitat breadth	1	-0.223450771920622	medium
Cheilosia ranunculi	hoverflies	insect size	1	0.0317363721990529	medium
Cheilosia ranunculi	hoverflies	voltinism	1	-0.746663586784196	low
Cheilosia scutellata	hoverflies	habitat breadth	1	1.16963064994073	high
Cheilosia scutellata	hoverflies	insect size	1	-0.154811571702697	medium
Cheilosia scutellata	hoverflies	voltinism	1	0.0919281637485421	medium
Cheilosia semifasciata	hoverflies	habitat breadth	1	-0.744527028952727	low
Cheilosia semifasciata	hoverflies	insect size	1	-0.714455403407949	low
Cheilosia semifasciata	hoverflies	voltinism	1	-0.746663586784196	low
Cheilosia soror	hoverflies	habitat breadth	1	0.329528113093048	high
Cheilosia soror	hoverflies	insect size	1	-0.341359515604448	medium
Cheilosia soror	hoverflies	voltinism	1	0.0919281637485421	medium
Cheilosia urbana	hoverflies	habitat breadth	1	-0.319158655865295	medium
Cheilosia urbana	hoverflies	insect size	1	-0.901003347309699	low
Cheilosia urbana	hoverflies	voltinism	1	-0.746663586784196	low
Cheilosia uviformis	hoverflies	habitat breadth	1	-0.712624400971169	low
Cheilosia uviformis	hoverflies	insect size	1	-0.527907459506198	medium
Cheilosia uviformis	hoverflies	voltinism	1	-0.746663586784196	low
Cheilosia variabilis	hoverflies	habitat breadth	1	-0.808332284915842	low
Cheilosia variabilis	hoverflies	insect size	1	0.591380203904304	high
Cheilosia variabilis	hoverflies	voltinism	1	-0.746663586784196	low
Cheilosia velutina	hoverflies	habitat breadth	1	-0.850869122224585	low
Cheilosia velutina	hoverflies	insect size	1	-0.341359515604448	medium
Cheilosia velutina	hoverflies	voltinism	1	0.0919281637485421	medium
Cheilosia vernalis	hoverflies	habitat breadth	1	0.212551810494004	high
Cheilosia vernalis	hoverflies	insect size	1	-1.08755129121145	low
Cheilosia vernalis	hoverflies	voltinism	1	0.93051991428128	high
Cheilosia vicina	hoverflies	habitat breadth	1	-0.468037586445897	medium
Cheilosia vicina	hoverflies	insect size	1	-1.08755129121145	low
Cheilosia vicina	hoverflies	voltinism	1	-0.746663586784196	low
Cheilosia vulpina	hoverflies	habitat breadth	1	-0.180913934611879	medium
Cheilosia vulpina	hoverflies	insect size	1	-0.154811571702697	medium
Cheilosia vulpina	hoverflies	voltinism	1	0.93051991428128	high
Chelostoma campanularum	bees	habitat breadth	-1	0.520945164243805	low
Chelostoma campanularum	bees	insect size	1	-1.21530674401438	low
Chelostoma campanularum	bees	voltinism	1	-0.423803105293492	low
Chelostoma florisomne	bees	habitat breadth	-1	0.520945164243805	low
Chelostoma florisomne	bees	insect size	1	-0.629165635681207	low
Chelostoma florisomne	bees	voltinism	1	-0.423803105293492	low
Chesias legatella	moths	habitat breadth	1	0.610555344516288	high
Chesias legatella	moths	insect size	1	0.289944681368582	high
Chesias legatella	moths	voltinism	1	-0.450401391676076	low
Chesias rufata	moths	habitat breadth	1	0.610555344516288	high
Chesias rufata	moths	insect size	1	-0.320735267000643	medium
Chesias rufata	moths	voltinism	1	-0.450401391676076	low
Chiasmia clathrata	moths	habitat breadth	1	0.610555344516288	high
Chiasmia clathrata	moths	insect size	1	-0.727855232580126	low
Chiasmia clathrata	moths	voltinism	1	1.12600347919019	medium
Chilocorus bipustulatus	ladybirds	insect size	1	-0.00227284254159642	medium
Chilocorus bipustulatus	ladybirds	voltinism	1	-0.228962035257929	medium
Chilocorus renipustulatus	ladybirds	insect size	1	0.483288973163529	high
Chilocorus renipustulatus	ladybirds	voltinism	1	-0.581753242247067	low
Chlaenius nigricornis	orthopterans	insect size	1	0.784539616119863	high
Chloroclysta miata	moths	habitat breadth	1	-0.221384571484914	medium
Chloroclysta miata	moths	insect size	1	-0.117175284210902	medium
Chloroclysta miata	moths	voltinism	1	-0.450401391676076	low
Chloroclysta siterata	moths	habitat breadth	1	-0.221384571484914	medium
Chloroclysta siterata	moths	insect size	1	-0.218955275605772	medium
Chloroclysta siterata	moths	voltinism	1	-0.450401391676076	low
Chloroclystis v-ata	moths	habitat breadth	1	0.0559287338488203	medium
Chloroclystis v-ata	moths	insect size	1	-1.44031517234422	low
Chloroclystis v-ata	moths	voltinism	1	2.70240835005645	high
Chorthippus albomarginatus	carabids	habitat breadth	1	0.236747177375518	medium
Chorthippus albomarginatus	carabids	insect size	1	0.209925499145203	medium
Chorthippus albomarginatus	carabids	voltinism	1	0.597420368493125	high
Chorthippus brunneus	carabids	habitat breadth	1	0.557052182060042	high
Chorthippus brunneus	carabids	insect size	1	0.392124988969342	high
Chorthippus brunneus	carabids	voltinism	1	0.597420368493125	high
Chorthippus parallelus	carabids	habitat breadth	1	2.79918721485171	high
Chorthippus parallelus	carabids	insect size	1	0.209925499145203	medium
Chorthippus parallelus	carabids	voltinism	1	0.597420368493125	high
Chorthippus vagans	carabids	habitat breadth	1	-0.724167836678054	low
Chorthippus vagans	carabids	insect size	1	0.0277260093210643	medium
Chorthippus vagans	carabids	voltinism	1	0.597420368493125	high
Chrysogaster cemiteriorum	hoverflies	habitat breadth	1	-0.648819145008054	low
Chrysogaster cemiteriorum	hoverflies	insect size	1	-0.341359515604448	medium
Chrysogaster cemiteriorum	hoverflies	voltinism	1	0.93051991428128	high
Chrysogaster solstitialis	hoverflies	habitat breadth	1	0.47840704367365	high
Chrysogaster solstitialis	hoverflies	insect size	1	-0.341359515604448	medium
Chrysogaster solstitialis	hoverflies	voltinism	1	0.0919281637485421	medium
Chrysogaster virescens	hoverflies	habitat breadth	1	-0.287256027883737	medium
Chrysogaster virescens	hoverflies	insect size	1	-0.527907459506198	medium
Chrysogaster virescens	hoverflies	voltinism	1	-0.746663586784196	low
Chrysotoxum bicinctum	hoverflies	habitat breadth	1	1.29724116186696	high
Chrysotoxum bicinctum	hoverflies	insect size	1	0.591380203904304	high
Chrysotoxum bicinctum	hoverflies	voltinism	1	0.93051991428128	high
Chrysotoxum cautum	hoverflies	habitat breadth	1	-0.149011306630315	medium
Chrysotoxum cautum	hoverflies	insect size	1	1.71066786731481	high
Chrysotoxum cautum	hoverflies	voltinism	1	-0.746663586784196	low
Chrysotoxum elegans	hoverflies	habitat breadth	1	0.0849412985677737	high
Chrysotoxum elegans	hoverflies	insect size	1	1.15102403560956	high
Chrysotoxum elegans	hoverflies	voltinism	1	-0.746663586784196	low
Chrysotoxum festivum	hoverflies	habitat breadth	1	0.106209717222145	high
Chrysotoxum festivum	hoverflies	insect size	1	1.52411992341306	high
Chrysotoxum festivum	hoverflies	voltinism	1	0.0919281637485421	medium
Chrysotoxum vernale	hoverflies	habitat breadth	1	0.116843926549331	high
Chrysotoxum vernale	hoverflies	insect size	1	0.871202119756929	high
Chrysotoxum vernale	hoverflies	voltinism	1	0.0919281637485421	medium
Chrysotoxum verralli	hoverflies	habitat breadth	1	-0.287256027883737	medium
Chrysotoxum verralli	hoverflies	insect size	1	0.964476091707805	high
Chrysotoxum verralli	hoverflies	voltinism	1	-0.746663586784196	low
Cidaria fulvata	moths	habitat breadth	1	0.0559287338488203	medium
Cidaria fulvata	moths	insect size	1	-0.727855232580126	low
Cidaria fulvata	moths	voltinism	1	-0.450401391676076	low
Cilix glaucata	moths	habitat breadth	1	-0.498697876818647	low
Cilix glaucata	moths	insect size	1	-1.03319520676474	low
Cilix glaucata	moths	voltinism	1	2.70240835005645	high
Cleora cinctaria	moths	habitat breadth	1	-1.05332448748612	low
Cleora cinctaria	moths	insect size	1	0.289944681368582	high
Cleora cinctaria	moths	voltinism	1	-0.450401391676076	low
Cleorodes lichenaria	moths	habitat breadth	1	0.333242039182554	medium
Cleorodes lichenaria	moths	insect size	1	-0.117175284210902	medium
Cleorodes lichenaria	moths	voltinism	1	-0.450401391676076	low
Clitostethus arcuatus	ladybirds	insect size	1	-1.35213469020185	low
Clitostethus arcuatus	ladybirds	voltinism	1	1.88004922024627e-15	medium
Clivina fossor	orthopterans	insect size	1	-0.485585092796656	medium
Clostera curtula	moths	habitat breadth	1	0.0559287338488203	medium
Clostera curtula	moths	insect size	1	-0.218955275605772	medium
Clostera curtula	moths	voltinism	1	1.12600347919019	medium
Coccidula rufa	ladybirds	insect size	1	-0.536390839817238	medium
Coccidula rufa	ladybirds	voltinism	1	-0.581753242247067	low
Coccidula scutellata	ladybirds	insect size	1	-0.536390839817238	medium
Coccidula scutellata	ladybirds	voltinism	1	-0.581753242247067	low
Coccinella hieroglyphica	ladybirds	insect size	1	0.33762042845199	medium
Coccinella hieroglyphica	ladybirds	voltinism	1	-0.581753242247067	low
Coccinella magnifica	ladybirds	insect size	1	1.64863733085583	high
Coccinella magnifica	ladybirds	voltinism	1	-0.346559104254303	medium
Coccinella quinquepunctata	ladybirds	insect size	1	0.580401336304556	high
Coccinella quinquepunctata	ladybirds	voltinism	1	0.123829171731209	high
Coccinella septempunctata	ladybirds	insect size	1	1.64863733085583	high
Coccinella septempunctata	ladybirds	voltinism	1	-0.480955754535887	medium
Coccinella undecimpunctata	ladybirds	insect size	1	0.483288973163529	high
Coccinella undecimpunctata	ladybirds	voltinism	1	0.123829171731209	high
Coelioxys conoidea	bees	habitat breadth	-1	0.520945164243805	low
Coelioxys conoidea	bees	insect size	1	0.651971358247016	high
Coelioxys conoidea	bees	voltinism	1	-0.423803105293492	low
Coelioxys elongata	bees	habitat breadth	-1	-0.73545199657949	high
Coelioxys elongata	bees	insect size	1	0.484502470151823	high
Coelioxys elongata	bees	voltinism	1	-0.423803105293492	low
Coelioxys inermis	bees	habitat breadth	-1	-0.107253416167842	medium
Coelioxys inermis	bees	insect size	1	0.291913248842352	high
Coelioxys inermis	bees	voltinism	1	-0.423803105293492	low
Coelioxys mandibularis	bees	habitat breadth	-1	1.7773423250671	low
Coelioxys mandibularis	bees	insect size	1	0.0574568055090825	medium
Coelioxys mandibularis	bees	voltinism	1	-0.423803105293492	low
Coelioxys quadridentata	bees	habitat breadth	-1	-0.107253416167842	medium
Coelioxys quadridentata	bees	insect size	1	0.291913248842352	high
Coelioxys quadridentata	bees	voltinism	1	-0.423803105293492	low
Coelioxys rufescens	bees	habitat breadth	-1	-0.107253416167842	medium
Coelioxys rufescens	bees	insect size	1	0.417514914913746	high
Coelioxys rufescens	bees	voltinism	1	-0.423803105293492	low
Coenagrion hastulatum	odonates	habitat breadth	1	-0.651947737243687	low
Coenagrion hastulatum	odonates	insect size	1	-0.876594927514478	low
Coenagrion hastulatum	odonates	voltinism	1	0.44885814656266	medium
Coenagrion lunulatum	odonates	habitat breadth	1	0.105721254688165	medium
Coenagrion lunulatum	odonates	insect size	1	-0.876594927514478	low
Coenagrion lunulatum	odonates	voltinism	1	-1.86724988970067	low
Coenagrion mercuriale	odonates	habitat breadth	1	-0.651947737243687	low
Coenagrion mercuriale	odonates	insect size	1	-0.876594927514478	low
Coenagrion mercuriale	odonates	voltinism	1	-0.323177865525115	low
Coenagrion puella	odonates	habitat breadth	1	0.863390246620017	high
Coenagrion puella	odonates	insect size	1	-0.64506186926434	low
Coenagrion puella	odonates	voltinism	1	0.44885814656266	medium
Coenagrion pulchellum	odonates	habitat breadth	1	0.105721254688165	medium
Coenagrion pulchellum	odonates	insect size	1	-0.64506186926434	low
Coenagrion pulchellum	odonates	voltinism	1	0.44885814656266	medium
Coenagrion scitulum	odonates	habitat breadth	1	-0.651947737243687	low
Coenagrion scitulum	odonates	insect size	1	-0.876594927514478	low
Coenagrion scitulum	odonates	voltinism	1	-1.86724988970067	low
Coenobia rufa	moths	habitat breadth	1	-0.498697876818647	low
Coenobia rufa	moths	insect size	1	-1.13497519815961	low
Coenobia rufa	moths	voltinism	1	-0.450401391676076	low
Coenocalpe lapidata	moths	habitat breadth	1	-0.498697876818647	low
Coenocalpe lapidata	moths	insect size	1	-0.422515258395514	low
Coenocalpe lapidata	moths	voltinism	1	-0.450401391676076	low
Coenonympha pamphilus	butterflies	habitat breadth	1	0.181320798281981	medium
Coenonympha pamphilus	butterflies	insect size	1	-0.930140178471818	low
Coenonympha pamphilus	butterflies	voltinism	1	1.14877729877593	high
Coenonympha tullia	butterflies	habitat breadth	1	-0.68607869620209	low
Coenonympha tullia	butterflies	insect size	1	-0.386117670121511	medium
Coenonympha tullia	butterflies	voltinism	1	-0.859455608713842	low
Coenophila subrosea	moths	habitat breadth	1	-1.33063779281985	low
Coenophila subrosea	moths	insect size	1	0.595284655553194	high
Coenophila subrosea	moths	voltinism	1	-0.450401391676076	low
Coenotephria salicata	moths	habitat breadth	1	0.610555344516288	high
Coenotephria salicata	moths	insect size	1	-0.626075241185256	low
Coenotephria salicata	moths	voltinism	1	-0.450401391676076	low
Colias croceus	butterflies	habitat breadth	1	-1.26434502585814	low
Colias croceus	butterflies	insect size	1	0.565921719491528	high
Colias croceus	butterflies	voltinism	1	3.1570102062657	high
Colletes cunicularius	bees	habitat breadth	-1	-0.107253416167842	medium
Colletes cunicularius	bees	insect size	1	0.836187135151728	high
Colletes cunicularius	bees	voltinism	1	-0.423803105293492	low
Colletes daviesanus	bees	habitat breadth	-1	-0.73545199657949	high
Colletes daviesanus	bees	insect size	1	0.1160709163424	medium
Colletes daviesanus	bees	voltinism	1	-0.423803105293492	low
Colletes floralis	bees	habitat breadth	-1	0.520945164243805	low
Colletes floralis	bees	insect size	1	0.208178804794756	high
Colletes floralis	bees	voltinism	1	-0.423803105293492	low
Colletes fodiens	bees	habitat breadth	-1	0.520945164243805	low
Colletes fodiens	bees	insect size	1	0.0658302499138419	medium
Colletes fodiens	bees	voltinism	1	-0.423803105293492	low
Colletes halophilus	bees	habitat breadth	-1	1.14914374465545	low
Colletes halophilus	bees	insect size	1	0.735705802294612	high
Colletes halophilus	bees	voltinism	1	-0.423803105293492	low
Colletes hederae	bees	habitat breadth	-1	-0.107253416167842	medium
Colletes hederae	bees	insect size	1	0.685465135866055	high
Colletes hederae	bees	voltinism	1	-0.423803105293492	low
Colletes marginatus	bees	habitat breadth	-1	1.14914374465545	low
Colletes marginatus	bees	insect size	1	-0.176999637824187	medium
Colletes marginatus	bees	voltinism	1	-0.423803105293492	low
Colletes similis	bees	habitat breadth	-1	-1.36365057699114	high
Colletes similis	bees	insect size	1	0.023963027890044	medium
Colletes similis	bees	voltinism	1	-0.423803105293492	low
Colletes succinctus	bees	habitat breadth	-1	-0.107253416167842	medium
Colletes succinctus	bees	insect size	1	0.509622803366102	high
Colletes succinctus	bees	voltinism	1	-0.423803105293492	low
Colocasia coryli	moths	habitat breadth	1	-0.221384571484914	medium
Colocasia coryli	moths	insect size	1	-0.218955275605772	medium
Colocasia coryli	moths	voltinism	1	1.12600347919019	medium
Colostygia multistrigaria	moths	habitat breadth	1	0.887868649850022	high
Colostygia multistrigaria	moths	insect size	1	-0.320735267000643	medium
Colostygia multistrigaria	moths	voltinism	1	-0.450401391676076	low
Colostygia olivata	moths	habitat breadth	1	0.610555344516288	high
Colostygia olivata	moths	insect size	1	-0.524295249790385	low
Colostygia olivata	moths	voltinism	1	-0.450401391676076	low
Colostygia pectinataria	moths	habitat breadth	1	1.44249526051749	high
Colostygia pectinataria	moths	insect size	1	-0.626075241185256	low
Colostygia pectinataria	moths	voltinism	1	1.12600347919019	medium
Colotois pennaria	moths	habitat breadth	1	-0.221384571484914	medium
Colotois pennaria	moths	insect size	1	0.900624629737806	high
Colotois pennaria	moths	voltinism	1	-0.450401391676076	low
Comibaena bajularia	moths	habitat breadth	1	-0.776011182152381	low
Comibaena bajularia	moths	insect size	1	-0.218955275605772	medium
Comibaena bajularia	moths	voltinism	1	-0.450401391676076	low
Conistra ligula	moths	habitat breadth	1	-0.221384571484914	medium
Conistra ligula	moths	insect size	1	-0.524295249790385	low
Conistra ligula	moths	voltinism	1	-0.450401391676076	low
Conistra rubiginea	moths	habitat breadth	1	-0.498697876818647	low
Conistra rubiginea	moths	insect size	1	-0.117175284210902	medium
Conistra rubiginea	moths	voltinism	1	-0.450401391676076	low
Conistra vaccinii	moths	habitat breadth	1	-0.221384571484914	medium
Conistra vaccinii	moths	insect size	1	-0.422515258395514	low
Conistra vaccinii	moths	voltinism	1	-0.450401391676076	low
Conocephalus dorsalis	carabids	habitat breadth	1	0.236747177375518	medium
Conocephalus dorsalis	carabids	insect size	1	-0.427772715239283	low
Conocephalus dorsalis	carabids	voltinism	1	0.597420368493125	high
Conocephalus fuscus	carabids	habitat breadth	1	1.51796719611361	high
Conocephalus fuscus	carabids	insect size	1	0.392124988969342	high
Conocephalus fuscus	carabids	voltinism	1	0.597420368493125	high
Cordulegaster boltonii	odonates	habitat breadth	1	-0.651947737243687	low
Cordulegaster boltonii	odonates	insect size	1	2.36486788798746	high
Cordulegaster boltonii	odonates	voltinism	1	-0.323177865525115	low
Cordulia aenea	odonates	habitat breadth	1	0.105721254688165	medium
Cordulia aenea	odonates	insect size	1	0.234763752086187	high
Cordulia aenea	odonates	voltinism	1	-0.323177865525115	low
Cosmia affinis	moths	habitat breadth	1	-0.498697876818647	low
Cosmia affinis	moths	insect size	1	-0.524295249790385	low
Cosmia affinis	moths	voltinism	1	-0.450401391676076	low
Cosmia diffinis	moths	habitat breadth	1	-0.776011182152381	low
Cosmia diffinis	moths	insect size	1	-0.320735267000643	medium
Cosmia diffinis	moths	voltinism	1	-0.450401391676076	low
Cosmia pyralina	moths	habitat breadth	1	-0.498697876818647	low
Cosmia pyralina	moths	insect size	1	-0.422515258395514	low
Cosmia pyralina	moths	voltinism	1	-0.450401391676076	low
Cosmia trapezina	moths	habitat breadth	1	-0.221384571484914	medium
Cosmia trapezina	moths	insect size	1	-0.422515258395514	low
Cosmia trapezina	moths	voltinism	1	-0.450401391676076	low
Cosmorhoe ocellata	moths	habitat breadth	1	1.71980856585122	high
Cosmorhoe ocellata	moths	insect size	1	-0.524295249790385	low
Cosmorhoe ocellata	moths	voltinism	1	1.12600347919019	medium
Craniophora ligustri	moths	habitat breadth	1	-0.221384571484914	medium
Craniophora ligustri	moths	insect size	1	0.289944681368582	high
Craniophora ligustri	moths	voltinism	1	-0.450401391676076	low
Criorhina asilica	hoverflies	habitat breadth	1	-0.808332284915842	low
Criorhina asilica	hoverflies	insect size	1	1.52411992341306	high
Criorhina asilica	hoverflies	voltinism	1	-0.746663586784196	low
Criorhina floccosa	hoverflies	habitat breadth	1	-0.287256027883737	medium
Criorhina floccosa	hoverflies	insect size	1	1.52411992341306	high
Criorhina floccosa	hoverflies	voltinism	1	-0.746663586784196	low
Criorhina ranunculi	hoverflies	habitat breadth	1	-0.627550726353682	low
Criorhina ranunculi	hoverflies	insect size	1	2.45685964292181	high
Criorhina ranunculi	hoverflies	voltinism	1	-0.746663586784196	low
Crocallis elinguaria	moths	habitat breadth	1	-0.221384571484914	medium
Crocallis elinguaria	moths	insect size	1	0.697064646948065	high
Crocallis elinguaria	moths	voltinism	1	-0.450401391676076	low
Cryphia algae	moths	habitat breadth	1	-0.776011182152381	low
Cryphia algae	moths	insect size	1	-1.03319520676474	low
Cryphia algae	moths	voltinism	1	-0.450401391676076	low
Cucullia umbratica	moths	habitat breadth	1	0.0559287338488203	medium
Cucullia umbratica	moths	insect size	1	1.51130457810703	high
Cucullia umbratica	moths	voltinism	1	-0.450401391676076	low
Cupido minimus	butterflies	habitat breadth	1	-0.396945531374066	medium
Cupido minimus	butterflies	insect size	1	-1.40615987327834	low
Cupido minimus	butterflies	voltinism	1	0.144660845031043	medium
Curtonotus aulicus	orthopterans	insect size	1	1.1232395384976	high
Cybosia mesomella	moths	habitat breadth	1	1.44249526051749	high
Cybosia mesomella	moths	insect size	1	-0.422515258395514	low
Cybosia mesomella	moths	voltinism	1	-0.450401391676076	low
Cyclophora albipunctata	moths	habitat breadth	1	0.0559287338488203	medium
Cyclophora albipunctata	moths	insect size	1	-0.727855232580126	low
Cyclophora albipunctata	moths	voltinism	1	1.12600347919019	medium
Cyclophora annularia	moths	habitat breadth	1	-0.498697876818647	low
Cyclophora annularia	moths	insect size	1	-0.829635223974997	low
Cyclophora annularia	moths	voltinism	1	2.70240835005645	high
Cyclophora linearia	moths	habitat breadth	1	-0.776011182152381	low
Cyclophora linearia	moths	insect size	1	-0.320735267000643	medium
Cyclophora linearia	moths	voltinism	1	-0.450401391676076	low
Cyclophora punctaria	moths	habitat breadth	1	-0.776011182152381	low
Cyclophora punctaria	moths	insect size	1	-0.422515258395514	low
Cyclophora punctaria	moths	voltinism	1	2.70240835005645	high
Cymindis vaporariorum	orthopterans	insect size	1	0.191814751958821	medium
Dasypoda hirtipes	bees	habitat breadth	-1	-0.107253416167842	medium
Dasypoda hirtipes	bees	insect size	1	0.291913248842352	high
Dasypoda hirtipes	bees	voltinism	1	-0.423803105293492	low
Dasysyrphus albostriatus	hoverflies	habitat breadth	1	2.20114895467776	high
Dasysyrphus albostriatus	hoverflies	insect size	1	0.218284316100803	high
Dasysyrphus albostriatus	hoverflies	voltinism	1	0.93051991428128	high
Dasysyrphus friuliensis	hoverflies	habitat breadth	1	-0.468037586445897	medium
Dasysyrphus friuliensis	hoverflies	insect size	1	0.218284316100803	high
Dasysyrphus friuliensis	hoverflies	voltinism	1	-0.746663586784196	low
Dasysyrphus hilaris	hoverflies	habitat breadth	1	-0.393598121155596	medium
Dasysyrphus hilaris	hoverflies	insect size	1	0.0317363721990529	medium
Dasysyrphus hilaris	hoverflies	voltinism	1	-0.746663586784196	low
Dasysyrphus neovenustus	hoverflies	habitat breadth	1	-0.787063866261471	low
Dasysyrphus neovenustus	hoverflies	insect size	1	-0.527907459506198	medium
Dasysyrphus neovenustus	hoverflies	voltinism	1	-0.746663586784196	low
Dasysyrphus pinastri	hoverflies	habitat breadth	1	-0.0214007947040848	medium
Dasysyrphus pinastri	hoverflies	insect size	1	0.0317363721990529	medium
Dasysyrphus pinastri	hoverflies	voltinism	1	-0.746663586784196	low
Dasysyrphus tricinctus	hoverflies	habitat breadth	1	0.308259694438676	high
Dasysyrphus tricinctus	hoverflies	insect size	1	0.0317363721990529	medium
Dasysyrphus tricinctus	hoverflies	voltinism	1	0.93051991428128	high
Dasysyrphus venustus	hoverflies	habitat breadth	1	1.13772802195917	high
Dasysyrphus venustus	hoverflies	insect size	1	-0.341359515604448	medium
Dasysyrphus venustus	hoverflies	voltinism	1	-0.746663586784196	low
Deilephila elpenor	moths	habitat breadth	1	1.16518195518376	high
Deilephila elpenor	moths	insect size	1	2.83444446624035	high
Deilephila elpenor	moths	voltinism	1	-0.450401391676076	low
Deilephila porcellus	moths	habitat breadth	1	0.333242039182554	medium
Deilephila porcellus	moths	insect size	1	1.30774459531729	high
Deilephila porcellus	moths	voltinism	1	-0.450401391676076	low
Deileptenia ribeata	moths	habitat breadth	1	-0.498697876818647	low
Deileptenia ribeata	moths	insect size	1	1.10418461252755	high
Deileptenia ribeata	moths	voltinism	1	-0.450401391676076	low
Deltote uncula	moths	habitat breadth	1	-0.221384571484914	medium
Deltote uncula	moths	insect size	1	-1.03319520676474	low
Deltote uncula	moths	voltinism	1	-0.450401391676076	low
Demetrias atricapillus	orthopterans	insect size	1	-0.715417182981549	low
Diachrysia chrysitis	moths	habitat breadth	1	0.887868649850022	high
Diachrysia chrysitis	moths	insect size	1	0.188164689973711	medium
Diachrysia chrysitis	moths	voltinism	1	1.12600347919019	medium
Diacrisia sannio	moths	habitat breadth	1	1.16518195518376	high
Diacrisia sannio	moths	insect size	1	0.595284655553194	high
Diacrisia sannio	moths	voltinism	1	-0.450401391676076	low
Diaphora mendica	moths	habitat breadth	1	0.610555344516288	high
Diaphora mendica	moths	insect size	1	-0.0153952928160308	medium
Diaphora mendica	moths	voltinism	1	-0.450401391676076	low
Diarsia brunnea	moths	habitat breadth	1	-0.221384571484914	medium
Diarsia brunnea	moths	insect size	1	0.289944681368582	high
Diarsia brunnea	moths	voltinism	1	-0.450401391676076	low
Diarsia dahlii	moths	habitat breadth	1	0.0559287338488203	medium
Diarsia dahlii	moths	insect size	1	-0.0153952928160308	medium
Diarsia dahlii	moths	voltinism	1	-0.450401391676076	low
Diarsia mendica	moths	habitat breadth	1	0.887868649850022	high
Diarsia mendica	moths	insect size	1	-0.320735267000643	medium
Diarsia mendica	moths	voltinism	1	-0.450401391676076	low
Diarsia rubi	moths	habitat breadth	1	0.887868649850022	high
Diarsia rubi	moths	insect size	1	-0.524295249790385	low
Diarsia rubi	moths	voltinism	1	1.12600347919019	medium
Dicheirotrichus cognatus	orthopterans	insect size	1	-1.00573140216247	low
Dicheirotrichus placidus	orthopterans	insect size	1	-0.787995737776779	low
Didea fasciata	hoverflies	habitat breadth	1	1.31850958052133	high
Didea fasciata	hoverflies	insect size	1	0.591380203904304	high
Didea fasciata	hoverflies	voltinism	1	0.93051991428128	high
Didea intermedia	hoverflies	habitat breadth	1	-0.0426692133584564	medium
Didea intermedia	hoverflies	insect size	1	0.218284316100803	high
Didea intermedia	hoverflies	voltinism	1	-0.746663586784196	low
Diloba caeruleocephala	moths	habitat breadth	1	-0.498697876818647	low
Diloba caeruleocephala	moths	insect size	1	0.08638469857884	medium
Diloba caeruleocephala	moths	voltinism	1	-0.450401391676076	low
Doros profuges	hoverflies	habitat breadth	1	-0.616916517026498	low
Doros profuges	hoverflies	insect size	1	2.45685964292181	high
Doros profuges	hoverflies	voltinism	1	-0.746663586784196	low
Drepana falcataria	moths	habitat breadth	1	0.610555344516288	high
Drepana falcataria	moths	insect size	1	0.493504664158323	high
Drepana falcataria	moths	voltinism	1	1.12600347919019	medium
Dromius quadrimaculatus	orthopterans	insect size	1	1	high
Drymonia dodonaea	moths	habitat breadth	1	-0.776011182152381	low
Drymonia dodonaea	moths	insect size	1	0.391724672763452	high
Drymonia dodonaea	moths	voltinism	1	-0.450401391676076	low
Drymonia ruficornis	moths	habitat breadth	1	-0.776011182152381	low
Drymonia ruficornis	moths	insect size	1	0.289944681368582	high
Drymonia ruficornis	moths	voltinism	1	-0.450401391676076	low
Dryobotodes eremita	moths	habitat breadth	1	-0.776011182152381	low
Dryobotodes eremita	moths	insect size	1	-0.117175284210902	medium
Dryobotodes eremita	moths	voltinism	1	-0.450401391676076	low
Dufourea minuta	bees	habitat breadth	-1	1.7773423250671	low
Dufourea minuta	bees	insect size	1	-1.07295818913347	low
Dufourea minuta	bees	voltinism	1	-0.423803105293492	low
Dypterygia scabriuscula	moths	habitat breadth	1	0.0559287338488203	medium
Dypterygia scabriuscula	moths	insect size	1	-0.117175284210902	medium
Dypterygia scabriuscula	moths	voltinism	1	-0.450401391676076	low
Dyschirius globosus	orthopterans	insect size	1	-1.30814204714259	low
Dyscia fagaria	moths	habitat breadth	1	-0.498697876818647	low
Dyscia fagaria	moths	insect size	1	0.289944681368582	high
Dyscia fagaria	moths	voltinism	1	-0.450401391676076	low
Earias clorana	moths	habitat breadth	1	0.333242039182554	medium
Earias clorana	moths	insect size	1	-1.13497519815961	low
Earias clorana	moths	voltinism	1	-0.450401391676076	low
Ecliptopera silaceata	moths	habitat breadth	1	0.887868649850022	high
Ecliptopera silaceata	moths	insect size	1	-0.320735267000643	medium
Ecliptopera silaceata	moths	voltinism	1	1.12600347919019	medium
Eilema caniola	moths	habitat breadth	1	-1.33063779281985	low
Eilema caniola	moths	insect size	1	-0.117175284210902	medium
Eilema caniola	moths	voltinism	1	-0.450401391676076	low
Eilema complana	moths	habitat breadth	1	1.71980856585122	high
Eilema complana	moths	insect size	1	-0.0153952928160308	medium
Eilema complana	moths	voltinism	1	-0.450401391676076	low
Eilema griseola	moths	habitat breadth	1	1.71980856585122	high
Eilema griseola	moths	insect size	1	-0.0153952928160308	medium
Eilema griseola	moths	voltinism	1	-0.450401391676076	low
Eilema lurideola	moths	habitat breadth	1	0.610555344516288	high
Eilema lurideola	moths	insect size	1	-0.218955275605772	medium
Eilema lurideola	moths	voltinism	1	-0.450401391676076	low
Eilema sororcula	moths	habitat breadth	1	-0.221384571484914	medium
Eilema sororcula	moths	insect size	1	-0.422515258395514	low
Eilema sororcula	moths	voltinism	1	-0.450401391676076	low
Elaphrus cupreus	orthopterans	insect size	1	0.179718326159616	medium
Elaphrus riparius	orthopterans	insect size	1	-0.183174447816532	medium
Electrophaes corylata	moths	habitat breadth	1	-0.221384571484914	medium
Electrophaes corylata	moths	insect size	1	-0.320735267000643	medium
Electrophaes corylata	moths	voltinism	1	-0.450401391676076	low
Enallagma cyathigerum	odonates	habitat breadth	1	1.62105923855187	high
Enallagma cyathigerum	odonates	insect size	1	-0.691368480914368	low
Enallagma cyathigerum	odonates	voltinism	1	-1.86724988970067	low
Ennomos alniaria	moths	habitat breadth	1	-0.221384571484914	medium
Ennomos alniaria	moths	insect size	1	0.289944681368582	high
Ennomos alniaria	moths	voltinism	1	-0.450401391676076	low
Ennomos erosaria	moths	habitat breadth	1	-0.776011182152381	low
Ennomos erosaria	moths	insect size	1	0.493504664158323	high
Ennomos erosaria	moths	voltinism	1	-0.450401391676076	low
Ennomos fuscantaria	moths	habitat breadth	1	-0.776011182152381	low
Ennomos fuscantaria	moths	insect size	1	0.493504664158323	high
Ennomos fuscantaria	moths	voltinism	1	-0.450401391676076	low
Ennomos quercinaria	moths	habitat breadth	1	-0.498697876818647	low
Ennomos quercinaria	moths	insect size	1	0.697064646948065	high
Ennomos quercinaria	moths	voltinism	1	-0.450401391676076	low
Entephria caesiata	moths	habitat breadth	1	-1.33063779281985	low
Entephria caesiata	moths	insect size	1	0.188164689973711	medium
Entephria caesiata	moths	voltinism	1	-0.450401391676076	low
Epeolus cruciger	bees	habitat breadth	-1	0.520945164243805	low
Epeolus cruciger	bees	insect size	1	-0.436576414371736	medium
Epeolus cruciger	bees	voltinism	1	-0.423803105293492	low
Epeolus variegatus	bees	habitat breadth	-1	-0.107253416167842	medium
Epeolus variegatus	bees	insect size	1	-0.428202969966976	medium
Epeolus variegatus	bees	voltinism	1	-0.423803105293492	low
Epione repandaria	moths	habitat breadth	1	0.0559287338488203	medium
Epione repandaria	moths	insect size	1	-0.422515258395514	low
Epione repandaria	moths	voltinism	1	-0.450401391676076	low
Epirrhoe alternata	moths	habitat breadth	1	1.71980856585122	high
Epirrhoe alternata	moths	insect size	1	-0.626075241185256	low
Epirrhoe alternata	moths	voltinism	1	2.70240835005645	high
Epirrhoe galiata	moths	habitat breadth	1	0.333242039182554	medium
Epirrhoe galiata	moths	insect size	1	-0.524295249790385	low
Epirrhoe galiata	moths	voltinism	1	1.12600347919019	medium
Epirrhoe rivata	moths	habitat breadth	1	0.333242039182554	medium
Epirrhoe rivata	moths	insect size	1	-0.320735267000643	medium
Epirrhoe rivata	moths	voltinism	1	-0.450401391676076	low
Epirrita autumnata	moths	habitat breadth	1	0.333242039182554	medium
Epirrita autumnata	moths	insect size	1	0.289944681368582	high
Epirrita autumnata	moths	voltinism	1	-0.450401391676076	low
Epirrita christyi	moths	habitat breadth	1	-0.498697876818647	low
Epirrita christyi	moths	insect size	1	0.188164689973711	medium
Epirrita christyi	moths	voltinism	1	-0.450401391676076	low
Epirrita dilutata	moths	habitat breadth	1	-0.221384571484914	medium
Epirrita dilutata	moths	insect size	1	0.188164689973711	medium
Epirrita dilutata	moths	voltinism	1	-0.450401391676076	low
Epirrita filigrammaria	moths	habitat breadth	1	-1.33063779281985	low
Epirrita filigrammaria	moths	insect size	1	-0.117175284210902	medium
Epirrita filigrammaria	moths	voltinism	1	-0.450401391676076	low
Epistrophe diaphana	hoverflies	habitat breadth	1	-0.861503331551771	low
Epistrophe diaphana	hoverflies	insect size	1	0.591380203904304	high
Epistrophe diaphana	hoverflies	voltinism	1	-0.746663586784196	low
Epistrophe eligans	hoverflies	habitat breadth	1	2.94554360758077	high
Epistrophe eligans	hoverflies	insect size	1	0.591380203904304	high
Epistrophe eligans	hoverflies	voltinism	1	-0.746663586784196	low
Epistrophe grossulariae	hoverflies	habitat breadth	1	0.276357066457119	high
Epistrophe grossulariae	hoverflies	insect size	1	0.964476091707805	high
Epistrophe grossulariae	hoverflies	voltinism	1	-0.746663586784196	low
Epistrophe melanostoma	hoverflies	habitat breadth	1	0.47840704367365	high
Epistrophe melanostoma	hoverflies	insect size	1	0.218284316100803	high
Epistrophe melanostoma	hoverflies	voltinism	1	-0.746663586784196	low
Epistrophe nitidicollis	hoverflies	habitat breadth	1	1.69070690697284	high
Epistrophe nitidicollis	hoverflies	insect size	1	0.404832260002554	high
Epistrophe nitidicollis	hoverflies	voltinism	1	-0.746663586784196	low
Episyrphus balteatus	hoverflies	habitat breadth	1	5.11492231032669	high
Episyrphus balteatus	hoverflies	insect size	1	0.218284316100803	high
Episyrphus balteatus	hoverflies	voltinism	1	1.76911166481402	high
Erannis defoliaria	moths	habitat breadth	1	-0.221384571484914	medium
Erannis defoliaria	moths	insect size	1	1.00240462113268	high
Erannis defoliaria	moths	voltinism	1	-0.450401391676076	low
Erebia aethiops	butterflies	habitat breadth	1	1.33785345759407	high
Erebia aethiops	butterflies	insect size	1	0.497918905947739	high
Erebia aethiops	butterflies	voltinism	1	-0.859455608713842	low
Erebia epiphron	butterflies	habitat breadth	1	-0.975211861030113	low
Erebia epiphron	butterflies	insect size	1	-0.250112043033934	medium
Erebia epiphron	butterflies	voltinism	1	-1.36151383558628	low
Eremobia ochroleuca	moths	habitat breadth	1	0.610555344516288	high
Eremobia ochroleuca	moths	insect size	1	-0.320735267000643	medium
Eremobia ochroleuca	moths	voltinism	1	-0.450401391676076	low
Eriozona syrphoides	hoverflies	habitat breadth	1	-0.787063866261471	low
Eriozona syrphoides	hoverflies	insect size	1	1.71066786731481	high
Eriozona syrphoides	hoverflies	voltinism	1	0.0919281637485421	medium
Eristalinus aeneus	hoverflies	habitat breadth	1	-0.531842842409012	medium
Eristalinus aeneus	hoverflies	insect size	1	0.777928147806054	high
Eristalinus aeneus	hoverflies	voltinism	1	2.60770341534676	high
Eristalinus sepulchralis	hoverflies	habitat breadth	1	-0.372329702501224	medium
Eristalinus sepulchralis	hoverflies	insect size	1	-0.341359515604448	medium
Eristalinus sepulchralis	hoverflies	voltinism	1	2.60770341534676	high
Eristalis abusiva	hoverflies	habitat breadth	1	-0.38296391182841	medium
Eristalis abusiva	hoverflies	insect size	1	0.218284316100803	high
Eristalis abusiva	hoverflies	voltinism	1	0.93051991428128	high
Eristalis arbustorum	hoverflies	habitat breadth	1	0.808067532816411	high
Eristalis arbustorum	hoverflies	insect size	1	0.404832260002554	high
Eristalis arbustorum	hoverflies	voltinism	1	1.76911166481402	high
Eristalis cryptarum	hoverflies	habitat breadth	1	-0.648819145008054	low
Eristalis cryptarum	hoverflies	insect size	1	0.591380203904304	high
Eristalis cryptarum	hoverflies	voltinism	1	0.93051991428128	high
Eristalis horticola	hoverflies	habitat breadth	1	1.21216748724947	high
Eristalis horticola	hoverflies	insect size	1	1.15102403560956	high
Eristalis horticola	hoverflies	voltinism	1	0.93051991428128	high
Eristalis intricaria	hoverflies	habitat breadth	1	-0.0214007947040848	medium
Eristalis intricaria	hoverflies	insect size	1	1.15102403560956	high
Eristalis intricaria	hoverflies	voltinism	1	0.0919281637485421	medium
Eristalis nemorum	hoverflies	habitat breadth	1	1.42485167379319	high
Eristalis nemorum	hoverflies	insect size	1	0.964476091707805	high
Eristalis nemorum	hoverflies	voltinism	1	0.93051991428128	high
Eristalis pertinax	hoverflies	habitat breadth	1	1.93529372149811	high
Eristalis pertinax	hoverflies	insect size	1	1.52411992341306	high
Eristalis pertinax	hoverflies	voltinism	1	2.60770341534676	high
Eristalis rupium	hoverflies	habitat breadth	1	-0.0958402599943856	medium
Eristalis rupium	hoverflies	insect size	1	0.964476091707805	high
Eristalis rupium	hoverflies	voltinism	1	-0.746663586784196	low
Eristalis tenax	hoverflies	habitat breadth	1	0.552846508963951	high
Eristalis tenax	hoverflies	insect size	1	2.08376375511831	high
Eristalis tenax	hoverflies	voltinism	1	2.60770341534676	high
Erynnis tages	butterflies	habitat breadth	1	1.33785345759407	high
Erynnis tages	butterflies	insect size	1	-0.952807782986415	low
Erynnis tages	butterflies	voltinism	1	0.144660845031043	medium
Erythromma najas	odonates	habitat breadth	1	0.863390246620017	high
Erythromma najas	odonates	insect size	1	-0.552448645964284	medium
Erythromma najas	odonates	voltinism	1	-1.86724988970067	low
Erythromma viridulum	odonates	habitat breadth	1	-0.651947737243687	low
Erythromma viridulum	odonates	insect size	1	-0.922901539164506	low
Erythromma viridulum	odonates	voltinism	1	-1.86724988970067	low
Eucera longicornis	bees	habitat breadth	-1	-1.99184915740279	high
Eucera longicornis	bees	insect size	1	0.911548134794564	high
Eucera longicornis	bees	voltinism	1	-0.423803105293492	low
Euchoeca nebulata	moths	habitat breadth	1	0.0559287338488203	medium
Euchoeca nebulata	moths	insect size	1	-1.23675518955448	low
Euchoeca nebulata	moths	voltinism	1	-0.450401391676076	low
Euclidia mi	moths	habitat breadth	1	0.887868649850022	high
Euclidia mi	moths	insect size	1	-0.422515258395514	low
Euclidia mi	moths	voltinism	1	-0.450401391676076	low
Eugnorisma depuncta	moths	habitat breadth	1	-0.498697876818647	low
Eugnorisma depuncta	moths	insect size	1	0.289944681368582	high
Eugnorisma depuncta	moths	voltinism	1	-0.450401391676076	low
Eugnorisma glareosa	moths	habitat breadth	1	2.27443517651869	high
Eugnorisma glareosa	moths	insect size	1	-0.218955275605772	medium
Eugnorisma glareosa	moths	voltinism	1	-0.450401391676076	low
Eulithis mellinata	moths	habitat breadth	1	-0.221384571484914	medium
Eulithis mellinata	moths	insect size	1	0.08638469857884	medium
Eulithis mellinata	moths	voltinism	1	-0.450401391676076	low
Eulithis populata	moths	habitat breadth	1	0.610555344516288	high
Eulithis populata	moths	insect size	1	-0.218955275605772	medium
Eulithis populata	moths	voltinism	1	-0.450401391676076	low
Eulithis prunata	moths	habitat breadth	1	-0.498697876818647	low
Eulithis prunata	moths	insect size	1	0.289944681368582	high
Eulithis prunata	moths	voltinism	1	-0.450401391676076	low
Eulithis testata	moths	habitat breadth	1	1.16518195518376	high
Eulithis testata	moths	insect size	1	-0.117175284210902	medium
Eulithis testata	moths	voltinism	1	-0.450401391676076	low
Eumerus funeralis	hoverflies	habitat breadth	1	-0.372329702501224	medium
Eumerus funeralis	hoverflies	insect size	1	-1.2740992351132	low
Eumerus funeralis	hoverflies	voltinism	1	0.0919281637485421	medium
Eumerus ornatus	hoverflies	habitat breadth	1	-0.223450771920622	medium
Eumerus ornatus	hoverflies	insect size	1	-0.527907459506198	medium
Eumerus ornatus	hoverflies	voltinism	1	0.0919281637485421	medium
Eumerus sabulonum	hoverflies	habitat breadth	1	-0.372329702501224	medium
Eumerus sabulonum	hoverflies	insect size	1	-1.08755129121145	low
Eumerus sabulonum	hoverflies	voltinism	1	-0.746663586784196	low
Eumerus sogdianus	hoverflies	habitat breadth	1	-0.0533034226856423	medium
Eumerus sogdianus	hoverflies	insect size	1	-0.714455403407949	low
Eumerus sogdianus	hoverflies	voltinism	1	0.93051991428128	high
Eumerus strigatus	hoverflies	habitat breadth	1	0.191283391839632	high
Eumerus strigatus	hoverflies	insect size	1	-0.901003347309699	low
Eumerus strigatus	hoverflies	voltinism	1	0.0919281637485421	medium
Eupeodes bucculatus	hoverflies	habitat breadth	1	0.0955755078949596	high
Eupeodes bucculatus	hoverflies	insect size	1	0.0317363721990529	medium
Eupeodes bucculatus	hoverflies	voltinism	1	0.0919281637485421	medium
Eupeodes corollae	hoverflies	habitat breadth	1	2.40319893189429	high
Eupeodes corollae	hoverflies	insect size	1	-0.527907459506198	medium
Eupeodes corollae	hoverflies	voltinism	1	1.76911166481402	high
Eupeodes latifasciatus	hoverflies	habitat breadth	1	1.18026485926792	high
Eupeodes latifasciatus	hoverflies	insect size	1	-0.527907459506198	medium
Eupeodes latifasciatus	hoverflies	voltinism	1	0.93051991428128	high
Eupeodes lundbecki	hoverflies	habitat breadth	1	-0.787063866261471	low
Eupeodes lundbecki	hoverflies	insect size	1	0.591380203904304	high
Eupeodes lundbecki	hoverflies	voltinism	1	0.0919281637485421	medium
Eupeodes luniger	hoverflies	habitat breadth	1	1.414217464466	high
Eupeodes luniger	hoverflies	insect size	1	0.0317363721990529	medium
Eupeodes luniger	hoverflies	voltinism	1	1.76911166481402	high
Eupeodes nielseni	hoverflies	habitat breadth	1	-0.404232330482781	medium
Eupeodes nielseni	hoverflies	insect size	1	0.0317363721990529	medium
Eupeodes nielseni	hoverflies	voltinism	1	-0.746663586784196	low
Eupeodes nitens	hoverflies	habitat breadth	1	-0.808332284915842	low
Eupeodes nitens	hoverflies	insect size	1	-0.341359515604448	medium
Eupeodes nitens	hoverflies	voltinism	1	-0.746663586784196	low
Euphydryas aurinia	butterflies	habitat breadth	1	0.181320798281981	medium
Euphydryas aurinia	butterflies	insect size	1	-0.0914388114317607	medium
Euphydryas aurinia	butterflies	voltinism	1	-0.859455608713842	low
Euphyia biangulata	moths	habitat breadth	1	0.0559287338488203	medium
Euphyia biangulata	moths	insect size	1	-0.218955275605772	medium
Euphyia biangulata	moths	voltinism	1	-0.450401391676076	low
Eupithecia abbreviata	moths	habitat breadth	1	-0.498697876818647	low
Eupithecia abbreviata	moths	insect size	1	-1.13497519815961	low
Eupithecia abbreviata	moths	voltinism	1	-0.450401391676076	low
Eupithecia absinthiata	moths	habitat breadth	1	0.887868649850022	high
Eupithecia absinthiata	moths	insect size	1	-0.931415215369868	low
Eupithecia absinthiata	moths	voltinism	1	-0.450401391676076	low
Eupithecia assimilata	moths	habitat breadth	1	-0.498697876818647	low
Eupithecia assimilata	moths	insect size	1	-1.23675518955448	low
Eupithecia assimilata	moths	voltinism	1	1.12600347919019	medium
Eupithecia centaureata	moths	habitat breadth	1	0.333242039182554	medium
Eupithecia centaureata	moths	insect size	1	-1.13497519815961	low
Eupithecia centaureata	moths	voltinism	1	1.12600347919019	medium
Eupithecia distinctaria	moths	habitat breadth	1	-0.776011182152381	low
Eupithecia distinctaria	moths	insect size	1	-1.54209516373909	low
Eupithecia distinctaria	moths	voltinism	1	-0.450401391676076	low
Eupithecia dodoneata	moths	habitat breadth	1	-0.498697876818647	low
Eupithecia dodoneata	moths	insect size	1	-1.44031517234422	low
Eupithecia dodoneata	moths	voltinism	1	-0.450401391676076	low
Eupithecia exiguata	moths	habitat breadth	1	-0.498697876818647	low
Eupithecia exiguata	moths	insect size	1	-1.03319520676474	low
Eupithecia exiguata	moths	voltinism	1	-0.450401391676076	low
Eupithecia haworthiata	moths	habitat breadth	1	-0.498697876818647	low
Eupithecia haworthiata	moths	insect size	1	-1.64387515513396	low
Eupithecia haworthiata	moths	voltinism	1	-0.450401391676076	low
Eupithecia icterata	moths	habitat breadth	1	0.887868649850022	high
Eupithecia icterata	moths	insect size	1	-0.931415215369868	low
Eupithecia icterata	moths	voltinism	1	-0.450401391676076	low
Eupithecia indigata	moths	habitat breadth	1	-0.498697876818647	low
Eupithecia indigata	moths	insect size	1	-1.54209516373909	low
Eupithecia indigata	moths	voltinism	1	-0.450401391676076	low
Eupithecia innotata	moths	habitat breadth	1	-0.498697876818647	low
Eupithecia innotata	moths	insect size	1	-1.13497519815961	low
Eupithecia innotata	moths	voltinism	1	2.70240835005645	high
Eupithecia insigniata	moths	habitat breadth	1	-0.498697876818647	low
Eupithecia insigniata	moths	insect size	1	-1.13497519815961	low
Eupithecia insigniata	moths	voltinism	1	-0.450401391676076	low
Eupithecia intricata	moths	habitat breadth	1	0.0559287338488203	medium
Eupithecia intricata	moths	insect size	1	-0.829635223974997	low
Eupithecia intricata	moths	voltinism	1	-0.450401391676076	low
Eupithecia inturbata	moths	habitat breadth	1	-0.498697876818647	low
Eupithecia inturbata	moths	insect size	1	-1.54209516373909	low
Eupithecia inturbata	moths	voltinism	1	-0.450401391676076	low
Eupithecia irriguata	moths	habitat breadth	1	-0.776011182152381	low
Eupithecia irriguata	moths	insect size	1	-1.33853518094935	low
Eupithecia irriguata	moths	voltinism	1	-0.450401391676076	low
Eupithecia lariciata	moths	habitat breadth	1	-0.498697876818647	low
Eupithecia lariciata	moths	insect size	1	-1.13497519815961	low
Eupithecia lariciata	moths	voltinism	1	-0.450401391676076	low
Eupithecia linariata	moths	habitat breadth	1	-1.33063779281985	low
Eupithecia linariata	moths	insect size	1	-1.44031517234422	low
Eupithecia linariata	moths	voltinism	1	1.12600347919019	medium
Eupithecia millefoliata	moths	habitat breadth	1	-1.05332448748612	low
Eupithecia millefoliata	moths	insect size	1	-0.829635223974997	low
Eupithecia millefoliata	moths	voltinism	1	-0.450401391676076	low
Eupithecia nanata	moths	habitat breadth	1	-1.05332448748612	low
Eupithecia nanata	moths	insect size	1	-1.23675518955448	low
Eupithecia nanata	moths	voltinism	1	1.12600347919019	medium
Eupithecia phoeniceata	moths	habitat breadth	1	-1.88526440348732	low
Eupithecia phoeniceata	moths	insect size	1	-1.23675518955448	low
Eupithecia phoeniceata	moths	voltinism	1	-0.450401391676076	low
Eupithecia plumbeolata	moths	habitat breadth	1	-0.498697876818647	low
Eupithecia plumbeolata	moths	insect size	1	-1.44031517234422	low
Eupithecia plumbeolata	moths	voltinism	1	-0.450401391676076	low
Eupithecia pulchellata	moths	habitat breadth	1	0.887868649850022	high
Eupithecia pulchellata	moths	insect size	1	-1.13497519815961	low
Eupithecia pulchellata	moths	voltinism	1	-0.450401391676076	low
Eupithecia pusillata	moths	habitat breadth	1	-1.05332448748612	low
Eupithecia pusillata	moths	insect size	1	-1.33853518094935	low
Eupithecia pusillata	moths	voltinism	1	-0.450401391676076	low
Eupithecia satyrata	moths	habitat breadth	1	1.16518195518376	high
Eupithecia satyrata	moths	insect size	1	-1.13497519815961	low
Eupithecia satyrata	moths	voltinism	1	-0.450401391676076	low
Eupithecia simpliciata	moths	habitat breadth	1	-1.05332448748612	low
Eupithecia simpliciata	moths	insect size	1	-0.931415215369868	low
Eupithecia simpliciata	moths	voltinism	1	-0.450401391676076	low
Eupithecia subfuscata	moths	habitat breadth	1	0.0559287338488203	medium
Eupithecia subfuscata	moths	insect size	1	-1.13497519815961	low
Eupithecia subfuscata	moths	voltinism	1	-0.450401391676076	low
Eupithecia subumbrata	moths	habitat breadth	1	0.610555344516288	high
Eupithecia subumbrata	moths	insect size	1	-1.13497519815961	low
Eupithecia subumbrata	moths	voltinism	1	-0.450401391676076	low
Eupithecia succenturiata	moths	habitat breadth	1	-1.60795109815358	low
Eupithecia succenturiata	moths	insect size	1	-0.829635223974997	low
Eupithecia succenturiata	moths	voltinism	1	-0.450401391676076	low
Eupithecia tantillaria	moths	habitat breadth	1	-0.498697876818647	low
Eupithecia tantillaria	moths	insect size	1	-1.33853518094935	low
Eupithecia tantillaria	moths	voltinism	1	-0.450401391676076	low
Eupithecia tenuiata	moths	habitat breadth	1	0.0559287338488203	medium
Eupithecia tenuiata	moths	insect size	1	-1.54209516373909	low
Eupithecia tenuiata	moths	voltinism	1	-0.450401391676076	low
Eupithecia tripunctaria	moths	habitat breadth	1	0.887868649850022	high
Eupithecia tripunctaria	moths	insect size	1	-1.13497519815961	low
Eupithecia tripunctaria	moths	voltinism	1	2.70240835005645	high
Eupithecia trisignaria	moths	habitat breadth	1	0.610555344516288	high
Eupithecia trisignaria	moths	insect size	1	-1.23675518955448	low
Eupithecia trisignaria	moths	voltinism	1	-0.450401391676076	low
Eupithecia valerianata	moths	habitat breadth	1	0.610555344516288	high
Eupithecia valerianata	moths	insect size	1	-1.54209516373909	low
Eupithecia valerianata	moths	voltinism	1	-0.450401391676076	low
Eupithecia venosata	moths	habitat breadth	1	-1.05332448748612	low
Eupithecia venosata	moths	insect size	1	-0.931415215369868	low
Eupithecia venosata	moths	voltinism	1	-0.450401391676076	low
Eupithecia virgaureata	moths	habitat breadth	1	0.333242039182554	medium
Eupithecia virgaureata	moths	insect size	1	-1.23675518955448	low
Eupithecia virgaureata	moths	voltinism	1	2.70240835005645	high
Eupithecia vulgata	moths	habitat breadth	1	0.610555344516288	high
Eupithecia vulgata	moths	insect size	1	-1.13497519815961	low
Eupithecia vulgata	moths	voltinism	1	-0.450401391676076	low
Euplagia quadripunctaria	moths	habitat breadth	1	-1.60795109815358	low
Euplagia quadripunctaria	moths	insect size	1	2.83444446624035	high
Euplagia quadripunctaria	moths	voltinism	1	-0.450401391676076	low
Euplexia lucipara	moths	habitat breadth	1	0.610555344516288	high
Euplexia lucipara	moths	insect size	1	-0.218955275605772	medium
Euplexia lucipara	moths	voltinism	1	-0.450401391676076	low
Euproctis chrysorrhoea	moths	habitat breadth	1	-1.60795109815358	low
Euproctis chrysorrhoea	moths	insect size	1	0.289944681368582	high
Euproctis chrysorrhoea	moths	voltinism	1	-0.450401391676076	low
Euproctis similis	moths	habitat breadth	1	-0.498697876818647	low
Euproctis similis	moths	insect size	1	0.595284655553194	high
Euproctis similis	moths	voltinism	1	-0.450401391676076	low
Eupsilia transversa	moths	habitat breadth	1	-0.498697876818647	low
Eupsilia transversa	moths	insect size	1	0.391724672763452	high
Eupsilia transversa	moths	voltinism	1	-0.450401391676076	low
Euthrix potatoria	moths	habitat breadth	1	1.71980856585122	high
Euthrix potatoria	moths	insect size	1	2.325544509266	high
Euthrix potatoria	moths	voltinism	1	-0.450401391676076	low
Euxoa nigricans	moths	habitat breadth	1	-1.33063779281985	low
Euxoa nigricans	moths	insect size	1	-0.0153952928160308	medium
Euxoa nigricans	moths	voltinism	1	-0.450401391676076	low
Euxoa tritici	moths	habitat breadth	1	-0.221384571484914	medium
Euxoa tritici	moths	insect size	1	-0.320735267000643	medium
Euxoa tritici	moths	voltinism	1	-0.450401391676076	low
Exochomus quadripustulatus	ladybirds	insect size	1	0.0462833390289143	medium
Exochomus quadripustulatus	ladybirds	voltinism	1	-0.581753242247067	low
Falcaria lacertinaria	moths	habitat breadth	1	0.887868649850022	high
Falcaria lacertinaria	moths	insect size	1	-0.117175284210902	medium
Falcaria lacertinaria	moths	voltinism	1	1.12600347919019	medium
Favonius quercus	butterflies	habitat breadth	1	-0.396945531374066	medium
Favonius quercus	butterflies	insect size	1	-0.726131737840453	low
Favonius quercus	butterflies	voltinism	1	-0.859455608713842	low
Ferdinandea cuprea	hoverflies	habitat breadth	1	0.786799114162039	high
Ferdinandea cuprea	hoverflies	insect size	1	0.0317363721990529	medium
Ferdinandea cuprea	hoverflies	voltinism	1	0.93051991428128	high
Ferdinandea ruficornis	hoverflies	habitat breadth	1	-0.712624400971169	low
Ferdinandea ruficornis	hoverflies	insect size	1	-0.154811571702697	medium
Ferdinandea ruficornis	hoverflies	voltinism	1	0.93051991428128	high
Furcula bicuspis	moths	habitat breadth	1	-0.776011182152381	low
Furcula bicuspis	moths	insect size	1	0.188164689973711	medium
Furcula bicuspis	moths	voltinism	1	-0.450401391676076	low
Furcula bifida	moths	habitat breadth	1	-0.776011182152381	low
Furcula bifida	moths	insect size	1	0.493504664158323	high
Furcula bifida	moths	voltinism	1	-0.450401391676076	low
Furcula furcula	moths	habitat breadth	1	0.610555344516288	high
Furcula furcula	moths	insect size	1	-0.117175284210902	medium
Furcula furcula	moths	voltinism	1	1.12600347919019	medium
Geometra papilionaria	moths	habitat breadth	1	0.610555344516288	high
Geometra papilionaria	moths	insect size	1	2.02020453508138	high
Geometra papilionaria	moths	voltinism	1	-0.450401391676076	low
Gomphocerippus rufus	carabids	habitat breadth	1	-0.0835578273090064	medium
Gomphocerippus rufus	carabids	insect size	1	0.392124988969342	high
Gomphocerippus rufus	carabids	voltinism	1	0.597420368493125	high
Gomphus vulgatissimus	odonates	habitat breadth	1	-0.651947737243687	low
Gomphus vulgatissimus	odonates	insect size	1	0.0958439171361038	medium
Gomphus vulgatissimus	odonates	voltinism	1	-0.323177865525115	low
Gonepteryx rhamni	butterflies	habitat breadth	1	0.759587127938028	high
Gonepteryx rhamni	butterflies	insect size	1	1.42729069104618	high
Gonepteryx rhamni	butterflies	voltinism	1	-0.859455608713842	low
Gortyna flavago	moths	habitat breadth	1	0.333242039182554	medium
Gortyna flavago	moths	insect size	1	0.188164689973711	medium
Gortyna flavago	moths	voltinism	1	-0.450401391676076	low
Graphiphora augur	moths	habitat breadth	1	0.333242039182554	medium
Graphiphora augur	moths	insect size	1	0.595284655553194	high
Graphiphora augur	moths	voltinism	1	-0.450401391676076	low
Gymnoscelis rufifasciata	moths	habitat breadth	1	0.610555344516288	high
Gymnoscelis rufifasciata	moths	insect size	1	-1.54209516373909	low
Gymnoscelis rufifasciata	moths	voltinism	1	2.70240835005645	high
Habrosyne pyritoides	moths	habitat breadth	1	-0.221384571484914	medium
Habrosyne pyritoides	moths	insect size	1	0.391724672763452	high
Habrosyne pyritoides	moths	voltinism	1	-0.450401391676076	low
Hada plebeja	moths	habitat breadth	1	0.333242039182554	medium
Hada plebeja	moths	insect size	1	-0.218955275605772	medium
Hada plebeja	moths	voltinism	1	-0.450401391676076	low
Hadena bicruris	moths	habitat breadth	1	0.333242039182554	medium
Hadena bicruris	moths	insect size	1	-0.218955275605772	medium
Hadena bicruris	moths	voltinism	1	1.12600347919019	medium
Hadena compta	moths	habitat breadth	1	-1.88526440348732	low
Hadena compta	moths	insect size	1	-0.524295249790385	low
Hadena compta	moths	voltinism	1	-0.450401391676076	low
Hadena confusa	moths	habitat breadth	1	-1.05332448748612	low
Hadena confusa	moths	insect size	1	-0.320735267000643	medium
Hadena confusa	moths	voltinism	1	-0.450401391676076	low
Hadena perplexa	moths	habitat breadth	1	-0.221384571484914	medium
Hadena perplexa	moths	insect size	1	-0.524295249790385	low
Hadena perplexa	moths	voltinism	1	-0.450401391676076	low
Halictus confusus	bees	habitat breadth	-1	1.7773423250671	low
Halictus confusus	bees	insect size	1	-0.704526635324044	low
Halictus confusus	bees	voltinism	1	-0.423803105293492	low
Halictus eurygnathus	bees	habitat breadth	-1	1.14914374465545	low
Halictus eurygnathus	bees	insect size	1	-0.252360637467024	medium
Halictus eurygnathus	bees	voltinism	1	-0.423803105293492	low
Halictus maculatus	bees	habitat breadth	-1	0.520945164243805	low
Halictus maculatus	bees	insect size	1	-0.746393857347842	low
Halictus maculatus	bees	voltinism	1	-0.423803105293492	low
Halictus rubicundus	bees	habitat breadth	-1	-0.73545199657949	high
Halictus rubicundus	bees	insect size	1	-0.235613748657505	medium
Halictus rubicundus	bees	voltinism	1	-0.423803105293492	low
Halictus tumulorum	bees	habitat breadth	-1	-0.73545199657949	high
Halictus tumulorum	bees	insect size	1	-0.77988763496688	low
Halictus tumulorum	bees	voltinism	1	-0.423803105293492	low
Halyzia sedecimguttata	ladybirds	insect size	1	0.847460334942373	high
Halyzia sedecimguttata	ladybirds	voltinism	1	-0.581753242247067	low
Hamearis lucina	butterflies	habitat breadth	1	0.470453963110004	high
Hamearis lucina	butterflies	insect size	1	-0.726131737840453	low
Hamearis lucina	butterflies	voltinism	1	-0.859455608713842	low
Harmonia axyridis	ladybirds	insect size	1	1.64863733085583	high
Harmonia axyridis	ladybirds	voltinism	1	2.24057641366604	high
Harmonia quadripunctata	ladybirds	insect size	1	1.50296878614429	high
Harmonia quadripunctata	ladybirds	voltinism	1	-0.581753242247067	low
Harpalus affinis	orthopterans	insect size	1	0.542611100135764	high
Harpalus latus	orthopterans	insect size	1	0.3853575647461	high
Harpalus obscurus	orthopterans	insect size	1	1.69177155106023	high
Harpalus puncticeps	orthopterans	insect size	1	-0.0622101898244828	medium
Harpalus rubripes	orthopterans	insect size	1	0.324875435750075	high
Harpalus rufibarbis	orthopterans	insect size	1	-0.171078022017327	medium
Harpalus rufipes	orthopterans	insect size	1	1.29258949968647	high
Harpalus rupicola	orthopterans	insect size	1	-0.00172806082845806	medium
Harpalus tardus	orthopterans	insect size	1	0.40955041634451	high
Hecatera bicolorata	moths	habitat breadth	1	-1.33063779281985	low
Hecatera bicolorata	moths	insect size	1	-0.524295249790385	low
Hecatera bicolorata	moths	voltinism	1	-0.450401391676076	low
Hecatera dysodea	moths	habitat breadth	1	-1.88526440348732	low
Hecatera dysodea	moths	insect size	1	-0.422515258395514	low
Hecatera dysodea	moths	voltinism	1	2.70240835005645	high
Helicoverpa armigera	moths	habitat breadth	1	-1.88526440348732	low
Helicoverpa armigera	moths	insect size	1	0.188164689973711	medium
Helicoverpa armigera	moths	voltinism	1	4.27881322092272	high
Heliothis viriplaca	moths	habitat breadth	1	-1.05332448748612	low
Heliothis viriplaca	moths	insect size	1	-0.524295249790385	low
Heliothis viriplaca	moths	voltinism	1	-0.450401391676076	low
Helophilus hybridus	hoverflies	habitat breadth	1	-0.319158655865295	medium
Helophilus hybridus	hoverflies	insect size	1	2.08376375511831	high
Helophilus hybridus	hoverflies	voltinism	1	0.0919281637485421	medium
Helophilus pendulus	hoverflies	habitat breadth	1	2.23305158265932	high
Helophilus pendulus	hoverflies	insect size	1	0.964476091707805	high
Helophilus pendulus	hoverflies	voltinism	1	2.60770341534676	high
Helophilus trivittatus	hoverflies	habitat breadth	1	-0.457403377118711	medium
Helophilus trivittatus	hoverflies	insect size	1	2.27031169902006	high
Helophilus trivittatus	hoverflies	voltinism	1	0.0919281637485421	medium
Hemistola chrysoprasaria	moths	habitat breadth	1	-0.221384571484914	medium
Hemistola chrysoprasaria	moths	insect size	1	0.391724672763452	high
Hemistola chrysoprasaria	moths	voltinism	1	-0.450401391676076	low
Hemithea aestivaria	moths	habitat breadth	1	-0.498697876818647	low
Hemithea aestivaria	moths	insect size	1	-0.218955275605772	medium
Hemithea aestivaria	moths	voltinism	1	-0.450401391676076	low
Henosepilachna argus	ladybirds	insect size	1	1.47383507720199	high
Henosepilachna argus	ladybirds	voltinism	1	-0.581753242247067	low
Hepialus humuli	moths	habitat breadth	1	0.0559287338488203	medium
Hepialus humuli	moths	insect size	1	2.325544509266	high
Hepialus humuli	moths	voltinism	1	-0.450401391676076	low
Heriades rubicola	bees	habitat breadth	-1	1.14914374465545	low
Heriades rubicola	bees	insect size	1	-0.922236189847794	low
Heriades rubicola	bees	voltinism	1	1.28530449966059	medium
Heriades truncorum	bees	habitat breadth	-1	-0.107253416167842	medium
Heriades truncorum	bees	insect size	1	-0.7966345237764	low
Heriades truncorum	bees	voltinism	1	1.28530449966059	medium
Heringia heringi	hoverflies	habitat breadth	1	0.212551810494004	high
Heringia heringi	hoverflies	insect size	1	-1.08755129121145	low
Heringia heringi	hoverflies	voltinism	1	0.0919281637485421	medium
Herminia grisealis	moths	habitat breadth	1	-0.498697876818647	low
Herminia grisealis	moths	insect size	1	-0.931415215369868	low
Herminia grisealis	moths	voltinism	1	-0.450401391676076	low
Hesperia comma	butterflies	habitat breadth	1	-1.26434502585814	low
Hesperia comma	butterflies	insect size	1	-0.816802155898838	low
Hesperia comma	butterflies	voltinism	1	-0.859455608713842	low
Hipparchia semele	butterflies	habitat breadth	1	-0.396945531374066	medium
Hipparchia semele	butterflies	insect size	1	0.815265369152085	high
Hipparchia semele	butterflies	voltinism	1	-0.859455608713842	low
Hippodamia tredecimpunctata	ladybirds	insect size	1	1.06596315200968	high
Hippodamia tredecimpunctata	ladybirds	voltinism	1	-0.581753242247067	low
Hippodamia variegata	ladybirds	insect size	1	0.483288973163529	high
Hippodamia variegata	ladybirds	voltinism	1	2.94615882764431	high
Hoplitis adunca	bees	habitat breadth	-1	-0.107253416167842	medium
Hoplitis adunca	bees	insect size	1	0.132817805151919	medium
Hoplitis adunca	bees	voltinism	1	-0.423803105293492	low
Hoplitis claviventris	bees	habitat breadth	-1	-0.73545199657949	high
Hoplitis claviventris	bees	insect size	1	-0.361215414728899	medium
Hoplitis claviventris	bees	voltinism	1	-0.423803105293492	low
Hoplodrina ambigua	moths	habitat breadth	1	-0.498697876818647	low
Hoplodrina ambigua	moths	insect size	1	-0.524295249790385	low
Hoplodrina ambigua	moths	voltinism	1	2.70240835005645	high
Hoplodrina blanda	moths	habitat breadth	1	-0.221384571484914	medium
Hoplodrina blanda	moths	insect size	1	-0.422515258395514	low
Hoplodrina blanda	moths	voltinism	1	-0.450401391676076	low
Horisme tersata	moths	habitat breadth	1	-0.221384571484914	medium
Horisme tersata	moths	insect size	1	-0.117175284210902	medium
Horisme tersata	moths	voltinism	1	-0.450401391676076	low
Horisme vitalbata	moths	habitat breadth	1	-0.221384571484914	medium
Horisme vitalbata	moths	insect size	1	-0.218955275605772	medium
Horisme vitalbata	moths	voltinism	1	2.70240835005645	high
Hydraecia micacea	moths	habitat breadth	1	1.16518195518376	high
Hydraecia micacea	moths	insect size	1	0.188164689973711	medium
Hydraecia micacea	moths	voltinism	1	-0.450401391676076	low
Hydrelia flammeolaria	moths	habitat breadth	1	0.0559287338488203	medium
Hydrelia flammeolaria	moths	insect size	1	-1.33853518094935	low
Hydrelia flammeolaria	moths	voltinism	1	-0.450401391676076	low
Hydrelia sylvata	moths	habitat breadth	1	-0.221384571484914	medium
Hydrelia sylvata	moths	insect size	1	-0.931415215369868	low
Hydrelia sylvata	moths	voltinism	1	-0.450401391676076	low
Hydriomena furcata	moths	habitat breadth	1	1.44249526051749	high
Hydriomena furcata	moths	insect size	1	-0.117175284210902	medium
Hydriomena furcata	moths	voltinism	1	-0.450401391676076	low
Hydriomena impluviata	moths	habitat breadth	1	0.0559287338488203	medium
Hydriomena impluviata	moths	insect size	1	-0.422515258395514	low
Hydriomena impluviata	moths	voltinism	1	-0.450401391676076	low
Hydriomena ruberata	moths	habitat breadth	1	1.16518195518376	high
Hydriomena ruberata	moths	insect size	1	-0.218955275605772	medium
Hydriomena ruberata	moths	voltinism	1	-0.450401391676076	low
Hylaea fasciaria	moths	habitat breadth	1	-0.221384571484914	medium
Hylaea fasciaria	moths	insect size	1	0.493504664158323	high
Hylaea fasciaria	moths	voltinism	1	-0.450401391676076	low
Hylaeus annularis	bees	habitat breadth	-1	-0.107253416167842	medium
Hylaeus annularis	bees	insect size	1	-0.813381412585919	low
Hylaeus annularis	bees	voltinism	1	-0.423803105293492	low
Hylaeus brevicornis	bees	habitat breadth	-1	-1.36365057699114	high
Hylaeus brevicornis	bees	insect size	1	-1.17343952199058	low
Hylaeus brevicornis	bees	voltinism	1	1.28530449966059	medium
Hylaeus communis	bees	habitat breadth	-1	-1.99184915740279	high
Hylaeus communis	bees	insect size	1	-0.905489301038275	low
Hylaeus communis	bees	voltinism	1	1.28530449966059	medium
Hylaeus confusus	bees	habitat breadth	-1	-0.107253416167842	medium
Hylaeus confusus	bees	insect size	1	-0.821754856990679	low
Hylaeus confusus	bees	voltinism	1	1.28530449966059	medium
Hylaeus cornutus	bees	habitat breadth	-1	1.14914374465545	low
Hylaeus cornutus	bees	insect size	1	-0.888742412228756	low
Hylaeus cornutus	bees	voltinism	1	-0.423803105293492	low
Hylaeus dilatatus	bees	habitat breadth	-1	-0.73545199657949	high
Hylaeus dilatatus	bees	insect size	1	-0.830128301395438	low
Hylaeus dilatatus	bees	voltinism	1	-0.423803105293492	low
Hylaeus hyalinatus	bees	habitat breadth	-1	-1.36365057699114	high
Hylaeus hyalinatus	bees	insect size	1	-0.897115856633515	low
Hylaeus hyalinatus	bees	voltinism	1	1.28530449966059	medium
Hylaeus incongruus	bees	habitat breadth	-1	-0.73545199657949	high
Hylaeus incongruus	bees	insect size	1	-0.7966345237764	low
Hylaeus incongruus	bees	voltinism	1	1.28530449966059	medium
Hylaeus pectoralis	bees	habitat breadth	-1	0.520945164243805	low
Hylaeus pectoralis	bees	insect size	1	-0.863622079014477	low
Hylaeus pectoralis	bees	voltinism	1	-0.423803105293492	low
Hylaeus pictipes	bees	habitat breadth	-1	1.14914374465545	low
Hylaeus pictipes	bees	insect size	1	-1.11482541115727	low
Hylaeus pictipes	bees	voltinism	1	-0.423803105293492	low
Hylaeus signatus	bees	habitat breadth	-1	0.520945164243805	low
Hylaeus signatus	bees	insect size	1	-0.478443636395534	medium
Hylaeus signatus	bees	voltinism	1	1.28530449966059	medium
Hypena crassalis	moths	habitat breadth	1	-0.498697876818647	low
Hypena crassalis	moths	insect size	1	-0.320735267000643	medium
Hypena crassalis	moths	voltinism	1	-0.450401391676076	low
Hypena obsitalis	moths	habitat breadth	1	-1.60795109815358	low
Hypena obsitalis	moths	insect size	1	-0.117175284210902	medium
Hypena obsitalis	moths	voltinism	1	2.70240835005645	high
Hypena proboscidalis	moths	habitat breadth	1	2.55174848185242	high
Hypena proboscidalis	moths	insect size	1	0.08638469857884	medium
Hypena proboscidalis	moths	voltinism	1	2.70240835005645	high
Hypena rostralis	moths	habitat breadth	1	-0.498697876818647	low
Hypena rostralis	moths	insect size	1	-0.524295249790385	low
Hypena rostralis	moths	voltinism	1	-0.450401391676076	low
Hyperaspis pseudopustulata	ladybirds	insect size	1	-0.0993852056826238	medium
Hyperaspis pseudopustulata	ladybirds	voltinism	1	1.88004922024627e-15	medium
Hypomecis punctinalis	moths	habitat breadth	1	-0.221384571484914	medium
Hypomecis punctinalis	moths	insect size	1	1.51130457810703	high
Hypomecis punctinalis	moths	voltinism	1	-0.450401391676076	low
Hypomecis roboraria	moths	habitat breadth	1	-0.776011182152381	low
Hypomecis roboraria	moths	insect size	1	2.22376451787113	high
Hypomecis roboraria	moths	voltinism	1	-0.450401391676076	low
Hyppa rectilinea	moths	habitat breadth	1	0.610555344516288	high
Hyppa rectilinea	moths	insect size	1	0.188164689973711	medium
Hyppa rectilinea	moths	voltinism	1	-0.450401391676076	low
Idaea aversata	moths	habitat breadth	1	0.610555344516288	high
Idaea aversata	moths	insect size	1	-0.320735267000643	medium
Idaea aversata	moths	voltinism	1	-0.450401391676076	low
Idaea dilutaria	moths	habitat breadth	1	-1.05332448748612	low
Idaea dilutaria	moths	insect size	1	-1.54209516373909	low
Idaea dilutaria	moths	voltinism	1	-0.450401391676076	low
Idaea dimidiata	moths	habitat breadth	1	0.887868649850022	high
Idaea dimidiata	moths	insect size	1	-1.33853518094935	low
Idaea dimidiata	moths	voltinism	1	-0.450401391676076	low
Idaea emarginata	moths	habitat breadth	1	0.610555344516288	high
Idaea emarginata	moths	insect size	1	-0.931415215369868	low
Idaea emarginata	moths	voltinism	1	-0.450401391676076	low
Idaea rusticata	moths	habitat breadth	1	-1.60795109815358	low
Idaea rusticata	moths	insect size	1	-1.33853518094935	low
Idaea rusticata	moths	voltinism	1	-0.450401391676076	low
Idaea trigeminata	moths	habitat breadth	1	0.0559287338488203	medium
Idaea trigeminata	moths	insect size	1	-1.23675518955448	low
Idaea trigeminata	moths	voltinism	1	2.70240835005645	high
Ipimorpha retusa	moths	habitat breadth	1	0.333242039182554	medium
Ipimorpha retusa	moths	insect size	1	-0.524295249790385	low
Ipimorpha retusa	moths	voltinism	1	-0.450401391676076	low
Ipimorpha subtusa	moths	habitat breadth	1	-0.776011182152381	low
Ipimorpha subtusa	moths	insect size	1	-0.320735267000643	medium
Ipimorpha subtusa	moths	voltinism	1	-0.450401391676076	low
Ischnura elegans	odonates	habitat breadth	1	1.62105923855187	high
Ischnura elegans	odonates	insect size	1	-0.737675092564395	low
Ischnura elegans	odonates	voltinism	1	1.99293017073821	high
Ischnura pumilio	odonates	habitat breadth	1	-0.651947737243687	low
Ischnura pumilio	odonates	insect size	1	-0.969208150814534	low
Ischnura pumilio	odonates	voltinism	1	1.99293017073821	high
Jodis lactearia	moths	habitat breadth	1	-0.498697876818647	low
Jodis lactearia	moths	insect size	1	-0.931415215369868	low
Jodis lactearia	moths	voltinism	1	-0.450401391676076	low
Jordanita globulariae	moths	habitat breadth	1	-1.33063779281985	low
Jordanita globulariae	moths	insect size	1	-0.829635223974997	low
Jordanita globulariae	moths	voltinism	1	-0.450401391676076	low
Lacanobia oleracea	moths	habitat breadth	1	3.10637509251989	high
Lacanobia oleracea	moths	insect size	1	-0.0153952928160308	medium
Lacanobia oleracea	moths	voltinism	1	-0.450401391676076	low
Lacanobia thalassina	moths	habitat breadth	1	0.333242039182554	medium
Lacanobia thalassina	moths	insect size	1	0.289944681368582	high
Lacanobia thalassina	moths	voltinism	1	-0.450401391676076	low
Lacanobia w-latinum	moths	habitat breadth	1	0.610555344516288	high
Lacanobia w-latinum	moths	insect size	1	0.595284655553194	high
Lacanobia w-latinum	moths	voltinism	1	-0.450401391676076	low
Laemostenus terricola	orthopterans	insect size	1	1.75225368005626	high
Lampropteryx otregiata	moths	habitat breadth	1	-0.221384571484914	medium
Lampropteryx otregiata	moths	insect size	1	-0.727855232580126	low
Lampropteryx otregiata	moths	voltinism	1	2.70240835005645	high
Lampropteryx suffumata	moths	habitat breadth	1	1.71980856585122	high
Lampropteryx suffumata	moths	insect size	1	-0.218955275605772	medium
Lampropteryx suffumata	moths	voltinism	1	-0.450401391676076	low
Laothoe populi	moths	habitat breadth	1	0.333242039182554	medium
Laothoe populi	moths	insect size	1	4.36114433716341	high
Laothoe populi	moths	voltinism	1	-0.450401391676076	low
Larentia clavaria	moths	habitat breadth	1	-0.776011182152381	low
Larentia clavaria	moths	insect size	1	0.798844638342935	high
Larentia clavaria	moths	voltinism	1	-0.450401391676076	low
Lasiocampa quercus	moths	habitat breadth	1	2.27443517651869	high
Lasiocampa quercus	moths	insect size	1	3.24156443181983	high
Lasiocampa quercus	moths	voltinism	1	-0.450401391676076	low
Lasioglossum albipes	bees	habitat breadth	-1	-0.107253416167842	medium
Lasioglossum albipes	bees	insect size	1	-0.662659413300245	low
Lasioglossum albipes	bees	voltinism	1	-0.423803105293492	low
Lasioglossum angusticeps	bees	habitat breadth	-1	1.14914374465545	low
Lasioglossum angusticeps	bees	insect size	1	-0.830128301395438	low
Lasioglossum angusticeps	bees	voltinism	1	-0.423803105293492	low
Lasioglossum brevicorne	bees	habitat breadth	-1	-0.107253416167842	medium
Lasioglossum brevicorne	bees	insect size	1	-0.846875190204957	low
Lasioglossum brevicorne	bees	voltinism	1	-0.423803105293492	low
Lasioglossum calceatum	bees	habitat breadth	-1	-0.73545199657949	high
Lasioglossum calceatum	bees	insect size	1	-0.537057747228851	medium
Lasioglossum calceatum	bees	voltinism	1	-0.423803105293492	low
Lasioglossum cupromicans	bees	habitat breadth	-1	1.14914374465545	low
Lasioglossum cupromicans	bees	insect size	1	-0.980850300681112	low
Lasioglossum cupromicans	bees	voltinism	1	-0.423803105293492	low
Lasioglossum fratellum	bees	habitat breadth	-1	-0.107253416167842	medium
Lasioglossum fratellum	bees	insect size	1	-0.77988763496688	low
Lasioglossum fratellum	bees	voltinism	1	-0.423803105293492	low
Lasioglossum fulvicorne	bees	habitat breadth	-1	-0.73545199657949	high
Lasioglossum fulvicorne	bees	insect size	1	-0.871995523419236	low
Lasioglossum fulvicorne	bees	voltinism	1	-0.423803105293492	low
Lasioglossum laevigatum	bees	habitat breadth	-1	-0.107253416167842	medium
Lasioglossum laevigatum	bees	insect size	1	-0.394709192347938	medium
Lasioglossum laevigatum	bees	voltinism	1	-0.423803105293492	low
Lasioglossum laticeps	bees	habitat breadth	-1	-1.36365057699114	high
Lasioglossum laticeps	bees	insect size	1	-0.763140746157361	low
Lasioglossum laticeps	bees	voltinism	1	-0.423803105293492	low
Lasioglossum lativentre	bees	habitat breadth	-1	-0.107253416167842	medium
Lasioglossum lativentre	bees	insect size	1	-0.729646968538323	low
Lasioglossum lativentre	bees	voltinism	1	-0.423803105293492	low
Lasioglossum leucopus	bees	habitat breadth	-1	-0.73545199657949	high
Lasioglossum leucopus	bees	insect size	1	-1.06458474472871	low
Lasioglossum leucopus	bees	voltinism	1	-0.423803105293492	low
Lasioglossum leucozonium	bees	habitat breadth	-1	-2.62004773781443	high
Lasioglossum leucozonium	bees	insect size	1	-0.486817080800293	medium
Lasioglossum leucozonium	bees	voltinism	1	-0.423803105293492	low
Lasioglossum malachurum	bees	habitat breadth	-1	-0.73545199657949	high
Lasioglossum malachurum	bees	insect size	1	-0.654285968895486	low
Lasioglossum malachurum	bees	voltinism	1	-0.423803105293492	low
Lasioglossum minutissimum	bees	habitat breadth	-1	0.520945164243805	low
Lasioglossum minutissimum	bees	insect size	1	-1.25717396603818	low
Lasioglossum minutissimum	bees	voltinism	1	-0.423803105293492	low
Lasioglossum morio	bees	habitat breadth	-1	-1.99184915740279	high
Lasioglossum morio	bees	insect size	1	-1.11482541115727	low
Lasioglossum morio	bees	voltinism	1	-0.423803105293492	low
Lasioglossum nitidiusculum	bees	habitat breadth	-1	-1.36365057699114	high
Lasioglossum nitidiusculum	bees	insect size	1	-0.913862745443034	low
Lasioglossum nitidiusculum	bees	voltinism	1	-0.423803105293492	low
Lasioglossum parvulum	bees	habitat breadth	-1	-0.107253416167842	medium
Lasioglossum parvulum	bees	insect size	1	-0.913862745443034	low
Lasioglossum parvulum	bees	voltinism	1	-0.423803105293492	low
Lasioglossum pauperatum	bees	habitat breadth	-1	0.520945164243805	low
Lasioglossum pauperatum	bees	insect size	1	-0.980850300681112	low
Lasioglossum pauperatum	bees	voltinism	1	-0.423803105293492	low
Lasioglossum pauxillum	bees	habitat breadth	-1	-1.36365057699114	high
Lasioglossum pauxillum	bees	insect size	1	-1.01434407830015	low
Lasioglossum pauxillum	bees	voltinism	1	-0.423803105293492	low
Lasioglossum prasinum	bees	habitat breadth	-1	1.14914374465545	low
Lasioglossum prasinum	bees	insect size	1	-0.511937414014572	medium
Lasioglossum prasinum	bees	voltinism	1	-0.423803105293492	low
Lasioglossum punctatissimum	bees	habitat breadth	-1	-1.36365057699114	high
Lasioglossum punctatissimum	bees	insect size	1	-0.913862745443034	low
Lasioglossum punctatissimum	bees	voltinism	1	-0.423803105293492	low
Lasioglossum puncticolle	bees	habitat breadth	-1	-0.107253416167842	medium
Lasioglossum puncticolle	bees	insect size	1	-0.671032857705005	low
Lasioglossum puncticolle	bees	voltinism	1	-0.423803105293492	low
Lasioglossum quadrinotatum	bees	habitat breadth	-1	-0.107253416167842	medium
Lasioglossum quadrinotatum	bees	insect size	1	-0.629165635681207	low
Lasioglossum quadrinotatum	bees	voltinism	1	-0.423803105293492	low
Lasioglossum rufitarse	bees	habitat breadth	-1	0.520945164243805	low
Lasioglossum rufitarse	bees	insect size	1	-0.846875190204957	low
Lasioglossum rufitarse	bees	voltinism	1	-0.423803105293492	low
Lasioglossum semilucens	bees	habitat breadth	-1	1.14914374465545	low
Lasioglossum semilucens	bees	insect size	1	-1.20693329960962	low
Lasioglossum semilucens	bees	voltinism	1	-0.423803105293492	low
Lasioglossum sexnotatum	bees	habitat breadth	-1	-0.107253416167842	medium
Lasioglossum sexnotatum	bees	insect size	1	-0.260734081871784	medium
Lasioglossum sexnotatum	bees	voltinism	1	-0.423803105293492	low
Lasioglossum sexstrigatum	bees	habitat breadth	-1	0.520945164243805	low
Lasioglossum sexstrigatum	bees	insect size	1	-0.897115856633515	low
Lasioglossum sexstrigatum	bees	voltinism	1	-0.423803105293492	low
Lasioglossum smeathmanellum	bees	habitat breadth	-1	0.520945164243805	low
Lasioglossum smeathmanellum	bees	insect size	1	-0.938983078657313	low
Lasioglossum smeathmanellum	bees	voltinism	1	-0.423803105293492	low
Lasioglossum villosulum	bees	habitat breadth	-1	-1.99184915740279	high
Lasioglossum villosulum	bees	insect size	1	-0.846875190204957	low
Lasioglossum villosulum	bees	voltinism	1	1.28530449966059	medium
Lasioglossum xanthopus	bees	habitat breadth	-1	-0.73545199657949	high
Lasioglossum xanthopus	bees	insect size	1	-0.0597714161575524	medium
Lasioglossum xanthopus	bees	voltinism	1	-0.423803105293492	low
Lasioglossum zonulum	bees	habitat breadth	-1	-0.107253416167842	medium
Lasioglossum zonulum	bees	insect size	1	-0.33609508151462	medium
Lasioglossum zonulum	bees	voltinism	1	-0.423803105293492	low
Lasiommata megera	butterflies	habitat breadth	1	-0.68607869620209	low
Lasiommata megera	butterflies	insect size	1	0.293910465316374	medium
[truncated: 1,492 more rows]
