# Supplementary material for: Trait mediation explains decadal distributional shifts for a wide range of insect taxa
Source: Nat Commun. 2025 Aug 30;16:8131. doi: 10.1038/s41467-025-63093-y (PMC12398571; doi:10.1038/s41467-025-63093-y)
Supplement: Supplementary file 4 — Source Data [file 41467_2025_63093_MOESM4_ESM.zip › source_data/figure_S5.csv]

species	y_	sign	r	count	insect	size	voltinism	diversity	signif
Aglais io	South	16	-0.00048837285571827	5404.5	butterflies	high	high	high	FALSE
Aglais io	South	16	0.000375515053073971	5404.5	butterflies	high	high	high	FALSE
Aglais io	South	16	0.000780335701524148	5404.5	butterflies	high	high	high	FALSE
Aglais io	South	16	0.00116539638179644	5404.5	butterflies	high	high	high	FALSE
Aglais io	South	16	0.00163116251508457	5404.5	butterflies	high	high	high	FALSE
Aglais io	Mid	20	0.000577630485517446	1607.7	butterflies	high	high	high	TRUE
Aglais io	Mid	20	0.00129180915759568	1607.7	butterflies	high	high	high	TRUE
Aglais io	Mid	20	0.00219022103461058	1607.7	butterflies	high	high	high	TRUE
Aglais io	Mid	20	0.00256512163784455	1607.7	butterflies	high	high	high	TRUE
Aglais io	Mid	20	0.00394885299179832	1607.7	butterflies	high	high	high	TRUE
Aglais io	North	20	0.0017793335422317	408.1	butterflies	high	high	high	TRUE
Aglais io	North	20	0.00272809791228134	408.1	butterflies	high	high	high	TRUE
Aglais io	North	20	0.00345534798134202	408.1	butterflies	high	high	high	TRUE
Aglais io	North	20	0.00402135242837965	408.1	butterflies	high	high	high	TRUE
Aglais io	North	20	0.00473877110496604	408.1	butterflies	high	high	high	TRUE
Aglais urticae	South	20	-0.00392865591787511	4612.65	butterflies	high	high	high	TRUE
Aglais urticae	South	20	-0.00323173861071362	4612.65	butterflies	high	high	high	TRUE
Aglais urticae	South	20	-0.00287087995642864	4612.65	butterflies	high	high	high	TRUE
Aglais urticae	South	20	-0.00217252151349362	4612.65	butterflies	high	high	high	TRUE
Aglais urticae	South	20	-0.00079258020055058	4612.65	butterflies	high	high	high	TRUE
Aglais urticae	Mid	11	-0.00218717877857262	1521	butterflies	high	high	high	FALSE
Aglais urticae	Mid	11	-0.000944062170834069	1521	butterflies	high	high	high	FALSE
Aglais urticae	Mid	11	-8.23604964532417e-05	1521	butterflies	high	high	high	FALSE
Aglais urticae	Mid	11	0.000268692454190747	1521	butterflies	high	high	high	FALSE
Aglais urticae	Mid	11	0.00100742802343901	1521	butterflies	high	high	high	FALSE
Aglais urticae	North	20	0.00100183062632698	431.45	butterflies	high	high	high	TRUE
Aglais urticae	North	20	0.00231253020084286	431.45	butterflies	high	high	high	TRUE
Aglais urticae	North	20	0.00301848836858002	431.45	butterflies	high	high	high	TRUE
Aglais urticae	North	20	0.00358049656996028	431.45	butterflies	high	high	high	TRUE
Aglais urticae	North	20	0.00409542506822243	431.45	butterflies	high	high	high	TRUE
Anthocharis cardamines	South	18	-0.000358818399176717	4705.2	butterflies	medium	low	high	FALSE
Anthocharis cardamines	South	18	0.00082188116901931	4705.2	butterflies	medium	low	high	FALSE
Anthocharis cardamines	South	18	0.0011076270081635	4705.2	butterflies	medium	low	high	FALSE
Anthocharis cardamines	South	18	0.00162161565104609	4705.2	butterflies	medium	low	high	FALSE
Anthocharis cardamines	South	18	0.00294063873272119	4705.2	butterflies	medium	low	high	FALSE
Anthocharis cardamines	Mid	20	0.00122026758817462	1398.15	butterflies	medium	low	high	TRUE
Anthocharis cardamines	Mid	20	0.00195577117341824	1398.15	butterflies	medium	low	high	TRUE
Anthocharis cardamines	Mid	20	0.00218717284260145	1398.15	butterflies	medium	low	high	TRUE
Anthocharis cardamines	Mid	20	0.0029950977912739	1398.15	butterflies	medium	low	high	TRUE
Anthocharis cardamines	Mid	20	0.00458658265528122	1398.15	butterflies	medium	low	high	TRUE
Anthocharis cardamines	North	20	0.00058590793848285	341.15	butterflies	medium	low	high	TRUE
Anthocharis cardamines	North	20	0.00177574344969835	341.15	butterflies	medium	low	high	TRUE
Anthocharis cardamines	North	20	0.00233455021130008	341.15	butterflies	medium	low	high	TRUE
Anthocharis cardamines	North	20	0.00272574430462152	341.15	butterflies	medium	low	high	TRUE
Anthocharis cardamines	North	20	0.00389826245984257	341.15	butterflies	medium	low	high	TRUE
Apatura iris	South	19	-3.80429177883938e-05	151.75	butterflies	high	low	medium	TRUE
Apatura iris	South	19	6.76684263705206e-05	151.75	butterflies	high	low	medium	TRUE
Apatura iris	South	19	0.000109758083009458	151.75	butterflies	high	low	medium	TRUE
Apatura iris	South	19	0.000126338519762206	151.75	butterflies	high	low	medium	TRUE
Apatura iris	South	19	0.000279008319847723	151.75	butterflies	high	low	medium	TRUE
Aphantopus hyperantus	South	20	0.00186046278177194	4756.15	butterflies	medium	low	high	TRUE
Aphantopus hyperantus	South	20	0.00258994970669641	4756.15	butterflies	medium	low	high	TRUE
Aphantopus hyperantus	South	20	0.00304790367944456	4756.15	butterflies	medium	low	high	TRUE
Aphantopus hyperantus	South	20	0.00377034793068527	4756.15	butterflies	medium	low	high	TRUE
Aphantopus hyperantus	South	20	0.00484833298918198	4756.15	butterflies	medium	low	high	TRUE
Aphantopus hyperantus	Mid	20	0.00225220796641656	1253.5	butterflies	medium	low	high	TRUE
Aphantopus hyperantus	Mid	20	0.00286582932775563	1253.5	butterflies	medium	low	high	TRUE
Aphantopus hyperantus	Mid	20	0.00405871805497808	1253.5	butterflies	medium	low	high	TRUE
Aphantopus hyperantus	Mid	20	0.00479817273107819	1253.5	butterflies	medium	low	high	TRUE
Aphantopus hyperantus	Mid	20	0.00587239735133774	1253.5	butterflies	medium	low	high	TRUE
Aphantopus hyperantus	North	20	0.00147731534389628	361.9	butterflies	medium	low	high	TRUE
Aphantopus hyperantus	North	20	0.00213053539741049	361.9	butterflies	medium	low	high	TRUE
Aphantopus hyperantus	North	20	0.00254004816192457	361.9	butterflies	medium	low	high	TRUE
Aphantopus hyperantus	North	20	0.00337104971619007	361.9	butterflies	medium	low	high	TRUE
Aphantopus hyperantus	North	20	0.0046051906863199	361.9	butterflies	medium	low	high	TRUE
Argynnis adippe	South	18	-0.00027039820468237	46.1	butterflies	high	low	medium	FALSE
Argynnis adippe	South	18	-0.000193191188111246	46.1	butterflies	high	low	medium	FALSE
Argynnis adippe	South	18	-0.000101532531401389	46.1	butterflies	high	low	medium	FALSE
Argynnis adippe	South	18	-4.58256782026838e-05	46.1	butterflies	high	low	medium	FALSE
Argynnis adippe	South	18	0.000102229373090851	46.1	butterflies	high	low	medium	FALSE
Argynnis adippe	Mid	17	-0.00059657336187101	184.05	butterflies	high	low	medium	FALSE
Argynnis adippe	Mid	17	-0.000161506576358482	184.05	butterflies	high	low	medium	FALSE
Argynnis adippe	Mid	17	-0.000113016105395757	184.05	butterflies	high	low	medium	FALSE
Argynnis adippe	Mid	17	-9.1476944240487e-06	184.05	butterflies	high	low	medium	FALSE
Argynnis adippe	Mid	17	0.000166374804088933	184.05	butterflies	high	low	medium	FALSE
Argynnis aglaja	South	14	-0.000687941496550503	1115.4	butterflies	high	low	high	FALSE
Argynnis aglaja	South	14	-6.50847976061235e-05	1115.4	butterflies	high	low	high	FALSE
Argynnis aglaja	South	14	0.000177174009074515	1115.4	butterflies	high	low	high	FALSE
Argynnis aglaja	South	14	0.000504609529670251	1115.4	butterflies	high	low	high	FALSE
Argynnis aglaja	South	14	0.00131459468456709	1115.4	butterflies	high	low	high	FALSE
Argynnis aglaja	Mid	19	-0.00281609297677477	406.75	butterflies	high	low	high	TRUE
Argynnis aglaja	Mid	19	-0.00189211594919887	406.75	butterflies	high	low	high	TRUE
Argynnis aglaja	Mid	19	-0.00130649092682161	406.75	butterflies	high	low	high	TRUE
Argynnis aglaja	Mid	19	-0.00100896504812084	406.75	butterflies	high	low	high	TRUE
Argynnis aglaja	Mid	19	0.000170053635920845	406.75	butterflies	high	low	high	TRUE
Argynnis aglaja	North	17	-0.00403937038542059	228.2	butterflies	high	low	high	FALSE
Argynnis aglaja	North	17	-0.00191496996081771	228.2	butterflies	high	low	high	FALSE
Argynnis aglaja	North	17	-0.00125812321902598	228.2	butterflies	high	low	high	FALSE
Argynnis aglaja	North	17	-0.000572864250663049	228.2	butterflies	high	low	high	FALSE
Argynnis aglaja	North	17	0.00251503610643063	228.2	butterflies	high	low	high	FALSE
Argynnis paphia	South	20	0.00194819727985717	2175.1	butterflies	high	low	medium	TRUE
Argynnis paphia	South	20	0.00311597019419892	2175.1	butterflies	high	low	medium	TRUE
Argynnis paphia	South	20	0.0036285261882347	2175.1	butterflies	high	low	medium	TRUE
Argynnis paphia	South	20	0.00457571140434734	2175.1	butterflies	high	low	medium	TRUE
Argynnis paphia	South	20	0.00522684759441101	2175.1	butterflies	high	low	medium	TRUE
Argynnis paphia	Mid	20	2.07187977553697e-05	126.15	butterflies	high	low	medium	TRUE
Argynnis paphia	Mid	20	0.00039049876243938	126.15	butterflies	high	low	medium	TRUE
Argynnis paphia	Mid	20	0.000444102028187453	126.15	butterflies	high	low	medium	TRUE
Argynnis paphia	Mid	20	0.000524523407101272	126.15	butterflies	high	low	medium	TRUE
Argynnis paphia	Mid	20	0.00084111929916352	126.15	butterflies	high	low	medium	TRUE
Aricia agestis	South	20	0.00227182106413309	2468.4	butterflies	low	high	low	TRUE
Aricia agestis	South	20	0.00268514800800539	2468.4	butterflies	low	high	low	TRUE
Aricia agestis	South	20	0.00342161722116764	2468.4	butterflies	low	high	low	TRUE
Aricia agestis	South	20	0.00405513884620418	2468.4	butterflies	low	high	low	TRUE
Aricia agestis	South	20	0.00483557255426572	2468.4	butterflies	low	high	low	TRUE
Aricia agestis	Mid	19	-0.000187804741497388	288.8	butterflies	low	high	low	TRUE
Aricia agestis	Mid	19	0.000722859800563766	288.8	butterflies	low	high	low	TRUE
Aricia agestis	Mid	19	0.00154887140726777	288.8	butterflies	low	high	low	TRUE
Aricia agestis	Mid	19	0.00196272654899574	288.8	butterflies	low	high	low	TRUE
Aricia agestis	Mid	19	0.00369007920895772	288.8	butterflies	low	high	low	TRUE
Aricia artaxerxes	Mid	19	-0.00107041322834782	242.15	butterflies	low	low	low	TRUE
Aricia artaxerxes	Mid	19	-0.000648905688056105	242.15	butterflies	low	low	low	TRUE
Aricia artaxerxes	Mid	19	-0.000455978397539106	242.15	butterflies	low	low	low	TRUE
Aricia artaxerxes	Mid	19	-0.000395695187285608	242.15	butterflies	low	low	low	TRUE
Aricia artaxerxes	Mid	19	0.000192808076848808	242.15	butterflies	low	low	low	TRUE
Aricia artaxerxes	North	16	-0.00176072743923158	31.45	butterflies	low	low	low	FALSE
Aricia artaxerxes	North	16	-0.000762506416532122	31.45	butterflies	low	low	low	FALSE
Aricia artaxerxes	North	16	-0.000217296265508976	31.45	butterflies	low	low	low	FALSE
Aricia artaxerxes	North	16	-1.47691204557168e-05	31.45	butterflies	low	low	low	FALSE
Aricia artaxerxes	North	16	0.000721189002952178	31.45	butterflies	low	low	low	FALSE
Boloria euphrosyne	South	20	-0.000948144586895426	306.8	butterflies	medium	medium	medium	TRUE
Boloria euphrosyne	South	20	-0.000641780348125091	306.8	butterflies	medium	medium	medium	TRUE
Boloria euphrosyne	South	20	-0.000512643095696968	306.8	butterflies	medium	medium	medium	TRUE
Boloria euphrosyne	South	20	-0.000345079734715177	306.8	butterflies	medium	medium	medium	TRUE
Boloria euphrosyne	South	20	-0.00015559178356195	306.8	butterflies	medium	medium	medium	TRUE
Boloria euphrosyne	Mid	20	-0.000881503031362229	159.65	butterflies	medium	medium	medium	TRUE
Boloria euphrosyne	Mid	20	-0.00068294340153403	159.65	butterflies	medium	medium	medium	TRUE
Boloria euphrosyne	Mid	20	-0.000520919048967646	159.65	butterflies	medium	medium	medium	TRUE
Boloria euphrosyne	Mid	20	-0.000324838070858126	159.65	butterflies	medium	medium	medium	TRUE
Boloria euphrosyne	Mid	20	-3.71018127510919e-05	159.65	butterflies	medium	medium	medium	TRUE
Boloria euphrosyne	North	12	-0.00243839327321124	66.5	butterflies	medium	medium	medium	FALSE
Boloria euphrosyne	North	12	-0.000914308302198937	66.5	butterflies	medium	medium	medium	FALSE
Boloria euphrosyne	North	12	-0.00013515302291915	66.5	butterflies	medium	medium	medium	FALSE
Boloria euphrosyne	North	12	0.000118615490585198	66.5	butterflies	medium	medium	medium	FALSE
Boloria euphrosyne	North	12	0.000848150087222961	66.5	butterflies	medium	medium	medium	FALSE
Boloria selene	South	20	-0.0025143114554628	309.35	butterflies	medium	medium	high	TRUE
Boloria selene	South	20	-0.00200413750020383	309.35	butterflies	medium	medium	high	TRUE
Boloria selene	South	20	-0.00139972711890918	309.35	butterflies	medium	medium	high	TRUE
Boloria selene	South	20	-0.000761403176316299	309.35	butterflies	medium	medium	high	TRUE
Boloria selene	South	20	-0.000295882475787655	309.35	butterflies	medium	medium	high	TRUE
Boloria selene	Mid	20	-0.0025296925384589	280.75	butterflies	medium	medium	high	TRUE
Boloria selene	Mid	20	-0.00191343694844074	280.75	butterflies	medium	medium	high	TRUE
Boloria selene	Mid	20	-0.00145579308692637	280.75	butterflies	medium	medium	high	TRUE
Boloria selene	Mid	20	-0.00105208284244661	280.75	butterflies	medium	medium	high	TRUE
Boloria selene	Mid	20	-0.000362424767392981	280.75	butterflies	medium	medium	high	TRUE
Boloria selene	North	15	-0.00276437056494356	196.85	butterflies	medium	medium	high	FALSE
Boloria selene	North	15	-0.00168943422162121	196.85	butterflies	medium	medium	high	FALSE
Boloria selene	North	15	-0.00111618826500174	196.85	butterflies	medium	medium	high	FALSE
Boloria selene	North	15	-5.85138811324525e-05	196.85	butterflies	medium	medium	high	FALSE
Boloria selene	North	15	0.00226227002652972	196.85	butterflies	medium	medium	high	FALSE
Callophrys rubi	South	13	-0.000873126620029283	1603.6	butterflies	low	medium	high	FALSE
Callophrys rubi	South	13	-0.000104852267310359	1603.6	butterflies	low	medium	high	FALSE
Callophrys rubi	South	13	0.000414866904200327	1603.6	butterflies	low	medium	high	FALSE
Callophrys rubi	South	13	0.000872314721984568	1603.6	butterflies	low	medium	high	FALSE
Callophrys rubi	South	13	0.00123334866706825	1603.6	butterflies	low	medium	high	FALSE
Callophrys rubi	Mid	10	-0.000495229103840901	308.75	butterflies	low	medium	high	FALSE
Callophrys rubi	Mid	10	-0.000170735255518054	308.75	butterflies	low	medium	high	FALSE
Callophrys rubi	Mid	10	-3.06326853637393e-05	308.75	butterflies	low	medium	high	FALSE
Callophrys rubi	Mid	10	0.000148006612060918	308.75	butterflies	low	medium	high	FALSE
Callophrys rubi	Mid	10	0.00051322845933033	308.75	butterflies	low	medium	high	FALSE
Callophrys rubi	North	15	-0.000526658561498021	91.7	butterflies	low	medium	high	FALSE
Callophrys rubi	North	15	-2.81850878982434e-06	91.7	butterflies	low	medium	high	FALSE
Callophrys rubi	North	15	0.000166873117745482	91.7	butterflies	low	medium	high	FALSE
Callophrys rubi	North	15	0.000351065503874221	91.7	butterflies	low	medium	high	FALSE
Callophrys rubi	North	15	0.000871233253990712	91.7	butterflies	low	medium	high	FALSE
Carterocephalus palaemon	North	12	-0.000751135023136284	45.7	butterflies	low	low	medium	FALSE
Carterocephalus palaemon	North	12	-0.000139330470636687	45.7	butterflies	low	low	medium	FALSE
Carterocephalus palaemon	North	12	0.000148089848497888	45.7	butterflies	low	low	medium	FALSE
Carterocephalus palaemon	North	12	0.000361479784465765	45.7	butterflies	low	low	medium	FALSE
Carterocephalus palaemon	North	12	0.00105778244495871	45.7	butterflies	low	low	medium	FALSE
Celastrina argiolus	South	20	0.00784050314257822	3846.95	butterflies	low	medium	low	TRUE
Celastrina argiolus	South	20	0.00927573572279302	3846.95	butterflies	low	medium	low	TRUE
Celastrina argiolus	South	20	0.0105532495148671	3846.95	butterflies	low	medium	low	TRUE
Celastrina argiolus	South	20	0.0114653492693518	3846.95	butterflies	low	medium	low	TRUE
Celastrina argiolus	South	20	0.0129074387380674	3846.95	butterflies	low	medium	low	TRUE
Celastrina argiolus	Mid	20	0.00408972240952142	666.15	butterflies	low	medium	low	TRUE
Celastrina argiolus	Mid	20	0.00575217798924569	666.15	butterflies	low	medium	low	TRUE
Celastrina argiolus	Mid	20	0.00606424214968877	666.15	butterflies	low	medium	low	TRUE
Celastrina argiolus	Mid	20	0.00662259083887993	666.15	butterflies	low	medium	low	TRUE
Celastrina argiolus	Mid	20	0.00749805819741719	666.15	butterflies	low	medium	low	TRUE
Coenonympha pamphilus	South	17	-0.00354183275709242	3162.8	butterflies	low	high	medium	FALSE
Coenonympha pamphilus	South	17	-0.0020909227660687	3162.8	butterflies	low	high	medium	FALSE
Coenonympha pamphilus	South	17	-0.00110269301238905	3162.8	butterflies	low	high	medium	FALSE
Coenonympha pamphilus	South	17	-0.000331591858028201	3162.8	butterflies	low	high	medium	FALSE
Coenonympha pamphilus	South	17	0.000760285769763297	3162.8	butterflies	low	high	medium	FALSE
Coenonympha pamphilus	Mid	20	-0.00535403549571204	967.55	butterflies	low	high	medium	TRUE
Coenonympha pamphilus	Mid	20	-0.00362723301667965	967.55	butterflies	low	high	medium	TRUE
Coenonympha pamphilus	Mid	20	-0.00263172676210814	967.55	butterflies	low	high	medium	TRUE
Coenonympha pamphilus	Mid	20	-0.00214793786866133	967.55	butterflies	low	high	medium	TRUE
Coenonympha pamphilus	Mid	20	-0.00145597131505875	967.55	butterflies	low	high	medium	TRUE
Coenonympha pamphilus	North	15	-0.00283911253570095	367.3	butterflies	low	high	medium	FALSE
Coenonympha pamphilus	North	15	-0.00148421643631096	367.3	butterflies	low	high	medium	FALSE
Coenonympha pamphilus	North	15	-0.000744913164838204	367.3	butterflies	low	high	medium	FALSE
Coenonympha pamphilus	North	15	-0.000144153757527232	367.3	butterflies	low	high	medium	FALSE
Coenonympha pamphilus	North	15	0.00193253799316338	367.3	butterflies	low	high	medium	FALSE
Coenonympha tullia	Mid	17	-0.00120264156630142	47.6	butterflies	medium	low	low	FALSE
Coenonympha tullia	Mid	17	-0.000562809888104472	47.6	butterflies	medium	low	low	FALSE
Coenonympha tullia	Mid	17	-0.000340465929529474	47.6	butterflies	medium	low	low	FALSE
Coenonympha tullia	Mid	17	-0.000109960797014429	47.6	butterflies	medium	low	low	FALSE
Coenonympha tullia	Mid	17	0.000273415506472605	47.6	butterflies	medium	low	low	FALSE
Coenonympha tullia	North	20	-0.00329634320039841	40.5	butterflies	medium	low	low	TRUE
Coenonympha tullia	North	20	-0.00195030593844441	40.5	butterflies	medium	low	low	TRUE
Coenonympha tullia	North	20	-0.00144464985284964	40.5	butterflies	medium	low	low	TRUE
Coenonympha tullia	North	20	-0.00118326247799663	40.5	butterflies	medium	low	low	TRUE
Coenonympha tullia	North	20	-0.000164274407913226	40.5	butterflies	medium	low	low	TRUE
Colias croceus	South	20	0.000245296248379032	1325.3	butterflies	high	high	low	TRUE
Colias croceus	South	20	0.000817876012627439	1325.3	butterflies	high	high	low	TRUE
Colias croceus	South	20	0.00119439146043965	1325.3	butterflies	high	high	low	TRUE
Colias croceus	South	20	0.00164045176100339	1325.3	butterflies	high	high	low	TRUE
Colias croceus	South	20	0.00209680155406188	1325.3	butterflies	high	high	low	TRUE
Colias croceus	Mid	10	-0.000265277347027339	97.55	butterflies	high	high	low	FALSE
Colias croceus	Mid	10	-0.000103694675596091	97.55	butterflies	high	high	low	FALSE
Colias croceus	Mid	10	1.60938581101071e-05	97.55	butterflies	high	high	low	FALSE
Colias croceus	Mid	10	0.000146277853552566	97.55	butterflies	high	high	low	FALSE
Colias croceus	Mid	10	0.000274244407493937	97.55	butterflies	high	high	low	FALSE
Cupido minimus	South	17	-0.000229694621699969	753.65	butterflies	low	medium	medium	FALSE
Cupido minimus	South	17	0.000254875781965161	753.65	butterflies	low	medium	medium	FALSE
Cupido minimus	South	17	0.000467775537844086	753.65	butterflies	low	medium	medium	FALSE
Cupido minimus	South	17	0.000865299770531537	753.65	butterflies	low	medium	medium	FALSE
Cupido minimus	South	17	0.00121335406812471	753.65	butterflies	low	medium	medium	FALSE
Cupido minimus	North	13	-0.00016178081324104	27.85	butterflies	low	medium	medium	FALSE
Cupido minimus	North	13	-3.99082428127795e-05	27.85	butterflies	low	medium	medium	FALSE
Cupido minimus	North	13	-1.36101164507578e-05	27.85	butterflies	low	medium	medium	FALSE
Cupido minimus	North	13	1.84229838720303e-06	27.85	butterflies	low	medium	medium	FALSE
Cupido minimus	North	13	0.000132359805799356	27.85	butterflies	low	medium	medium	FALSE
Erebia aethiops	Mid	20	-0.00262402532452387	32.4	butterflies	high	low	high	TRUE
Erebia aethiops	Mid	20	-0.00150233937533981	32.4	butterflies	high	low	high	TRUE
Erebia aethiops	Mid	20	-0.00123348544972115	32.4	butterflies	high	low	high	TRUE
Erebia aethiops	Mid	20	-0.000999019000234472	32.4	butterflies	high	low	high	TRUE
Erebia aethiops	Mid	20	-6.04761475846047e-05	32.4	butterflies	high	low	high	TRUE
Erebia aethiops	North	12	-0.0026226929346286	112.8	butterflies	high	low	high	FALSE
Erebia aethiops	North	12	-0.0017426698028754	112.8	butterflies	high	low	high	FALSE
Erebia aethiops	North	12	-0.00121026677592652	112.8	butterflies	high	low	high	FALSE
Erebia aethiops	North	12	0.000509215983268595	112.8	butterflies	high	low	high	FALSE
Erebia aethiops	North	12	0.00275089050508226	112.8	butterflies	high	low	high	FALSE
Erebia epiphron	North	16	-0.00111724243462626	15.2	butterflies	medium	low	low	FALSE
Erebia epiphron	North	16	-0.000620895129581646	15.2	butterflies	medium	low	low	FALSE
Erebia epiphron	North	16	-0.000427721616554541	15.2	butterflies	medium	low	low	FALSE
Erebia epiphron	North	16	-0.000134250709080786	15.2	butterflies	medium	low	low	FALSE
Erebia epiphron	North	16	0.00116805288462379	15.2	butterflies	medium	low	low	FALSE
Erynnis tages	South	11	-0.000648486448276361	1587.9	butterflies	low	medium	high	FALSE
Erynnis tages	South	11	-0.000339749393665572	1587.9	butterflies	low	medium	high	FALSE
Erynnis tages	South	11	5.64517751365739e-05	1587.9	butterflies	low	medium	high	FALSE
Erynnis tages	South	11	0.000470104073956659	1587.9	butterflies	low	medium	high	FALSE
Erynnis tages	South	11	0.00113144408520979	1587.9	butterflies	low	medium	high	FALSE
Erynnis tages	Mid	13	-0.000564065352173342	499.85	butterflies	low	medium	high	FALSE
Erynnis tages	Mid	13	-8.02138867479438e-05	499.85	butterflies	low	medium	high	FALSE
Erynnis tages	Mid	13	9.70148682811961e-05	499.85	butterflies	low	medium	high	FALSE
Erynnis tages	Mid	13	0.000287523466884269	499.85	butterflies	low	medium	high	FALSE
Erynnis tages	Mid	13	0.000858421926041512	499.85	butterflies	low	medium	high	FALSE
Erynnis tages	North	17	-0.0001376502303538	12.4	butterflies	low	medium	high	FALSE
Erynnis tages	North	17	6.59452348116383e-05	12.4	butterflies	low	medium	high	FALSE
Erynnis tages	North	17	0.000214964706907818	12.4	butterflies	low	medium	high	FALSE
Erynnis tages	North	17	0.000372237234112425	12.4	butterflies	low	medium	high	FALSE
Erynnis tages	North	17	0.000585441532740779	12.4	butterflies	low	medium	high	FALSE
Euphydryas aurinia	South	18	-0.00261799489293886	245.5	butterflies	medium	low	medium	FALSE
Euphydryas aurinia	South	18	-0.000737745850640317	245.5	butterflies	medium	low	medium	FALSE
Euphydryas aurinia	South	18	-0.000433926786222191	245.5	butterflies	medium	low	medium	FALSE
Euphydryas aurinia	South	18	-0.00014586762032118	245.5	butterflies	medium	low	medium	FALSE
Euphydryas aurinia	South	18	0.000284703194374583	245.5	butterflies	medium	low	medium	FALSE
Euphydryas aurinia	North	15	-0.000282515104536872	19.1	butterflies	medium	low	medium	FALSE
Euphydryas aurinia	North	15	6.59399523870305e-07	19.1	butterflies	medium	low	medium	FALSE
Euphydryas aurinia	North	15	0.000117426286815473	19.1	butterflies	medium	low	medium	FALSE
Euphydryas aurinia	North	15	0.000378512419843201	19.1	butterflies	medium	low	medium	FALSE
Euphydryas aurinia	North	15	0.000787338163061902	19.1	butterflies	medium	low	medium	FALSE
Favonius quercus	South	16	-0.000737819596114838	1144.6	butterflies	low	low	medium	FALSE
Favonius quercus	South	16	-0.000463184654496931	1144.6	butterflies	low	low	medium	FALSE
Favonius quercus	South	16	-0.000174525180180317	1144.6	butterflies	low	low	medium	FALSE
Favonius quercus	South	16	-6.75378585463633e-05	1144.6	butterflies	low	low	medium	FALSE
Favonius quercus	South	16	0.000546288899653038	1144.6	butterflies	low	low	medium	FALSE
Favonius quercus	Mid	16	-7.77044105044781e-05	182.4	butterflies	low	low	medium	FALSE
Favonius quercus	Mid	16	4.483001065119e-06	182.4	butterflies	low	low	medium	FALSE
Favonius quercus	Mid	16	0.00018228964692624	182.4	butterflies	low	low	medium	FALSE
Favonius quercus	Mid	16	0.00025236381757228	182.4	butterflies	low	low	medium	FALSE
Favonius quercus	Mid	16	0.000470843131687925	182.4	butterflies	low	low	medium	FALSE
Gonepteryx rhamni	South	20	0.00384629953460912	4764.5	butterflies	high	low	high	TRUE
Gonepteryx rhamni	South	20	0.00515043328796384	4764.5	butterflies	high	low	high	TRUE
Gonepteryx rhamni	South	20	0.00570489316702957	4764.5	butterflies	high	low	high	TRUE
Gonepteryx rhamni	South	20	0.00636436587628256	4764.5	butterflies	high	low	high	TRUE
Gonepteryx rhamni	South	20	0.00757060213328277	4764.5	butterflies	high	low	high	TRUE
Gonepteryx rhamni	Mid	20	0.00355928437449397	1022.7	butterflies	high	low	high	TRUE
Gonepteryx rhamni	Mid	20	0.00558886921947819	1022.7	butterflies	high	low	high	TRUE
Gonepteryx rhamni	Mid	20	0.00619038213992866	1022.7	butterflies	high	low	high	TRUE
Gonepteryx rhamni	Mid	20	0.00639628293018885	1022.7	butterflies	high	low	high	TRUE
Gonepteryx rhamni	Mid	20	0.00761996736001134	1022.7	butterflies	high	low	high	TRUE
Hamearis lucina	South	18	-0.00102836626263216	226.35	butterflies	low	low	high	FALSE
Hamearis lucina	South	18	-0.000676472458601144	226.35	butterflies	low	low	high	FALSE
Hamearis lucina	South	18	-0.000378516725082074	226.35	butterflies	low	low	high	FALSE
Hamearis lucina	South	18	-0.000256190406078165	226.35	butterflies	low	low	high	FALSE
Hamearis lucina	South	18	0.000166791513196969	226.35	butterflies	low	low	high	FALSE
Hamearis lucina	Mid	14	-0.000277615367994665	29.3	butterflies	low	low	high	FALSE
Hamearis lucina	Mid	14	-9.0802665666525e-05	29.3	butterflies	low	low	high	FALSE
Hamearis lucina	Mid	14	-2.92029786818538e-05	29.3	butterflies	low	low	high	FALSE
Hamearis lucina	Mid	14	1.2226641382941e-05	29.3	butterflies	low	low	high	FALSE
Hamearis lucina	Mid	14	0.000144281110132882	29.3	butterflies	low	low	high	FALSE
Hesperia comma	South	10	-0.00037044133314381	278.5	butterflies	low	low	low	FALSE
Hesperia comma	South	10	-0.00019103217180175	278.5	butterflies	low	low	low	FALSE
Hesperia comma	South	10	-2.73029674697698e-05	278.5	butterflies	low	low	low	FALSE
Hesperia comma	South	10	0.000191702395568512	278.5	butterflies	low	low	low	FALSE
Hesperia comma	South	10	0.000731294201600101	278.5	butterflies	low	low	low	FALSE
Hipparchia semele	South	13	-0.000427335016068456	530.25	butterflies	high	low	medium	FALSE
Hipparchia semele	South	13	-7.99691458051339e-05	530.25	butterflies	high	low	medium	FALSE
Hipparchia semele	South	13	5.32936769249055e-05	530.25	butterflies	high	low	medium	FALSE
Hipparchia semele	South	13	0.000144293310361895	530.25	butterflies	high	low	medium	FALSE
Hipparchia semele	South	13	0.000563862807976481	530.25	butterflies	high	low	medium	FALSE
Hipparchia semele	Mid	20	-0.000619887286645267	242.65	butterflies	high	low	medium	TRUE
Hipparchia semele	Mid	20	-0.000486059890486179	242.65	butterflies	high	low	medium	TRUE
Hipparchia semele	Mid	20	-0.000376060363413398	242.65	butterflies	high	low	medium	TRUE
Hipparchia semele	Mid	20	-0.000195510684065034	242.65	butterflies	high	low	medium	TRUE
Hipparchia semele	Mid	20	-9.16468393301916e-05	242.65	butterflies	high	low	medium	TRUE
Hipparchia semele	North	16	-0.00011480080147471	93.5	butterflies	high	low	medium	FALSE
Hipparchia semele	North	16	8.53850034953832e-05	93.5	butterflies	high	low	medium	FALSE
Hipparchia semele	North	16	0.000244440275433953	93.5	butterflies	high	low	medium	FALSE
Hipparchia semele	North	16	0.000427426248255468	93.5	butterflies	high	low	medium	FALSE
Hipparchia semele	North	16	0.000602201357220669	93.5	butterflies	high	low	medium	FALSE
Lasiommata megera	South	20	-0.00632761656701421	1096.3	butterflies	medium	high	low	TRUE
Lasiommata megera	South	20	-0.0054040748744398	1096.3	butterflies	medium	high	low	TRUE
Lasiommata megera	South	20	-0.00462522137029024	1096.3	butterflies	medium	high	low	TRUE
Lasiommata megera	South	20	-0.00391137303463337	1096.3	butterflies	medium	high	low	TRUE
Lasiommata megera	South	20	-0.00154911090094877	1096.3	butterflies	medium	high	low	TRUE
Lasiommata megera	Mid	20	-0.00621954559378062	682.35	butterflies	medium	high	low	TRUE
Lasiommata megera	Mid	20	-0.0047650623034672	682.35	butterflies	medium	high	low	TRUE
Lasiommata megera	Mid	20	-0.00378246191094252	682.35	butterflies	medium	high	low	TRUE
Lasiommata megera	Mid	20	-0.00320531972294865	682.35	butterflies	medium	high	low	TRUE
Lasiommata megera	Mid	20	-0.00273962765253626	682.35	butterflies	medium	high	low	TRUE
Lasiommata megera	North	16	-0.000906379305265802	43.65	butterflies	medium	high	low	FALSE
Lasiommata megera	North	16	0.000225143873527398	43.65	butterflies	medium	high	low	FALSE
Lasiommata megera	North	16	0.000705171305941624	43.65	butterflies	medium	high	low	FALSE
Lasiommata megera	North	16	0.000946170306581418	43.65	butterflies	medium	high	low	FALSE
Lasiommata megera	North	16	0.0014309328889424	43.65	butterflies	medium	high	low	FALSE
Leptidea sinapis	South	15	-0.000259763408896693	170.85	butterflies	medium	high	medium	FALSE
Leptidea sinapis	South	15	-0.000152683234008963	170.85	butterflies	medium	high	medium	FALSE
Leptidea sinapis	South	15	-0.00010595508101209	170.85	butterflies	medium	high	medium	FALSE
Leptidea sinapis	South	15	-1.42797961421575e-05	170.85	butterflies	medium	high	medium	FALSE
Leptidea sinapis	South	15	0.000106055262945231	170.85	butterflies	medium	high	medium	FALSE
Leptidea sinapis	Mid	10	-0.000126847458023687	10.05	butterflies	medium	high	medium	FALSE
Leptidea sinapis	Mid	10	-3.95824119243231e-05	10.05	butterflies	medium	high	medium	FALSE
Leptidea sinapis	Mid	10	-6.44428012249941e-06	10.05	butterflies	medium	high	medium	FALSE
Leptidea sinapis	Mid	10	2.13625088092483e-05	10.05	butterflies	medium	high	medium	FALSE
Leptidea sinapis	Mid	10	0.000105179446173366	10.05	butterflies	medium	high	medium	FALSE
Limenitis camilla	South	17	-0.000114877855289366	1099.45	butterflies	high	low	medium	FALSE
Limenitis camilla	South	17	0.00010958356943069	1099.45	butterflies	high	low	medium	FALSE
Limenitis camilla	South	17	0.000254271088671259	1099.45	butterflies	high	low	medium	FALSE
Limenitis camilla	South	17	0.000428057275806253	1099.45	butterflies	high	low	medium	FALSE
Limenitis camilla	South	17	0.000518133354725252	1099.45	butterflies	high	low	medium	FALSE
Limenitis camilla	Mid	18	-2.70463294302633e-05	69.5	butterflies	high	low	medium	FALSE
Limenitis camilla	Mid	18	0.00015466837475097	69.5	butterflies	high	low	medium	FALSE
Limenitis camilla	Mid	18	0.000272811941307039	69.5	butterflies	high	low	medium	FALSE
Limenitis camilla	Mid	18	0.000317837720058203	69.5	butterflies	high	low	medium	FALSE
Limenitis camilla	Mid	18	0.000664455210170506	69.5	butterflies	high	low	medium	FALSE
Lycaena phlaeas	South	16	-0.00415815150365403	3938.55	butterflies	low	high	medium	FALSE
Lycaena phlaeas	South	16	-0.00228051987567529	3938.55	butterflies	low	high	medium	FALSE
Lycaena phlaeas	South	16	-0.00160649225130465	3938.55	butterflies	low	high	medium	FALSE
Lycaena phlaeas	South	16	-0.000118833654050451	3938.55	butterflies	low	high	medium	FALSE
Lycaena phlaeas	South	16	0.00139117946180412	3938.55	butterflies	low	high	medium	FALSE
Lycaena phlaeas	Mid	18	-0.0032962880336469	1093.5	butterflies	low	high	medium	FALSE
Lycaena phlaeas	Mid	18	-0.00198019791483787	1093.5	butterflies	low	high	medium	FALSE
Lycaena phlaeas	Mid	18	-0.00143095094985691	1093.5	butterflies	low	high	medium	FALSE
Lycaena phlaeas	Mid	18	-0.000605806449445447	1093.5	butterflies	low	high	medium	FALSE
Lycaena phlaeas	Mid	18	0.00169225993462662	1093.5	butterflies	low	high	medium	FALSE
Lycaena phlaeas	North	12	-0.00105036808582296	270.05	butterflies	low	high	medium	FALSE
Lycaena phlaeas	North	12	-0.000215283592519582	270.05	butterflies	low	high	medium	FALSE
Lycaena phlaeas	North	12	8.82148516024853e-05	270.05	butterflies	low	high	medium	FALSE
Lycaena phlaeas	North	12	0.00044316580086591	270.05	butterflies	low	high	medium	FALSE
Lycaena phlaeas	North	12	0.00136498421473461	270.05	butterflies	low	high	medium	FALSE
Maculinea arion	South	15	0	10.35	butterflies	medium	low	low	FALSE
Maculinea arion	South	15	0	10.35	butterflies	medium	low	low	FALSE
Maculinea arion	South	15	0	10.35	butterflies	medium	low	low	FALSE
Maculinea arion	South	15	1.24112393989039e-06	10.35	butterflies	medium	low	low	FALSE
Maculinea arion	South	15	0.000114616918390974	10.35	butterflies	medium	low	low	FALSE
Maniola jurtina	South	20	0.000838135587739123	5665.7	butterflies	high	low	high	TRUE
Maniola jurtina	South	20	0.00114401479972968	5665.7	butterflies	high	low	high	TRUE
Maniola jurtina	South	20	0.00127985096613906	5665.7	butterflies	high	low	high	TRUE
Maniola jurtina	South	20	0.00146549905551261	5665.7	butterflies	high	low	high	TRUE
Maniola jurtina	South	20	0.00190314327012869	5665.7	butterflies	high	low	high	TRUE
Maniola jurtina	Mid	20	0.000612845458354415	1614	butterflies	high	low	high	TRUE
Maniola jurtina	Mid	20	0.00139457148143348	1614	butterflies	high	low	high	TRUE
Maniola jurtina	Mid	20	0.00184081892653815	1614	butterflies	high	low	high	TRUE
Maniola jurtina	Mid	20	0.00271416817192142	1614	butterflies	high	low	high	TRUE
Maniola jurtina	Mid	20	0.00311164218707164	1614	butterflies	high	low	high	TRUE
Maniola jurtina	North	20	0.000377528975920924	477.25	butterflies	high	low	high	TRUE
Maniola jurtina	North	20	0.00193124060891054	477.25	butterflies	high	low	high	TRUE
Maniola jurtina	North	20	0.00242494685462632	477.25	butterflies	high	low	high	TRUE
Maniola jurtina	North	20	0.00283161309904771	477.25	butterflies	high	low	high	TRUE
Maniola jurtina	North	20	0.00389934985157083	477.25	butterflies	high	low	high	TRUE
Melanargia galathea	South	20	0.00685538918335958	3747.2	butterflies	high	low	low	TRUE
Melanargia galathea	South	20	0.00773023093741082	3747.2	butterflies	high	low	low	TRUE
Melanargia galathea	South	20	0.00867568494063588	3747.2	butterflies	high	low	low	TRUE
Melanargia galathea	South	20	0.00961788427318368	3747.2	butterflies	high	low	low	TRUE
Melanargia galathea	South	20	0.0101715421550922	3747.2	butterflies	high	low	low	TRUE
Melanargia galathea	Mid	20	0.0011606452150278	94.75	butterflies	high	low	low	TRUE
Melanargia galathea	Mid	20	0.0024139367979596	94.75	butterflies	high	low	low	TRUE
Melanargia galathea	Mid	20	0.00252199933835625	94.75	butterflies	high	low	low	TRUE
Melanargia galathea	Mid	20	0.00277519607954597	94.75	butterflies	high	low	low	TRUE
Melanargia galathea	Mid	20	0.00412412745742331	94.75	butterflies	high	low	low	TRUE
Melitaea athalia	South	17	-7.56248172169678e-05	91.8	butterflies	medium	medium	medium	FALSE
Melitaea athalia	South	17	4.9535830043096e-05	91.8	butterflies	medium	medium	medium	FALSE
Melitaea athalia	South	17	0.000108060709333986	91.8	butterflies	medium	medium	medium	FALSE
Melitaea athalia	South	17	0.00015705271789734	91.8	butterflies	medium	medium	medium	FALSE
Melitaea athalia	South	17	0.000446813844687117	91.8	butterflies	medium	medium	medium	FALSE
Melitaea cinxia	South	13	-4.71221670714276e-05	20.5	butterflies	medium	medium	low	FALSE
Melitaea cinxia	South	13	0	20.5	butterflies	medium	medium	low	FALSE
Melitaea cinxia	South	13	2.09652762399952e-05	20.5	butterflies	medium	medium	low	FALSE
Melitaea cinxia	South	13	4.9461517560747e-05	20.5	butterflies	medium	medium	low	FALSE
Melitaea cinxia	South	13	8.65351839574228e-05	20.5	butterflies	medium	medium	low	FALSE
Ochlodes sylvanus	South	20	0.00217093899871603	4805.7	butterflies	low	medium	high	TRUE
Ochlodes sylvanus	South	20	0.00267305641681245	4805.7	butterflies	low	medium	high	TRUE
Ochlodes sylvanus	South	20	0.00332010728862322	4805.7	butterflies	low	medium	high	TRUE
Ochlodes sylvanus	South	20	0.00380444846711802	4805.7	butterflies	low	medium	high	TRUE
Ochlodes sylvanus	South	20	0.005931220918465	4805.7	butterflies	low	medium	high	TRUE
Ochlodes sylvanus	Mid	20	0.00259732083876763	1258.8	butterflies	low	medium	high	TRUE
Ochlodes sylvanus	Mid	20	0.00397678228544392	1258.8	butterflies	low	medium	high	TRUE
Ochlodes sylvanus	Mid	20	0.00493711569136989	1258.8	butterflies	low	medium	high	TRUE
Ochlodes sylvanus	Mid	20	0.00560934304572577	1258.8	butterflies	low	medium	high	TRUE
Ochlodes sylvanus	Mid	20	0.00746726628045775	1258.8	butterflies	low	medium	high	TRUE
Papilio machaon	Mid	10	-0.000110708696023925	37.55	butterflies	high	high	low	FALSE
Papilio machaon	Mid	10	-3.5647957303245e-05	37.55	butterflies	high	high	low	FALSE
Papilio machaon	Mid	10	-3.1146888182768e-06	37.55	butterflies	high	high	low	FALSE
Papilio machaon	Mid	10	7.922598794497e-06	37.55	butterflies	high	high	low	FALSE
Papilio machaon	Mid	10	4.60255983131364e-05	37.55	butterflies	high	high	low	FALSE
Pararge aegeria	South	20	0.00335859943611682	5414.65	butterflies	medium	high	medium	TRUE
Pararge aegeria	South	20	0.00404051801288388	5414.65	butterflies	medium	high	medium	TRUE
Pararge aegeria	South	20	0.0043765530847561	5414.65	butterflies	medium	high	medium	TRUE
Pararge aegeria	South	20	0.0049846978244559	5414.65	butterflies	medium	high	medium	TRUE
Pararge aegeria	South	20	0.00633675853663691	5414.65	butterflies	medium	high	medium	TRUE
Pararge aegeria	Mid	20	0.00603036462877772	1369.15	butterflies	medium	high	medium	TRUE
Pararge aegeria	Mid	20	0.00723084764601312	1369.15	butterflies	medium	high	medium	TRUE
Pararge aegeria	Mid	20	0.00785162297842506	1369.15	butterflies	medium	high	medium	TRUE
Pararge aegeria	Mid	20	0.008738528004453	1369.15	butterflies	medium	high	medium	TRUE
Pararge aegeria	Mid	20	0.0103103532260415	1369.15	butterflies	medium	high	medium	TRUE
Pararge aegeria	North	20	0.000131277340283387	144.4	butterflies	medium	high	medium	TRUE
Pararge aegeria	North	20	0.000329159617312987	144.4	butterflies	medium	high	medium	TRUE
Pararge aegeria	North	20	0.000468128621091124	144.4	butterflies	medium	high	medium	TRUE
Pararge aegeria	North	20	0.000621218839624624	144.4	butterflies	medium	high	medium	TRUE
Pararge aegeria	North	20	0.00101353120442694	144.4	butterflies	medium	high	medium	TRUE
Pieris brassicae	South	20	0.000591061434930434	5529.45	butterflies	high	high	high	TRUE
Pieris brassicae	South	20	0.00171003049783933	5529.45	butterflies	high	high	high	TRUE
Pieris brassicae	South	20	0.0019251018994443	5529.45	butterflies	high	high	high	TRUE
Pieris brassicae	South	20	0.00217674889525874	5529.45	butterflies	high	high	high	TRUE
Pieris brassicae	South	20	0.00346532409730637	5529.45	butterflies	high	high	high	TRUE
Pieris brassicae	Mid	20	0.00101774373081926	1557.2	butterflies	high	high	high	TRUE
Pieris brassicae	Mid	20	0.00245635035676602	1557.2	butterflies	high	high	high	TRUE
Pieris brassicae	Mid	20	0.00267874985462693	1557.2	butterflies	high	high	high	TRUE
Pieris brassicae	Mid	20	0.00319265650406069	1557.2	butterflies	high	high	high	TRUE
Pieris brassicae	Mid	20	0.00538459083496252	1557.2	butterflies	high	high	high	TRUE
Pieris brassicae	North	20	0.000469987736029667	288.2	butterflies	high	high	high	TRUE
Pieris brassicae	North	20	0.00113245803556978	288.2	butterflies	high	high	high	TRUE
Pieris brassicae	North	20	0.00158639481784595	288.2	butterflies	high	high	high	TRUE
Pieris brassicae	North	20	0.0020436002005633	288.2	butterflies	high	high	high	TRUE
Pieris brassicae	North	20	0.00245710326826669	288.2	butterflies	high	high	high	TRUE
Pieris napi	South	10	-0.00119624019979234	5061.75	butterflies	high	high	high	FALSE
Pieris napi	South	10	-0.000426563911966845	5061.75	butterflies	high	high	high	FALSE
Pieris napi	South	10	-3.87611771273321e-05	5061.75	butterflies	high	high	high	FALSE
Pieris napi	South	10	0.000516556783086171	5061.75	butterflies	high	high	high	FALSE
Pieris napi	South	10	0.00105762395236193	5061.75	butterflies	high	high	high	FALSE
Pieris napi	Mid	15	-0.000993068432315529	1576.3	butterflies	high	high	high	FALSE
Pieris napi	Mid	15	-0.000713272725202422	1576.3	butterflies	high	high	high	FALSE
Pieris napi	Mid	15	-0.000186145625058939	1576.3	butterflies	high	high	high	FALSE
Pieris napi	Mid	15	0.000162694567420398	1576.3	butterflies	high	high	high	FALSE
Pieris napi	Mid	15	0.00125531510705032	1576.3	butterflies	high	high	high	FALSE
Pieris napi	North	20	0.000711008647986182	559.05	butterflies	high	high	high	TRUE
Pieris napi	North	20	0.00196977313527483	559.05	butterflies	high	high	high	TRUE
Pieris napi	North	20	0.00250064632691626	559.05	butterflies	high	high	high	TRUE
Pieris napi	North	20	0.0040037482299388	559.05	butterflies	high	high	high	TRUE
Pieris napi	North	20	0.00552683491617258	559.05	butterflies	high	high	high	TRUE
Pieris rapae	South	20	0.00115923778642062	5479.2	butterflies	high	high	high	TRUE
Pieris rapae	South	20	0.00162085763595279	5479.2	butterflies	high	high	high	TRUE
Pieris rapae	South	20	0.00174870414167541	5479.2	butterflies	high	high	high	TRUE
Pieris rapae	South	20	0.00193048497578221	5479.2	butterflies	high	high	high	TRUE
Pieris rapae	South	20	0.00290291715620882	5479.2	butterflies	high	high	high	TRUE
Pieris rapae	Mid	20	0.00117139045368741	1537	butterflies	high	high	high	TRUE
Pieris rapae	Mid	20	0.00209820083440517	1537	butterflies	high	high	high	TRUE
Pieris rapae	Mid	20	0.00280707997654784	1537	butterflies	high	high	high	TRUE
Pieris rapae	Mid	20	0.00310481360536229	1537	butterflies	high	high	high	TRUE
Pieris rapae	Mid	20	0.00386170590634887	1537	butterflies	high	high	high	TRUE
Pieris rapae	North	20	0.00123123938791324	316.6	butterflies	high	high	high	TRUE
Pieris rapae	North	20	0.00167486509842744	316.6	butterflies	high	high	high	TRUE
Pieris rapae	North	20	0.00202703759020272	316.6	butterflies	high	high	high	TRUE
Pieris rapae	North	20	0.00248681467260407	316.6	butterflies	high	high	high	TRUE
Pieris rapae	North	20	0.00313260018003508	316.6	butterflies	high	high	high	TRUE
Plebejus argus	South	11	-0.000380368740777484	289.45	butterflies	low	medium	low	FALSE
Plebejus argus	South	11	-0.000116998422760632	289.45	butterflies	low	medium	low	FALSE
Plebejus argus	South	11	-2.39375564406921e-05	289.45	butterflies	low	medium	low	FALSE
Plebejus argus	South	11	0.000118531300084391	289.45	butterflies	low	medium	low	FALSE
Plebejus argus	South	11	0.000350324390944342	289.45	butterflies	low	medium	low	FALSE
Plebejus argus	Mid	15	-0.00021863126149435	50.65	butterflies	low	medium	low	FALSE
Plebejus argus	Mid	15	-0.000108069031864412	50.65	butterflies	low	medium	low	FALSE
Plebejus argus	Mid	15	-2.79759393398783e-05	50.65	butterflies	low	medium	low	FALSE
Plebejus argus	Mid	15	-5.91699324326321e-07	50.65	butterflies	low	medium	low	FALSE
Plebejus argus	Mid	15	8.50029456998126e-05	50.65	butterflies	low	medium	low	FALSE
Polygonia c-album	South	20	0.00315403031310548	4782.85	butterflies	high	high	low	TRUE
Polygonia c-album	South	20	0.00388446697810502	4782.85	butterflies	high	high	low	TRUE
Polygonia c-album	South	20	0.0051381707139999	4782.85	butterflies	high	high	low	TRUE
Polygonia c-album	South	20	0.00566942363974607	4782.85	butterflies	high	high	low	TRUE
Polygonia c-album	South	20	0.007830430180825	4782.85	butterflies	high	high	low	TRUE
Polygonia c-album	Mid	20	0.00369865803950551	1213.95	butterflies	high	high	low	TRUE
Polygonia c-album	Mid	20	0.00601781017311174	1213.95	butterflies	high	high	low	TRUE
Polygonia c-album	Mid	20	0.00692320915667844	1213.95	butterflies	high	high	low	TRUE
Polygonia c-album	Mid	20	0.00715849532755325	1213.95	butterflies	high	high	low	TRUE
Polygonia c-album	Mid	20	0.00991176641135939	1213.95	butterflies	high	high	low	TRUE
Polygonia c-album	North	20	7.37661073490277e-05	64.2	butterflies	high	high	low	TRUE
Polygonia c-album	North	20	0.000183942162331315	64.2	butterflies	high	high	low	TRUE
Polygonia c-album	North	20	0.000207747602143228	64.2	butterflies	high	high	low	TRUE
Polygonia c-album	North	20	0.0003884590477673	64.2	butterflies	high	high	low	TRUE
Polygonia c-album	North	20	0.000789854340254978	64.2	butterflies	high	high	low	TRUE
Polyommatus bellargus	South	11	-0.000567387991336166	595.5	butterflies	medium	high	low	FALSE
Polyommatus bellargus	South	11	-0.00024292067497885	595.5	butterflies	medium	high	low	FALSE
Polyommatus bellargus	South	11	5.3504705036753e-05	595.5	butterflies	medium	high	low	FALSE
Polyommatus bellargus	South	11	0.000315911688326024	595.5	butterflies	medium	high	low	FALSE
Polyommatus bellargus	South	11	0.00112738604594711	595.5	butterflies	medium	high	low	FALSE
Polyommatus coridon	South	16	-0.000953549798477133	1120.2	butterflies	medium	medium	low	FALSE
Polyommatus coridon	South	16	0.000198626637645694	1120.2	butterflies	medium	medium	low	FALSE
Polyommatus coridon	South	16	0.000566241583602798	1120.2	butterflies	medium	medium	low	FALSE
Polyommatus coridon	South	16	0.000766224569922673	1120.2	butterflies	medium	medium	low	FALSE
Polyommatus coridon	South	16	0.00165292905848095	1120.2	butterflies	medium	medium	low	FALSE
Polyommatus icarus	South	19	-7.15123153409134e-05	4919.05	butterflies	low	high	medium	TRUE
Polyommatus icarus	South	19	0.00193952549647132	4919.05	butterflies	low	high	medium	TRUE
Polyommatus icarus	South	19	0.00241470948320469	4919.05	butterflies	low	high	medium	TRUE
Polyommatus icarus	South	19	0.00318866684584879	4919.05	butterflies	low	high	medium	TRUE
Polyommatus icarus	South	19	0.00447789299587036	4919.05	butterflies	low	high	medium	TRUE
Polyommatus icarus	Mid	19	-0.000988189885241822	1327.7	butterflies	low	high	medium	TRUE
Polyommatus icarus	Mid	19	0.00120014598774433	1327.7	butterflies	low	high	medium	TRUE
Polyommatus icarus	Mid	19	0.00173183402161154	1327.7	butterflies	low	high	medium	TRUE
Polyommatus icarus	Mid	19	0.00243152635608473	1327.7	butterflies	low	high	medium	TRUE
Polyommatus icarus	Mid	19	0.00424857616922325	1327.7	butterflies	low	high	medium	TRUE
Polyommatus icarus	North	13	-0.001556991334253	341	butterflies	low	high	medium	FALSE
Polyommatus icarus	North	13	-0.000264284900556982	341	butterflies	low	high	medium	FALSE
Polyommatus icarus	North	13	0.000393563470609761	341	butterflies	low	high	medium	FALSE
Polyommatus icarus	North	13	0.000678475575295351	341	butterflies	low	high	medium	FALSE
Polyommatus icarus	North	13	0.00143647625441927	341	butterflies	low	high	medium	FALSE
Pyrgus malvae	South	13	-0.000856957179138309	1295.45	butterflies	low	medium	high	FALSE
Pyrgus malvae	South	13	-7.80296802447087e-05	1295.45	butterflies	low	medium	high	FALSE
Pyrgus malvae	South	13	0.000370787317132592	1295.45	butterflies	low	medium	high	FALSE
Pyrgus malvae	South	13	0.00066694923056495	1295.45	butterflies	low	medium	high	FALSE
Pyrgus malvae	South	13	0.00124526527678193	1295.45	butterflies	low	medium	high	FALSE
Pyrgus malvae	Mid	13	-0.000298269757761097	40.15	butterflies	low	medium	high	FALSE
Pyrgus malvae	Mid	13	-2.57333828057865e-05	40.15	butterflies	low	medium	high	FALSE
Pyrgus malvae	Mid	13	6.20711053133268e-05	40.15	butterflies	low	medium	high	FALSE
Pyrgus malvae	Mid	13	0.000223513044660608	40.15	butterflies	low	medium	high	FALSE
Pyrgus malvae	Mid	13	0.000754370124616537	40.15	butterflies	low	medium	high	FALSE
Pyronia tithonus	South	20	0.00362555951248743	5520.2	butterflies	medium	low	high	TRUE
Pyronia tithonus	South	20	0.00511116942286359	5520.2	butterflies	medium	low	high	TRUE
Pyronia tithonus	South	20	0.00590786328748655	5520.2	butterflies	medium	low	high	TRUE
Pyronia tithonus	South	20	0.00620484769288361	5520.2	butterflies	medium	low	high	TRUE
Pyronia tithonus	South	20	0.00661583409300254	5520.2	butterflies	medium	low	high	TRUE
Pyronia tithonus	Mid	20	0.0052240983721019	1071.15	butterflies	medium	low	high	TRUE
Pyronia tithonus	Mid	20	0.00674123526611231	1071.15	butterflies	medium	low	high	TRUE
Pyronia tithonus	Mid	20	0.00715391848893296	1071.15	butterflies	medium	low	high	TRUE
Pyronia tithonus	Mid	20	0.00788841426579204	1071.15	butterflies	medium	low	high	TRUE
Pyronia tithonus	Mid	20	0.00941038848631159	1071.15	butterflies	medium	low	high	TRUE
Satyrium pruni	South	10	-0.00023810221145146	39.6	butterflies	low	low	medium	FALSE
Satyrium pruni	South	10	-7.46229142571196e-05	39.6	butterflies	low	low	medium	FALSE
Satyrium pruni	South	10	-3.53556089150763e-06	39.6	butterflies	low	low	medium	FALSE
Satyrium pruni	South	10	9.57826486580786e-05	39.6	butterflies	low	low	medium	FALSE
Satyrium pruni	South	10	0.000206042341693961	39.6	butterflies	low	low	medium	FALSE
Satyrium w-album	South	14	-7.44593363875023e-05	281.7	butterflies	medium	low	medium	FALSE
Satyrium w-album	South	14	0	281.7	butterflies	medium	low	medium	FALSE
Satyrium w-album	South	14	0	281.7	butterflies	medium	low	medium	FALSE
Satyrium w-album	South	14	0	281.7	butterflies	medium	low	medium	FALSE
Satyrium w-album	South	14	1.05106914465995e-05	281.7	butterflies	medium	low	medium	FALSE
Satyrium w-album	Mid	15	-7.72718147134822e-05	76.8	butterflies	medium	low	medium	FALSE
Satyrium w-album	Mid	15	0	76.8	butterflies	medium	low	medium	FALSE
Satyrium w-album	Mid	15	0	76.8	butterflies	medium	low	medium	FALSE
Satyrium w-album	Mid	15	0	76.8	butterflies	medium	low	medium	FALSE
Satyrium w-album	Mid	15	2.40756663800522e-05	76.8	butterflies	medium	low	medium	FALSE
Thecla betulae	South	14	-0.000105506530820163	214.8	butterflies	medium	low	low	FALSE
Thecla betulae	South	14	-2.53462304945863e-07	214.8	butterflies	medium	low	low	FALSE
Thecla betulae	South	14	4.89938935766298e-05	214.8	butterflies	medium	low	low	FALSE
Thecla betulae	South	14	0.000117350511280015	214.8	butterflies	medium	low	low	FALSE
Thecla betulae	South	14	0.000207683341896754	214.8	butterflies	medium	low	low	FALSE
Thymelicus acteon	South	16	-0.00022633900876421	63.55	butterflies	low	medium	low	FALSE
Thymelicus acteon	South	16	-0.000175952597723028	63.55	butterflies	low	medium	low	FALSE
Thymelicus acteon	South	16	-9.37395690802247e-05	63.55	butterflies	low	medium	low	FALSE
Thymelicus acteon	South	16	-3.07220931783491e-05	63.55	butterflies	low	medium	low	FALSE
Thymelicus acteon	South	16	0.00011701602862177	63.55	butterflies	low	medium	low	FALSE
Thymelicus lineola	South	20	0.00440596115118408	4701	butterflies	low	low	low	TRUE
Thymelicus lineola	South	20	0.0055905136524847	4701	butterflies	low	low	low	TRUE
Thymelicus lineola	South	20	0.00657890421115897	4701	butterflies	low	low	low	TRUE
Thymelicus lineola	South	20	0.00705320640726635	4701	butterflies	low	low	low	TRUE
Thymelicus lineola	South	20	0.00918130647529875	4701	butterflies	low	low	low	TRUE
Thymelicus lineola	Mid	20	0.00377090026627346	1219.05	butterflies	low	low	low	TRUE
Thymelicus lineola	Mid	20	0.00650930814551114	1219.05	butterflies	low	low	low	TRUE
Thymelicus lineola	Mid	20	0.00699904411304318	1219.05	butterflies	low	low	low	TRUE
Thymelicus lineola	Mid	20	0.00801087183487275	1219.05	butterflies	low	low	low	TRUE
Thymelicus lineola	Mid	20	0.00923396210493784	1219.05	butterflies	low	low	low	TRUE
Thymelicus lineola	North	19	-5.41033233856873e-05	20.05	butterflies	low	low	low	TRUE
Thymelicus lineola	North	19	5.85148154814797e-05	20.05	butterflies	low	low	low	TRUE
Thymelicus lineola	North	19	0.000103884981770832	20.05	butterflies	low	low	low	TRUE
Thymelicus lineola	North	19	0.000165729899601248	20.05	butterflies	low	low	low	TRUE
Thymelicus lineola	North	19	0.000309319518302438	20.05	butterflies	low	low	low	TRUE
Thymelicus sylvestris	South	13	-0.00202582777793733	3809.7	butterflies	low	low	low	FALSE
Thymelicus sylvestris	South	13	-0.000971773615153196	3809.7	butterflies	low	low	low	FALSE
Thymelicus sylvestris	South	13	0.000421969812961382	3809.7	butterflies	low	low	low	FALSE
Thymelicus sylvestris	South	13	0.00151880881843573	3809.7	butterflies	low	low	low	FALSE
Thymelicus sylvestris	South	13	0.00223723064255351	3809.7	butterflies	low	low	low	FALSE
Thymelicus sylvestris	Mid	20	0.000552542434937166	1120.9	butterflies	low	low	low	TRUE
Thymelicus sylvestris	Mid	20	0.00173503133622888	1120.9	butterflies	low	low	low	TRUE
Thymelicus sylvestris	Mid	20	0.00271548971501885	1120.9	butterflies	low	low	low	TRUE
Thymelicus sylvestris	Mid	20	0.0032581116366135	1120.9	butterflies	low	low	low	TRUE
Thymelicus sylvestris	Mid	20	0.0050236832097781	1120.9	butterflies	low	low	low	TRUE
Thymelicus sylvestris	North	19	-5.51690865014072e-05	20.05	butterflies	low	low	low	TRUE
Thymelicus sylvestris	North	19	0.000154273773368058	20.05	butterflies	low	low	low	TRUE
Thymelicus sylvestris	North	19	0.000306653170372894	20.05	butterflies	low	low	low	TRUE
Thymelicus sylvestris	North	19	0.000434173914759465	20.05	butterflies	low	low	low	TRUE
Thymelicus sylvestris	North	19	0.000824448444599232	20.05	butterflies	low	low	low	TRUE
Vanessa atalanta	South	20	0.000441809092529099	5159.45	butterflies	high	high	high	TRUE
Vanessa atalanta	South	20	0.00123194726011076	5159.45	butterflies	high	high	high	TRUE
Vanessa atalanta	South	20	0.00177939825795087	5159.45	butterflies	high	high	high	TRUE
Vanessa atalanta	South	20	0.00203202450676176	5159.45	butterflies	high	high	high	TRUE
Vanessa atalanta	South	20	0.00405697205161001	5159.45	butterflies	high	high	high	TRUE
Vanessa atalanta	Mid	20	0.00130187271869364	1415.35	butterflies	high	high	high	TRUE
Vanessa atalanta	Mid	20	0.0020099530152084	1415.35	butterflies	high	high	high	TRUE
Vanessa atalanta	Mid	20	0.00282706465563687	1415.35	butterflies	high	high	high	TRUE
Vanessa atalanta	Mid	20	0.00351232149275806	1415.35	butterflies	high	high	high	TRUE
Vanessa atalanta	Mid	20	0.00521575657052078	1415.35	butterflies	high	high	high	TRUE
Vanessa atalanta	North	20	0.00103740231573016	351.5	butterflies	high	high	high	TRUE
Vanessa atalanta	North	20	0.00147945963358105	351.5	butterflies	high	high	high	TRUE
Vanessa atalanta	North	20	0.00182038077597128	351.5	butterflies	high	high	high	TRUE
Vanessa atalanta	North	20	0.00215249162739006	351.5	butterflies	high	high	high	TRUE
Vanessa atalanta	North	20	0.0031559533525224	351.5	butterflies	high	high	high	TRUE
Vanessa cardui	South	19	-0.00421494254434778	3304.05	butterflies	high	high	high	TRUE
Vanessa cardui	South	19	-0.00263956218184335	3304.05	butterflies	high	high	high	TRUE
Vanessa cardui	South	19	-0.00186712011854264	3304.05	butterflies	high	high	high	TRUE
Vanessa cardui	South	19	-0.000850179734241811	3304.05	butterflies	high	high	high	TRUE
Vanessa cardui	South	19	0.000423639027635412	3304.05	butterflies	high	high	high	TRUE
Vanessa cardui	Mid	11	-0.00275887662567797	969.9	butterflies	high	high	high	FALSE
Vanessa cardui	Mid	11	-0.000696925608294858	969.9	butterflies	high	high	high	FALSE
Vanessa cardui	Mid	11	0.000145756399414674	969.9	butterflies	high	high	high	FALSE
Vanessa cardui	Mid	11	0.000623659795537766	969.9	butterflies	high	high	high	FALSE
Vanessa cardui	Mid	11	0.00195792541668293	969.9	butterflies	high	high	high	FALSE
Vanessa cardui	North	19	-0.000245923458124083	233.75	butterflies	high	high	high	TRUE
Vanessa cardui	North	19	0.000686239466066234	233.75	butterflies	high	high	high	TRUE
Vanessa cardui	North	19	0.000980377936148649	233.75	butterflies	high	high	high	TRUE
Vanessa cardui	North	19	0.00120706510837387	233.75	butterflies	high	high	high	TRUE
Vanessa cardui	North	19	0.00220671459192471	233.75	butterflies	high	high	high	TRUE
Abraxas grossulariata	South	13	-0.00298771918779185	258.15	moths	high	low	medium	FALSE
Abraxas grossulariata	South	13	-0.001058145125552	258.15	moths	high	low	medium	FALSE
Abraxas grossulariata	South	13	-0.000652593298979179	258.15	moths	high	low	medium	FALSE
Abraxas grossulariata	South	13	0.000512294422281663	258.15	moths	high	low	medium	FALSE
Abraxas grossulariata	South	13	0.00265002321634352	258.15	moths	high	low	medium	FALSE
Abraxas grossulariata	North	12	-0.00320273839676423	54.45	moths	high	low	medium	FALSE
Abraxas grossulariata	North	12	-0.00024624636044218	54.45	moths	high	low	medium	FALSE
Abraxas grossulariata	North	12	0.00084375519864002	54.45	moths	high	low	medium	FALSE
Abraxas grossulariata	North	12	0.00172779411261445	54.45	moths	high	low	medium	FALSE
Abraxas grossulariata	North	12	0.00220461334218326	54.45	moths	high	low	medium	FALSE
Abraxas grossulariata	Mid	14	-0.00316335241425198	104.7	moths	high	low	medium	FALSE
Abraxas grossulariata	Mid	14	-0.00199288615246413	104.7	moths	high	low	medium	FALSE
Abraxas grossulariata	Mid	14	-0.00122622499652769	104.7	moths	high	low	medium	FALSE
Abraxas grossulariata	Mid	14	0.000150742090544047	104.7	moths	high	low	medium	FALSE
Abraxas grossulariata	Mid	14	0.00186463692915427	104.7	moths	high	low	medium	FALSE
Abraxas sylvata	Mid	12	-0.000157378733879656	13.95	moths	high	low	low	FALSE
Abraxas sylvata	Mid	12	-1.92601669239938e-05	13.95	moths	high	low	low	FALSE
Abraxas sylvata	Mid	12	0.000115317469746381	13.95	moths	high	low	low	FALSE
Abraxas sylvata	Mid	12	0.000396091590177032	13.95	moths	high	low	low	FALSE
Abraxas sylvata	Mid	12	0.000720147130190772	13.95	moths	high	low	low	FALSE
Abrostola tripartita	South	19	-9.88621822910993e-06	253.15	moths	medium	medium	medium	TRUE
Abrostola tripartita	South	19	0.0010707650424942	253.15	moths	medium	medium	medium	TRUE
Abrostola tripartita	South	19	0.00336230868374111	253.15	moths	medium	medium	medium	TRUE
Abrostola tripartita	South	19	0.00398522996962363	253.15	moths	medium	medium	medium	TRUE
Abrostola tripartita	South	19	0.00698214328362954	253.15	moths	medium	medium	medium	TRUE
Abrostola tripartita	North	16	-0.00016504099191757	103.65	moths	medium	medium	medium	FALSE
Abrostola tripartita	North	16	0.000435114298550285	103.65	moths	medium	medium	medium	FALSE
Abrostola tripartita	North	16	0.00148071293260054	103.65	moths	medium	medium	medium	FALSE
Abrostola tripartita	North	16	0.00219550272483734	103.65	moths	medium	medium	medium	FALSE
Abrostola tripartita	North	16	0.00490852793179653	103.65	moths	medium	medium	medium	FALSE
Abrostola tripartita	Mid	18	-0.000463549220104834	108.1	moths	medium	medium	medium	FALSE
Abrostola tripartita	Mid	18	0.000602245766256517	108.1	moths	medium	medium	medium	FALSE
Abrostola tripartita	Mid	18	0.00247119698964463	108.1	moths	medium	medium	medium	FALSE
Abrostola tripartita	Mid	18	0.00340376970734694	108.1	moths	medium	medium	medium	FALSE
Abrostola tripartita	Mid	18	0.00496679980220397	108.1	moths	medium	medium	medium	FALSE
Abrostola triplasia	South	20	0.000477019773974575	29.65	moths	medium	medium	medium	TRUE
Abrostola triplasia	South	20	0.00122588302458059	29.65	moths	medium	medium	medium	TRUE
Abrostola triplasia	South	20	0.0020221393872614	29.65	moths	medium	medium	medium	TRUE
Abrostola triplasia	South	20	0.00292563111227868	29.65	moths	medium	medium	medium	TRUE
Abrostola triplasia	South	20	0.00452832466239775	29.65	moths	medium	medium	medium	TRUE
Abrostola triplasia	Mid	19	-0.000346253302522495	15.65	moths	medium	medium	medium	TRUE
Abrostola triplasia	Mid	19	0.000744694770245015	15.65	moths	medium	medium	medium	TRUE
Abrostola triplasia	Mid	19	0.00117149799788739	15.65	moths	medium	medium	medium	TRUE
Abrostola triplasia	Mid	19	0.00180425260596821	15.65	moths	medium	medium	medium	TRUE
Abrostola triplasia	Mid	19	0.00271010223551739	15.65	moths	medium	medium	medium	TRUE
Acasis viretata	South	20	0.00067592183414348	247.65	moths	low	high	low	TRUE
Acasis viretata	South	20	0.00392773564353675	247.65	moths	low	high	low	TRUE
Acasis viretata	South	20	0.00551779660531806	247.65	moths	low	high	low	TRUE
Acasis viretata	South	20	0.00708833584699729	247.65	moths	low	high	low	TRUE
Acasis viretata	South	20	0.0099817890227797	247.65	moths	low	high	low	TRUE
Acasis viretata	North	20	0.000590831673749114	40.05	moths	low	high	low	TRUE
Acasis viretata	North	20	0.000888809542149494	40.05	moths	low	high	low	TRUE
Acasis viretata	North	20	0.00143284134798164	40.05	moths	low	high	low	TRUE
Acasis viretata	North	20	0.00167000057419843	40.05	moths	low	high	low	TRUE
Acasis viretata	North	20	0.00266855286018696	40.05	moths	low	high	low	TRUE
Acasis viretata	Mid	20	0.00337043796133267	48.25	moths	low	high	low	TRUE
Acasis viretata	Mid	20	0.00442259435560851	48.25	moths	low	high	low	TRUE
Acasis viretata	Mid	20	0.00547764172244037	48.25	moths	low	high	low	TRUE
Acasis viretata	Mid	20	0.00660968053228503	48.25	moths	low	high	low	TRUE
Acasis viretata	Mid	20	0.00775264457212967	48.25	moths	low	high	low	TRUE
Achlya flavicornis	South	15	-0.000495039324113638	100.85	moths	high	low	medium	FALSE
Achlya flavicornis	South	15	-1.21722097133776e-05	100.85	moths	high	low	medium	FALSE
Achlya flavicornis	South	15	0.000542538582721497	100.85	moths	high	low	medium	FALSE
Achlya flavicornis	South	15	0.00103509011345262	100.85	moths	high	low	medium	FALSE
Achlya flavicornis	South	15	0.00212011638130644	100.85	moths	high	low	medium	FALSE
Achlya flavicornis	North	18	-0.000623895071222857	99.35	moths	high	low	medium	FALSE
Achlya flavicornis	North	18	0.00123328127248209	99.35	moths	high	low	medium	FALSE
Achlya flavicornis	North	18	0.0017681251955969	99.35	moths	high	low	medium	FALSE
Achlya flavicornis	North	18	0.00219346651525353	99.35	moths	high	low	medium	FALSE
Achlya flavicornis	North	18	0.00277424442526538	99.35	moths	high	low	medium	FALSE
Achlya flavicornis	Mid	19	-0.000318285341634917	37.75	moths	high	low	medium	TRUE
Achlya flavicornis	Mid	19	0.000446837216262472	37.75	moths	high	low	medium	TRUE
Achlya flavicornis	Mid	19	0.000668149485802123	37.75	moths	high	low	medium	TRUE
Achlya flavicornis	Mid	19	0.000995976968561257	37.75	moths	high	low	medium	TRUE
Achlya flavicornis	Mid	19	0.00180395805824217	37.75	moths	high	low	medium	TRUE
Acronicta aceris	South	14	-0.000895368538484594	11.65	moths	high	low	low	FALSE
Acronicta aceris	South	14	-0.000183291516619951	11.65	moths	high	low	low	FALSE
Acronicta aceris	South	14	-0.000101588715834318	11.65	moths	high	low	low	FALSE
Acronicta aceris	South	14	2.14244460346289e-05	11.65	moths	high	low	low	FALSE
Acronicta aceris	South	14	0.000928774659574061	11.65	moths	high	low	low	FALSE
Acronicta alni	South	11	-0.000738711638132388	15.3	moths	medium	low	medium	FALSE
Acronicta alni	South	11	-0.000250847257306334	15.3	moths	medium	low	medium	FALSE
Acronicta alni	South	11	9.04687082351544e-05	15.3	moths	medium	low	medium	FALSE
Acronicta alni	South	11	0.00054990676648194	15.3	moths	medium	low	medium	FALSE
Acronicta alni	South	11	0.00158565817203998	15.3	moths	medium	low	medium	FALSE
Acronicta psi	South	18	-0.0022888176366729	64.65	moths	high	low	high	FALSE
Acronicta psi	South	18	-0.0015210972240894	64.65	moths	high	low	high	FALSE
Acronicta psi	South	18	-0.000911551902856708	64.65	moths	high	low	high	FALSE
Acronicta psi	South	18	-0.000288581925507075	64.65	moths	high	low	high	FALSE
Acronicta psi	South	18	0.000632090953702221	64.65	moths	high	low	high	FALSE
Acronicta psi	North	12	-0.00112740824470902	16.15	moths	high	low	high	FALSE
Acronicta psi	North	12	-0.000261217313937743	16.15	moths	high	low	high	FALSE
Acronicta psi	North	12	-4.51067853146375e-05	16.15	moths	high	low	high	FALSE
Acronicta psi	North	12	0.000208941085452108	16.15	moths	high	low	high	FALSE
Acronicta psi	North	12	0.000740743594810868	16.15	moths	high	low	high	FALSE
Acronicta psi	Mid	15	-0.00240877943701539	25.8	moths	high	low	high	FALSE
Acronicta psi	Mid	15	-0.00121506434367905	25.8	moths	high	low	high	FALSE
Acronicta psi	Mid	15	-0.000524485567998419	25.8	moths	high	low	high	FALSE
Acronicta psi	Mid	15	-2.7547598227207e-05	25.8	moths	high	low	high	FALSE
Acronicta psi	Mid	15	0.000442963416969473	25.8	moths	high	low	high	FALSE
Acronicta rumicis	South	13	-0.00379859708290211	99.2	moths	high	medium	high	FALSE
Acronicta rumicis	South	13	-0.00138844605804896	99.2	moths	high	medium	high	FALSE
Acronicta rumicis	South	13	-0.000537399392848963	99.2	moths	high	medium	high	FALSE
Acronicta rumicis	South	13	0.000125726677539829	99.2	moths	high	medium	high	FALSE
Acronicta rumicis	South	13	0.00308990037687576	99.2	moths	high	medium	high	FALSE
Acronicta rumicis	North	12	-0.00140000887823513	40.15	moths	high	medium	high	FALSE
Acronicta rumicis	North	12	-0.000474520125057117	40.15	moths	high	medium	high	FALSE
Acronicta rumicis	North	12	0.000225733872635536	40.15	moths	high	medium	high	FALSE
Acronicta rumicis	North	12	0.00140257129694169	40.15	moths	high	medium	high	FALSE
Acronicta rumicis	North	12	0.00383527758436593	40.15	moths	high	medium	high	FALSE
Acronicta rumicis	Mid	14	-0.00175646918517986	21.9	moths	high	medium	high	FALSE
Acronicta rumicis	Mid	14	-0.000609324524270094	21.9	moths	high	medium	high	FALSE
Acronicta rumicis	Mid	14	0.000141294345758709	21.9	moths	high	medium	high	FALSE
Acronicta rumicis	Mid	14	0.00101142350871442	21.9	moths	high	medium	high	FALSE
Acronicta rumicis	Mid	14	0.0018621801819819	21.9	moths	high	medium	high	FALSE
Aethalura punctulata	South	19	-4.08163405023054e-05	69.4	moths	low	low	medium	TRUE
Aethalura punctulata	South	19	0.000373376077554856	69.4	moths	low	low	medium	TRUE
Aethalura punctulata	South	19	0.000782222389722737	69.4	moths	low	low	medium	TRUE
Aethalura punctulata	South	19	0.00120322895642417	69.4	moths	low	low	medium	TRUE
Aethalura punctulata	South	19	0.00178566110134064	69.4	moths	low	low	medium	TRUE
Aethalura punctulata	North	18	-5.57342034091075e-05	24.1	moths	low	low	medium	FALSE
Aethalura punctulata	North	18	0.000204597913362416	24.1	moths	low	low	medium	FALSE
Aethalura punctulata	North	18	0.000290340582673989	24.1	moths	low	low	medium	FALSE
Aethalura punctulata	North	18	0.000631114141496659	24.1	moths	low	low	medium	FALSE
Aethalura punctulata	North	18	0.00217612813177258	24.1	moths	low	low	medium	FALSE
Aethalura punctulata	Mid	19	-0.000212723529852321	13.4	moths	low	low	medium	TRUE
Aethalura punctulata	Mid	19	0.000271415306277439	13.4	moths	low	low	medium	TRUE
Aethalura punctulata	Mid	19	0.000308087470709588	13.4	moths	low	low	medium	TRUE
Aethalura punctulata	Mid	19	0.000556659446434607	13.4	moths	low	low	medium	TRUE
Aethalura punctulata	Mid	19	0.00114254509419576	13.4	moths	low	low	medium	TRUE
Agriopis aurantiaria	South	19	-0.00452223045069903	168.6	moths	high	low	medium	TRUE
Agriopis aurantiaria	South	19	-0.00326930635498726	168.6	moths	high	low	medium	TRUE
Agriopis aurantiaria	South	19	-0.00261456741888421	168.6	moths	high	low	medium	TRUE
Agriopis aurantiaria	South	19	-0.00189972470316207	168.6	moths	high	low	medium	TRUE
Agriopis aurantiaria	South	19	0.00239072670739156	168.6	moths	high	low	medium	TRUE
Agriopis aurantiaria	North	16	-0.000940371655424069	122.65	moths	high	low	medium	FALSE
Agriopis aurantiaria	North	16	0.000376604666981151	122.65	moths	high	low	medium	FALSE
Agriopis aurantiaria	North	16	0.000910528883527132	122.65	moths	high	low	medium	FALSE
Agriopis aurantiaria	North	16	0.0015570534407985	122.65	moths	high	low	medium	FALSE
Agriopis aurantiaria	North	16	0.0046016134696521	122.65	moths	high	low	medium	FALSE
Agriopis aurantiaria	Mid	16	-0.00477757750184641	66.35	moths	high	low	medium	FALSE
Agriopis aurantiaria	Mid	16	-0.00338776600865141	66.35	moths	high	low	medium	FALSE
Agriopis aurantiaria	Mid	16	-0.00266517274382454	66.35	moths	high	low	medium	FALSE
Agriopis aurantiaria	Mid	16	-0.001028932644623	66.35	moths	high	low	medium	FALSE
Agriopis aurantiaria	Mid	16	0.00136710205096374	66.35	moths	high	low	medium	FALSE
Agriopis leucophaearia	South	20	0.000260440998530267	124.7	moths	medium	low	low	TRUE
Agriopis leucophaearia	South	20	0.00122252370123977	124.7	moths	medium	low	low	TRUE
Agriopis leucophaearia	South	20	0.00191104291393857	124.7	moths	medium	low	low	TRUE
Agriopis leucophaearia	South	20	0.00279481054788924	124.7	moths	medium	low	low	TRUE
Agriopis leucophaearia	South	20	0.00513449087006761	124.7	moths	medium	low	low	TRUE
Agriopis leucophaearia	North	19	-4.58051277661604e-05	16.55	moths	medium	low	low	TRUE
Agriopis leucophaearia	North	19	0.00025330087694223	16.55	moths	medium	low	low	TRUE
Agriopis leucophaearia	North	19	0.000372616191518931	16.55	moths	medium	low	low	TRUE
Agriopis leucophaearia	North	19	0.00079622678140231	16.55	moths	medium	low	low	TRUE
Agriopis leucophaearia	North	19	0.000988692708846416	16.55	moths	medium	low	low	TRUE
Agriopis leucophaearia	Mid	20	0.000125660814433467	14.55	moths	medium	low	low	TRUE
Agriopis leucophaearia	Mid	20	0.000325694533910583	14.55	moths	medium	low	low	TRUE
Agriopis leucophaearia	Mid	20	0.000460952094999631	14.55	moths	medium	low	low	TRUE
Agriopis leucophaearia	Mid	20	0.000723014661008209	14.55	moths	medium	low	low	TRUE
Agriopis leucophaearia	Mid	20	0.00158571103656438	14.55	moths	medium	low	low	TRUE
Agriopis marginaria	South	14	-0.00192492092974563	304.8	moths	high	low	medium	FALSE
Agriopis marginaria	South	14	-7.89045889129469e-05	304.8	moths	high	low	medium	FALSE
Agriopis marginaria	South	14	0.000842666305941417	304.8	moths	high	low	medium	FALSE
Agriopis marginaria	South	14	0.00175212818881079	304.8	moths	high	low	medium	FALSE
Agriopis marginaria	South	14	0.00352210617840928	304.8	moths	high	low	medium	FALSE
Agriopis marginaria	North	18	-0.000394013544758475	121.65	moths	high	low	medium	FALSE
Agriopis marginaria	North	18	0.001064498499129	121.65	moths	high	low	medium	FALSE
Agriopis marginaria	North	18	0.00240689734921019	121.65	moths	high	low	medium	FALSE
Agriopis marginaria	North	18	0.0035865011654811	121.65	moths	high	low	medium	FALSE
Agriopis marginaria	North	18	0.00520611573195736	121.65	moths	high	low	medium	FALSE
Agriopis marginaria	Mid	13	-0.00340096817741599	116.4	moths	high	low	medium	FALSE
Agriopis marginaria	Mid	13	-0.000349128620317757	116.4	moths	high	low	medium	FALSE
Agriopis marginaria	Mid	13	0.000789160457749463	116.4	moths	high	low	medium	FALSE
Agriopis marginaria	Mid	13	0.00191499544428321	116.4	moths	high	low	medium	FALSE
Agriopis marginaria	Mid	13	0.00276898330064154	116.4	moths	high	low	medium	FALSE
Agrochola lychnidis	South	10	-0.0026046320220962	258.45	moths	medium	low	medium	FALSE
Agrochola lychnidis	South	10	-0.000681882909752272	258.45	moths	medium	low	medium	FALSE
Agrochola lychnidis	South	10	5.15331792058818e-05	258.45	moths	medium	low	medium	FALSE
Agrochola lychnidis	South	10	0.000913254484573012	258.45	moths	medium	low	medium	FALSE
Agrochola lychnidis	South	10	0.00316796276255619	258.45	moths	medium	low	medium	FALSE
Agrochola lychnidis	Mid	13	-0.00196623311114248	87.75	moths	medium	low	medium	FALSE
Agrochola lychnidis	Mid	13	-0.000831719120144052	87.75	moths	medium	low	medium	FALSE
Agrochola lychnidis	Mid	13	0.000584519766701983	87.75	moths	medium	low	medium	FALSE
Agrochola lychnidis	Mid	13	0.00148614183596968	87.75	moths	medium	low	medium	FALSE
Agrochola lychnidis	Mid	13	0.00356797684845143	87.75	moths	medium	low	medium	FALSE
Agrotis clavis	South	20	0.000821232658968732	146.5	moths	medium	low	medium	TRUE
Agrotis clavis	South	20	0.00187017329880371	146.5	moths	medium	low	medium	TRUE
Agrotis clavis	South	20	0.00278209820911276	146.5	moths	medium	low	medium	TRUE
Agrotis clavis	South	20	0.00400780595572834	146.5	moths	medium	low	medium	TRUE
Agrotis clavis	South	20	0.00720630121852026	146.5	moths	medium	low	medium	TRUE
Agrotis exclamationis	South	17	-0.00026813283786656	406.45	moths	medium	high	high	FALSE
Agrotis exclamationis	South	17	0.000445023585670485	406.45	moths	medium	high	high	FALSE
Agrotis exclamationis	South	17	0.000727025232980569	406.45	moths	medium	high	high	FALSE
Agrotis exclamationis	South	17	0.0010559729455558	406.45	moths	medium	high	high	FALSE
Agrotis exclamationis	South	17	0.00242379465896827	406.45	moths	medium	high	high	FALSE
Agrotis exclamationis	North	19	-0.000237827580111838	69.1	moths	medium	high	high	TRUE
Agrotis exclamationis	North	19	0.00121925913036082	69.1	moths	medium	high	high	TRUE
Agrotis exclamationis	North	19	0.0020536585443575	69.1	moths	medium	high	high	TRUE
Agrotis exclamationis	North	19	0.00260500583708896	69.1	moths	medium	high	high	TRUE
Agrotis exclamationis	North	19	0.00388651896146109	69.1	moths	medium	high	high	TRUE
Agrotis exclamationis	Mid	15	-0.0011911268776308	169.6	moths	medium	high	high	FALSE
Agrotis exclamationis	Mid	15	7.64997950776287e-05	169.6	moths	medium	high	high	FALSE
Agrotis exclamationis	Mid	15	0.00064323928848113	169.6	moths	medium	high	high	FALSE
Agrotis exclamationis	Mid	15	0.00118886738914425	169.6	moths	medium	high	high	FALSE
Agrotis exclamationis	Mid	15	0.00376859506486024	169.6	moths	medium	high	high	FALSE
Agrotis puta	South	18	-0.000950485840393412	272.3	moths	low	high	high	FALSE
Agrotis puta	South	18	0.000817896873953704	272.3	moths	low	high	high	FALSE
Agrotis puta	South	18	0.00149951134732201	272.3	moths	low	high	high	FALSE
Agrotis puta	South	18	0.00304288203777117	272.3	moths	low	high	high	FALSE
Agrotis puta	South	18	0.00475293491627618	272.3	moths	low	high	high	FALSE
Agrotis puta	Mid	20	0.000716732668099369	70.45	moths	low	high	high	TRUE
Agrotis puta	Mid	20	0.00167977715022676	70.45	moths	low	high	high	TRUE
Agrotis puta	Mid	20	0.00253170951328987	70.45	moths	low	high	high	TRUE
Agrotis puta	Mid	20	0.00356572047686456	70.45	moths	low	high	high	TRUE
Agrotis puta	Mid	20	0.00563898563484286	70.45	moths	low	high	high	TRUE
Agrotis segetum	South	18	-0.00508412292879663	173.55	moths	high	medium	low	FALSE
Agrotis segetum	South	18	-0.00319157352371491	173.55	moths	high	medium	low	FALSE
Agrotis segetum	South	18	-0.00204544140532157	173.55	moths	high	medium	low	FALSE
Agrotis segetum	South	18	-0.00111450307749574	173.55	moths	high	medium	low	FALSE
Agrotis segetum	South	18	0.00180368886040261	173.55	moths	high	medium	low	FALSE
Agrotis segetum	North	10	-0.000456459747347128	23.6	moths	high	medium	low	FALSE
Agrotis segetum	North	10	-0.000168822122877519	23.6	moths	high	medium	low	FALSE
Agrotis segetum	North	10	-1.21616069647914e-06	23.6	moths	high	medium	low	FALSE
Agrotis segetum	North	10	0.000145149092107479	23.6	moths	high	medium	low	FALSE
Agrotis segetum	North	10	0.000498426236617933	23.6	moths	high	medium	low	FALSE
Agrotis segetum	Mid	16	-0.00331609265366557	34.3	moths	high	medium	low	FALSE
Agrotis segetum	Mid	16	-0.00194330059641135	34.3	moths	high	medium	low	FALSE
Agrotis segetum	Mid	16	-0.000864447515134157	34.3	moths	high	medium	low	FALSE
Agrotis segetum	Mid	16	-0.000218001567409362	34.3	moths	high	medium	low	FALSE
Agrotis segetum	Mid	16	0.00314131167203776	34.3	moths	high	medium	low	FALSE
Alcis jubata	South	11	-0.000830738153931254	17.4	moths	low	low	medium	FALSE
Alcis jubata	South	11	-0.000324792018007801	17.4	moths	low	low	medium	FALSE
Alcis jubata	South	11	6.93020686565982e-05	17.4	moths	low	low	medium	FALSE
Alcis jubata	South	11	0.000273586746339633	17.4	moths	low	low	medium	FALSE
Alcis jubata	South	11	0.00101538270969285	17.4	moths	low	low	medium	FALSE
Alcis jubata	North	12	-0.00105779557128602	79.55	moths	low	low	medium	FALSE
Alcis jubata	North	12	-0.000724927332759406	79.55	moths	low	low	medium	FALSE
Alcis jubata	North	12	0.000229787708411685	79.55	moths	low	low	medium	FALSE
Alcis jubata	North	12	0.000998024020237875	79.55	moths	low	low	medium	FALSE
Alcis jubata	North	12	0.00183212090705311	79.55	moths	low	low	medium	FALSE
Alcis repandata	South	15	-0.00119731292437855	319.7	moths	high	low	high	FALSE
Alcis repandata	South	15	9.3862357830141e-05	319.7	moths	high	low	high	FALSE
Alcis repandata	South	15	0.000853663594937387	319.7	moths	high	low	high	FALSE
Alcis repandata	South	15	0.00180195897076199	319.7	moths	high	low	high	FALSE
Alcis repandata	South	15	0.00394374369567452	319.7	moths	high	low	high	FALSE
Alcis repandata	North	18	-0.00119312037521369	164.85	moths	high	low	high	FALSE
Alcis repandata	North	18	0.000568488787927807	164.85	moths	high	low	high	FALSE
Alcis repandata	North	18	0.00165472925254497	164.85	moths	high	low	high	FALSE
Alcis repandata	North	18	0.00224940167566081	164.85	moths	high	low	high	FALSE
Alcis repandata	North	18	0.00371246197430516	164.85	moths	high	low	high	FALSE
Alcis repandata	Mid	12	-0.00303225451228357	137.7	moths	high	low	high	FALSE
Alcis repandata	Mid	12	-0.00217216673563409	137.7	moths	high	low	high	FALSE
Alcis repandata	Mid	12	-0.000482706512736927	137.7	moths	high	low	high	FALSE
Alcis repandata	Mid	12	0.00108997389520788	137.7	moths	high	low	high	FALSE
Alcis repandata	Mid	12	0.00313457444396143	137.7	moths	high	low	high	FALSE
Allophyes oxyacanthae	South	11	-0.00312076098723012	261.8	moths	high	low	low	FALSE
Allophyes oxyacanthae	South	11	-0.000923544279110786	261.8	moths	high	low	low	FALSE
Allophyes oxyacanthae	South	11	0.000395032369776393	261.8	moths	high	low	low	FALSE
Allophyes oxyacanthae	South	11	0.000941282666653068	261.8	moths	high	low	low	FALSE
Allophyes oxyacanthae	South	11	0.00437139220404585	261.8	moths	high	low	low	FALSE
Allophyes oxyacanthae	North	16	-0.00192764556245423	129.75	moths	high	low	low	FALSE
Allophyes oxyacanthae	North	16	6.27175107734844e-05	129.75	moths	high	low	low	FALSE
Allophyes oxyacanthae	North	16	0.00142773688351361	129.75	moths	high	low	low	FALSE
Allophyes oxyacanthae	North	16	0.00172383931921081	129.75	moths	high	low	low	FALSE
Allophyes oxyacanthae	North	16	0.00410439543414781	129.75	moths	high	low	low	FALSE
Allophyes oxyacanthae	Mid	13	-0.00372758314123096	125	moths	high	low	low	FALSE
Allophyes oxyacanthae	Mid	13	-0.00162789022325815	125	moths	high	low	low	FALSE
Allophyes oxyacanthae	Mid	13	-0.000971415969030844	125	moths	high	low	low	FALSE
Allophyes oxyacanthae	Mid	13	0.00144157388106964	125	moths	high	low	low	FALSE
Allophyes oxyacanthae	Mid	13	0.00309761344692689	125	moths	high	low	low	FALSE
Alsophila aescularia	South	15	-0.00132749856507471	297.45	moths	medium	low	low	FALSE
Alsophila aescularia	South	15	5.99358317794995e-05	297.45	moths	medium	low	low	FALSE
Alsophila aescularia	South	15	0.000697262334424726	297.45	moths	medium	low	low	FALSE
Alsophila aescularia	South	15	0.00201856495406758	297.45	moths	medium	low	low	FALSE
Alsophila aescularia	South	15	0.00385002147879846	297.45	moths	medium	low	low	FALSE
Alsophila aescularia	North	20	0.00159944704587072	93.95	moths	medium	low	low	TRUE
Alsophila aescularia	North	20	0.00218874894457086	93.95	moths	medium	low	low	TRUE
Alsophila aescularia	North	20	0.00272802094758709	93.95	moths	medium	low	low	TRUE
Alsophila aescularia	North	20	0.00381654085257017	93.95	moths	medium	low	low	TRUE
Alsophila aescularia	North	20	0.00536883013347681	93.95	moths	medium	low	low	TRUE
Alsophila aescularia	Mid	17	-0.000327785991677116	132.15	moths	medium	low	low	FALSE
Alsophila aescularia	Mid	17	0.00089745143815874	132.15	moths	medium	low	low	FALSE
Alsophila aescularia	Mid	17	0.00181234527285655	132.15	moths	medium	low	low	FALSE
Alsophila aescularia	Mid	17	0.00231909495758312	132.15	moths	medium	low	low	FALSE
Alsophila aescularia	Mid	17	0.00387486614228545	132.15	moths	medium	low	low	FALSE
Amphipoea crinanensis	North	19	-0.00466251041082088	74.45	moths	low	low	low	TRUE
Amphipoea crinanensis	North	19	-0.00286972829668361	74.45	moths	low	low	low	TRUE
Amphipoea crinanensis	North	19	-0.00163291221339812	74.45	moths	low	low	low	TRUE
Amphipoea crinanensis	North	19	-0.00124377068831777	74.45	moths	low	low	low	TRUE
Amphipoea crinanensis	North	19	0.00290233868499353	74.45	moths	low	low	low	TRUE
Amphipoea crinanensis	Mid	16	-0.00192116589185624	11	moths	low	low	low	FALSE
Amphipoea crinanensis	Mid	16	-0.000814261466401153	11	moths	low	low	low	FALSE
Amphipoea crinanensis	Mid	16	-0.000409755450392295	11	moths	low	low	low	FALSE
Amphipoea crinanensis	Mid	16	-0.000249712050441401	11	moths	low	low	low	FALSE
Amphipoea crinanensis	Mid	16	0.000544776159503444	11	moths	low	low	low	FALSE
Amphipoea lucens	South	20	-0.00204152380005869	13.35	moths	medium	low	low	TRUE
Amphipoea lucens	South	20	-0.000756045213801953	13.35	moths	medium	low	low	TRUE
Amphipoea lucens	South	20	-0.000555938007793331	13.35	moths	medium	low	low	TRUE
Amphipoea lucens	South	20	-0.000388544643535518	13.35	moths	medium	low	low	TRUE
Amphipoea lucens	South	20	-0.00011093334790625	13.35	moths	medium	low	low	TRUE
Amphipoea lucens	North	18	-0.00613287911886151	79.6	moths	medium	low	low	FALSE
Amphipoea lucens	North	18	-0.00355780781942533	79.6	moths	medium	low	low	FALSE
Amphipoea lucens	North	18	-0.00286863725104647	79.6	moths	medium	low	low	FALSE
Amphipoea lucens	North	18	-0.00133751421711735	79.6	moths	medium	low	low	FALSE
Amphipoea lucens	North	18	0.00248867640987824	79.6	moths	medium	low	low	FALSE
Amphipoea oculea	South	19	-0.00336025912254588	104.45	moths	low	low	high	TRUE
Amphipoea oculea	South	19	-0.00124996653402536	104.45	moths	low	low	high	TRUE
Amphipoea oculea	South	19	-0.000693289660317738	104.45	moths	low	low	high	TRUE
Amphipoea oculea	South	19	-0.000473514162149489	104.45	moths	low	low	high	TRUE
Amphipoea oculea	South	19	0.000720687336429733	104.45	moths	low	low	high	TRUE
Amphipoea oculea	North	18	-0.00287600720433674	51.8	moths	low	low	high	FALSE
Amphipoea oculea	North	18	-0.00168868782265211	51.8	moths	low	low	high	FALSE
Amphipoea oculea	North	18	-0.0012778145056492	51.8	moths	low	low	high	FALSE
Amphipoea oculea	North	18	-0.000735959799257629	51.8	moths	low	low	high	FALSE
Amphipoea oculea	North	18	0.000219366264660538	51.8	moths	low	low	high	FALSE
Amphipoea oculea	Mid	19	-0.00298682427002857	14.65	moths	low	low	high	TRUE
Amphipoea oculea	Mid	19	-0.00238014767597699	14.65	moths	low	low	high	TRUE
Amphipoea oculea	Mid	19	-0.00174126682689668	14.65	moths	low	low	high	TRUE
Amphipoea oculea	Mid	19	-0.000893695500032876	14.65	moths	low	low	high	TRUE
Amphipoea oculea	Mid	19	9.02891180963897e-05	14.65	moths	low	low	high	TRUE
Amphipyra pyramidea	South	19	-0.000551682138643192	114.85	moths	high	low	medium	TRUE
Amphipyra pyramidea	South	19	0.00129086919700976	114.85	moths	high	low	medium	TRUE
Amphipyra pyramidea	South	19	0.0019535326233856	114.85	moths	high	low	medium	TRUE
Amphipyra pyramidea	South	19	0.00297065000643267	114.85	moths	high	low	medium	TRUE
Amphipyra pyramidea	South	19	0.00451143972901979	114.85	moths	high	low	medium	TRUE
Amphipyra pyramidea	Mid	19	-1.24769866650284e-06	21.2	moths	high	low	medium	TRUE
Amphipyra pyramidea	Mid	19	0.000921374928647822	21.2	moths	high	low	medium	TRUE
Amphipyra pyramidea	Mid	19	0.0013298370198139	21.2	moths	high	low	medium	TRUE
Amphipyra pyramidea	Mid	19	0.00163646726115667	21.2	moths	high	low	medium	TRUE
Amphipyra pyramidea	Mid	19	0.00244567856515766	21.2	moths	high	low	medium	TRUE
Amphipyra tragopoginis	South	20	-0.00950624994745495	157.85	moths	medium	low	medium	TRUE
Amphipyra tragopoginis	South	20	-0.00814873043291672	157.85	moths	medium	low	medium	TRUE
Amphipyra tragopoginis	South	20	-0.00786048191377628	157.85	moths	medium	low	medium	TRUE
Amphipyra tragopoginis	South	20	-0.00648112209844945	157.85	moths	medium	low	medium	TRUE
Amphipyra tragopoginis	South	20	-0.00456723305522871	157.85	moths	medium	low	medium	TRUE
Amphipyra tragopoginis	North	13	-0.00438500030640177	46.65	moths	medium	low	medium	FALSE
Amphipyra tragopoginis	North	13	-0.00106345799451114	46.65	moths	medium	low	medium	FALSE
Amphipyra tragopoginis	North	13	-0.00044479594031784	46.65	moths	medium	low	medium	FALSE
Amphipyra tragopoginis	North	13	0.000155316528476126	46.65	moths	medium	low	medium	FALSE
Amphipyra tragopoginis	North	13	0.000863767470132733	46.65	moths	medium	low	medium	FALSE
Amphipyra tragopoginis	Mid	20	-0.00803210813075967	88.7	moths	medium	low	medium	TRUE
Amphipyra tragopoginis	Mid	20	-0.00661937766239075	88.7	moths	medium	low	medium	TRUE
Amphipyra tragopoginis	Mid	20	-0.00549765536428126	88.7	moths	medium	low	medium	TRUE
Amphipyra tragopoginis	Mid	20	-0.00493207122072101	88.7	moths	medium	low	medium	TRUE
Amphipyra tragopoginis	Mid	20	-0.0019760334013162	88.7	moths	medium	low	medium	TRUE
Anaplectoides prasina	South	14	-0.00131140903566163	57.05	moths	high	low	medium	FALSE
Anaplectoides prasina	South	14	-0.000631224527152078	57.05	moths	high	low	medium	FALSE
Anaplectoides prasina	South	14	-0.00014902300698387	57.05	moths	high	low	medium	FALSE
Anaplectoides prasina	South	14	9.0474848234614e-05	57.05	moths	high	low	medium	FALSE
Anaplectoides prasina	South	14	0.000521320252444076	57.05	moths	high	low	medium	FALSE
Anaplectoides prasina	North	15	-0.000978588083192083	80.1	moths	high	low	medium	FALSE
Anaplectoides prasina	North	15	7.58055470407332e-05	80.1	moths	high	low	medium	FALSE
Anaplectoides prasina	North	15	0.000607702908791456	80.1	moths	high	low	medium	FALSE
Anaplectoides prasina	North	15	0.00100052568662665	80.1	moths	high	low	medium	FALSE
Anaplectoides prasina	North	15	0.00329679180409754	80.1	moths	high	low	medium	FALSE
Anaplectoides prasina	Mid	14	-0.00139493472592864	29.3	moths	high	low	medium	FALSE
Anaplectoides prasina	Mid	14	-0.000594683345736543	29.3	moths	high	low	medium	FALSE
Anaplectoides prasina	Mid	14	-0.000226460569899466	29.3	moths	high	low	medium	FALSE
Anaplectoides prasina	Mid	14	0.000108538287316352	29.3	moths	high	low	medium	FALSE
Anaplectoides prasina	Mid	14	0.000831279467966212	29.3	moths	high	low	medium	FALSE
Angerona prunaria	South	17	-0.000905326799415818	25	moths	high	low	low	FALSE
Angerona prunaria	South	17	0.000478723287774046	25	moths	high	low	low	FALSE
Angerona prunaria	South	17	0.00145426553790123	25	moths	high	low	low	FALSE
Angerona prunaria	South	17	0.0020190463811131	25	moths	high	low	low	FALSE
Angerona prunaria	South	17	0.00307350905325418	25	moths	high	low	low	FALSE
Anticlea derivata	South	20	0.00103221352960017	272	moths	medium	low	low	TRUE
Anticlea derivata	South	20	0.00394159592148718	272	moths	medium	low	low	TRUE
Anticlea derivata	South	20	0.00512211605736772	272	moths	medium	low	low	TRUE
Anticlea derivata	South	20	0.00589307552496973	272	moths	medium	low	low	TRUE
Anticlea derivata	South	20	0.0099221981826296	272	moths	medium	low	low	TRUE
Anticlea derivata	North	19	-9.32240149872364e-05	105.15	moths	medium	low	low	TRUE
Anticlea derivata	North	19	0.00099816490576243	105.15	moths	medium	low	low	TRUE
Anticlea derivata	North	19	0.00151330197609358	105.15	moths	medium	low	low	TRUE
Anticlea derivata	North	19	0.00221199346509508	105.15	moths	medium	low	low	TRUE
Anticlea derivata	North	19	0.00321780096246842	105.15	moths	medium	low	low	TRUE
Anticlea derivata	Mid	20	0.00178973004624005	104.05	moths	medium	low	low	TRUE
Anticlea derivata	Mid	20	0.00267525175151563	104.05	moths	medium	low	low	TRUE
Anticlea derivata	Mid	20	0.00316583147361196	104.05	moths	medium	low	low	TRUE
Anticlea derivata	Mid	20	0.00398092116698315	104.05	moths	medium	low	low	TRUE
Anticlea derivata	Mid	20	0.00531096631589617	104.05	moths	medium	low	low	TRUE
Antitype chi	North	18	-0.00445600838516496	39.45	moths	medium	low	low	FALSE
Antitype chi	North	18	-0.00259294116831514	39.45	moths	medium	low	low	FALSE
Antitype chi	North	18	-0.00191408250571439	39.45	moths	medium	low	low	FALSE
Antitype chi	North	18	-0.00102837693495141	39.45	moths	medium	low	low	FALSE
Antitype chi	North	18	8.75919286888369e-05	39.45	moths	medium	low	low	FALSE
Antitype chi	Mid	20	-0.00684980048992116	32.75	moths	medium	low	low	TRUE
Antitype chi	Mid	20	-0.00346000684283898	32.75	moths	medium	low	low	TRUE
Antitype chi	Mid	20	-0.00201516005834541	32.75	moths	medium	low	low	TRUE
Antitype chi	Mid	20	-0.00167717493342347	32.75	moths	medium	low	low	TRUE
Antitype chi	Mid	20	-0.000880263105502059	32.75	moths	medium	low	low	TRUE
Apamea anceps	South	18	-0.00262173752233906	93.35	moths	high	low	medium	FALSE
Apamea anceps	South	18	-0.0020661438712171	93.35	moths	high	low	medium	FALSE
Apamea anceps	South	18	-0.001441950006539	93.35	moths	high	low	medium	FALSE
Apamea anceps	South	18	-0.000480337057872668	93.35	moths	high	low	medium	FALSE
Apamea anceps	South	18	0.000775679059387	93.35	moths	high	low	medium	FALSE
Apamea crenata	South	19	-0.00518827432962106	74.65	moths	high	low	high	TRUE
Apamea crenata	South	19	-0.00320147283263915	74.65	moths	high	low	high	TRUE
Apamea crenata	South	19	-0.00204867532633062	74.65	moths	high	low	high	TRUE
Apamea crenata	South	19	-0.00124968193086255	74.65	moths	high	low	high	TRUE
Apamea crenata	South	19	0.000162547161702819	74.65	moths	high	low	high	TRUE
Apamea crenata	North	12	-0.00414819551372556	140.95	moths	high	low	high	FALSE
Apamea crenata	North	12	-0.00171969912239929	140.95	moths	high	low	high	FALSE
Apamea crenata	North	12	-0.0010010827098924	140.95	moths	high	low	high	FALSE
Apamea crenata	North	12	0.000511050584586877	140.95	moths	high	low	high	FALSE
Apamea crenata	North	12	0.00357721753425446	140.95	moths	high	low	high	FALSE
Apamea crenata	Mid	19	-0.0059297357587395	102.7	moths	high	low	high	TRUE
Apamea crenata	Mid	19	-0.00330678060998444	102.7	moths	high	low	high	TRUE
Apamea crenata	Mid	19	-0.00268009639268094	102.7	moths	high	low	high	TRUE
Apamea crenata	Mid	19	-0.00187163466232806	102.7	moths	high	low	high	TRUE
Apamea crenata	Mid	19	0.00112674178826397	102.7	moths	high	low	high	TRUE
Apamea epomidion	South	12	-0.0008202023976121	38.35	moths	high	low	low	FALSE
Apamea epomidion	South	12	-0.000119655263271497	38.35	moths	high	low	low	FALSE
Apamea epomidion	South	12	8.31668779446841e-06	38.35	moths	high	low	low	FALSE
Apamea epomidion	South	12	0.000239864100654127	38.35	moths	high	low	low	FALSE
Apamea epomidion	South	12	0.000888661396224888	38.35	moths	high	low	low	FALSE
Apamea lithoxylaea	South	20	-0.00507489374440938	215.1	moths	high	low	medium	TRUE
Apamea lithoxylaea	South	20	-0.00393506424795202	215.1	moths	high	low	medium	TRUE
Apamea lithoxylaea	South	20	-0.00279590992826366	215.1	moths	high	low	medium	TRUE
Apamea lithoxylaea	South	20	-0.00215894943783667	215.1	moths	high	low	medium	TRUE
Apamea lithoxylaea	South	20	-0.000901684550523847	215.1	moths	high	low	medium	TRUE
Apamea lithoxylaea	North	12	-0.0018767528977887	54.55	moths	high	low	medium	FALSE
Apamea lithoxylaea	North	12	-0.000354642223099313	54.55	moths	high	low	medium	FALSE
Apamea lithoxylaea	North	12	6.25372046466285e-05	54.55	moths	high	low	medium	FALSE
Apamea lithoxylaea	North	12	0.000265144838085947	54.55	moths	high	low	medium	FALSE
Apamea lithoxylaea	North	12	0.000917474045758976	54.55	moths	high	low	medium	FALSE
Apamea lithoxylaea	Mid	19	-0.00312325627286766	82.75	moths	high	low	medium	TRUE
Apamea lithoxylaea	Mid	19	-0.0017834051999105	82.75	moths	high	low	medium	TRUE
Apamea lithoxylaea	Mid	19	-0.00136865048466777	82.75	moths	high	low	medium	TRUE
Apamea lithoxylaea	Mid	19	-0.000888239495449906	82.75	moths	high	low	medium	TRUE
Apamea lithoxylaea	Mid	19	0.000818789533963099	82.75	moths	high	low	medium	TRUE
Apamea monoglypha	South	15	-0.00217100497512697	407.75	moths	high	low	high	FALSE
Apamea monoglypha	South	15	-0.00074443037269264	407.75	moths	high	low	high	FALSE
Apamea monoglypha	South	15	-0.000464648014585676	407.75	moths	high	low	high	FALSE
Apamea monoglypha	South	15	2.15912412126198e-05	407.75	moths	high	low	high	FALSE
Apamea monoglypha	South	15	0.00101773464419938	407.75	moths	high	low	high	FALSE
Apamea monoglypha	North	19	-0.0013683554159803	183.4	moths	high	low	high	TRUE
Apamea monoglypha	North	19	0.00101392207586831	183.4	moths	high	low	high	TRUE
Apamea monoglypha	North	19	0.0019111208165728	183.4	moths	high	low	high	TRUE
Apamea monoglypha	North	19	0.00256442872718652	183.4	moths	high	low	high	TRUE
Apamea monoglypha	North	19	0.00472275362167703	183.4	moths	high	low	high	TRUE
Apamea monoglypha	Mid	14	-0.00146279864377624	197.15	moths	high	low	high	FALSE
Apamea monoglypha	Mid	14	-0.000988552070471524	197.15	moths	high	low	high	FALSE
Apamea monoglypha	Mid	14	-0.000446964771480625	197.15	moths	high	low	high	FALSE
Apamea monoglypha	Mid	14	0.000239873672760272	197.15	moths	high	low	high	FALSE
Apamea monoglypha	Mid	14	0.00169775862610488	197.15	moths	high	low	high	FALSE
Apamea remissa	South	15	-0.00158656225434447	57.55	moths	high	low	high	FALSE
Apamea remissa	South	15	-0.00093838265013354	57.55	moths	high	low	high	FALSE
Apamea remissa	South	15	-0.000592090424534632	57.55	moths	high	low	high	FALSE
Apamea remissa	South	15	9.64568757179392e-06	57.55	moths	high	low	high	FALSE
Apamea remissa	South	15	0.000335951937576327	57.55	moths	high	low	high	FALSE
Apamea remissa	North	13	-0.0037714077693833	89.7	moths	high	low	high	FALSE
Apamea remissa	North	13	-0.00172659254737999	89.7	moths	high	low	high	FALSE
Apamea remissa	North	13	-0.000979389312242302	89.7	moths	high	low	high	FALSE
Apamea remissa	North	13	0.000314260125970945	89.7	moths	high	low	high	FALSE
Apamea remissa	North	13	0.00207159043905566	89.7	moths	high	low	high	FALSE
Apamea remissa	Mid	11	-0.00206634481566099	62.55	moths	high	low	high	FALSE
Apamea remissa	Mid	11	-0.00135058143364343	62.55	moths	high	low	high	FALSE
Apamea remissa	Mid	11	-0.000377063416852659	62.55	moths	high	low	high	FALSE
Apamea remissa	Mid	11	0.000200032058110731	62.55	moths	high	low	high	FALSE
Apamea remissa	Mid	11	0.00150881495179908	62.55	moths	high	low	high	FALSE
Apamea scolopacina	South	20	0.000979536835576482	129.85	moths	medium	low	low	TRUE
Apamea scolopacina	South	20	0.00226260352922503	129.85	moths	medium	low	low	TRUE
Apamea scolopacina	South	20	0.00271108772995528	129.85	moths	medium	low	low	TRUE
Apamea scolopacina	South	20	0.00381806306901543	129.85	moths	medium	low	low	TRUE
Apamea scolopacina	South	20	0.00491612209463639	129.85	moths	medium	low	low	TRUE
Apamea scolopacina	North	19	-9.53323805807003e-05	22.1	moths	medium	low	low	TRUE
Apamea scolopacina	North	19	0.000181951409038785	22.1	moths	medium	low	low	TRUE
Apamea scolopacina	North	19	0.000343346131267696	22.1	moths	medium	low	low	TRUE
Apamea scolopacina	North	19	0.000795470684170202	22.1	moths	medium	low	low	TRUE
Apamea scolopacina	North	19	0.00150148386406106	22.1	moths	medium	low	low	TRUE
Apamea scolopacina	Mid	19	-0.000400108926709097	46.55	moths	medium	low	low	TRUE
Apamea scolopacina	Mid	19	0.000450653668788524	46.55	moths	medium	low	low	TRUE
Apamea scolopacina	Mid	19	0.000841424249253628	46.55	moths	medium	low	low	TRUE
Apamea scolopacina	Mid	19	0.00116954977675189	46.55	moths	medium	low	low	TRUE
Apamea scolopacina	Mid	19	0.00232544147077043	46.55	moths	medium	low	low	TRUE
Apamea sordens	South	20	-0.00435510543267703	172.9	moths	medium	low	medium	TRUE
Apamea sordens	South	20	-0.00317630521606682	172.9	moths	medium	low	medium	TRUE
Apamea sordens	South	20	-0.00229568877224518	172.9	moths	medium	low	medium	TRUE
Apamea sordens	South	20	-0.00143078896541893	172.9	moths	medium	low	medium	TRUE
Apamea sordens	South	20	-0.000219525371743593	172.9	moths	medium	low	medium	TRUE
Apamea sordens	North	13	-0.00142512084216418	49.95	moths	medium	low	medium	FALSE
Apamea sordens	North	13	-0.000494779713040565	49.95	moths	medium	low	medium	FALSE
Apamea sordens	North	13	-0.000111919995504025	49.95	moths	medium	low	medium	FALSE
Apamea sordens	North	13	7.58567565035822e-05	49.95	moths	medium	low	medium	FALSE
Apamea sordens	North	13	0.000808240819300139	49.95	moths	medium	low	medium	FALSE
Apamea sordens	Mid	18	-0.00402482259461282	74.5	moths	medium	low	medium	FALSE
Apamea sordens	Mid	18	-0.00252417134435404	74.5	moths	medium	low	medium	FALSE
Apamea sordens	Mid	18	-0.00167688678174696	74.5	moths	medium	low	medium	FALSE
Apamea sordens	Mid	18	-0.00117955789275595	74.5	moths	medium	low	medium	FALSE
Apamea sordens	Mid	18	0.000422902684461453	74.5	moths	medium	low	medium	FALSE
Apamea unanimis	South	11	-0.000694951819235858	32.05	moths	medium	low	medium	FALSE
Apamea unanimis	South	11	-0.000173807778234338	32.05	moths	medium	low	medium	FALSE
Apamea unanimis	South	11	-2.94853906462276e-05	32.05	moths	medium	low	medium	FALSE
Apamea unanimis	South	11	0.000141136521039496	32.05	moths	medium	low	medium	FALSE
Apamea unanimis	South	11	0.000770072400834869	32.05	moths	medium	low	medium	FALSE
Apamea unanimis	North	11	-0.000491375087555311	10.95	moths	medium	low	medium	FALSE
Apamea unanimis	North	11	-0.000133664464382258	10.95	moths	medium	low	medium	FALSE
Apamea unanimis	North	11	1.73807543565898e-05	10.95	moths	medium	low	medium	FALSE
Apamea unanimis	North	11	0.000115010271863292	10.95	moths	medium	low	medium	FALSE
Apamea unanimis	North	11	0.000687046072749434	10.95	moths	medium	low	medium	FALSE
Apamea unanimis	Mid	11	-0.000745408370887726	18.55	moths	medium	low	medium	FALSE
Apamea unanimis	Mid	11	-0.000155929071279968	18.55	moths	medium	low	medium	FALSE
Apamea unanimis	Mid	11	6.72530224133147e-05	18.55	moths	medium	low	medium	FALSE
Apamea unanimis	Mid	11	0.000280288372638684	18.55	moths	medium	low	medium	FALSE
Apamea unanimis	Mid	11	0.000713237443510842	18.55	moths	medium	low	medium	FALSE
Apeira syringaria	South	20	0.00128431879573692	176.35	moths	high	low	low	TRUE
Apeira syringaria	South	20	0.00373633872118069	176.35	moths	high	low	low	TRUE
Apeira syringaria	South	20	0.00425119999999607	176.35	moths	high	low	low	TRUE
Apeira syringaria	South	20	0.00536128965203739	176.35	moths	high	low	low	TRUE
Apeira syringaria	South	20	0.00851386911648815	176.35	moths	high	low	low	TRUE
Apeira syringaria	North	18	-3.60053026828706e-05	15.8	moths	high	low	low	FALSE
Apeira syringaria	North	18	0.00017397642158048	15.8	moths	high	low	low	FALSE
Apeira syringaria	North	18	0.000379633144475074	15.8	moths	high	low	low	FALSE
Apeira syringaria	North	18	0.000586282052109642	15.8	moths	high	low	low	FALSE
Apeira syringaria	North	18	0.00108941082214466	15.8	moths	high	low	low	FALSE
Apeira syringaria	Mid	20	0.00129589343458295	39.2	moths	high	low	low	TRUE
Apeira syringaria	Mid	20	0.00184263071639183	39.2	moths	high	low	low	TRUE
Apeira syringaria	Mid	20	0.00235387133252555	39.2	moths	high	low	low	TRUE
Apeira syringaria	Mid	20	0.00320259874101405	39.2	moths	high	low	low	TRUE
Apeira syringaria	Mid	20	0.00496938145678119	39.2	moths	high	low	low	TRUE
Aplocera efformata	South	11	-0.00158083851717182	39.2	moths	medium	high	medium	FALSE
Aplocera efformata	South	11	-0.000225944294955486	39.2	moths	medium	high	medium	FALSE
Aplocera efformata	South	11	5.68192112265437e-05	39.2	moths	medium	high	medium	FALSE
Aplocera efformata	South	11	0.0004080621230867	39.2	moths	medium	high	medium	FALSE
Aplocera efformata	South	11	0.00164847216677585	39.2	moths	medium	high	medium	FALSE
Aplocera efformata	Mid	20	2.74312684497219e-05	18.6	moths	medium	high	medium	TRUE
Aplocera efformata	Mid	20	0.00016252267997231	18.6	moths	medium	high	medium	TRUE
Aplocera efformata	Mid	20	0.000247778004158442	18.6	moths	medium	high	medium	TRUE
Aplocera efformata	Mid	20	0.000335074737252948	18.6	moths	medium	high	medium	TRUE
Aplocera efformata	Mid	20	0.000722089278086416	18.6	moths	medium	high	medium	TRUE
Aplocera plagiata	South	10	-0.000990669961399703	68.85	moths	high	medium	high	FALSE
Aplocera plagiata	South	10	-0.000412094358927289	68.85	moths	high	medium	high	FALSE
Aplocera plagiata	South	10	-2.34055629080811e-06	68.85	moths	high	medium	high	FALSE
Aplocera plagiata	South	10	0.00031745057817876	68.85	moths	high	medium	high	FALSE
Aplocera plagiata	South	10	0.00101406204564078	68.85	moths	high	medium	high	FALSE
Aplocera plagiata	North	12	-0.0016932566016278	37.15	moths	high	medium	high	FALSE
Aplocera plagiata	North	12	-0.000802738153100779	37.15	moths	high	medium	high	FALSE
Aplocera plagiata	North	12	0.000130266399987578	37.15	moths	high	medium	high	FALSE
Aplocera plagiata	North	12	0.000756575507332607	37.15	moths	high	medium	high	FALSE
Aplocera plagiata	North	12	0.00100456213745618	37.15	moths	high	medium	high	FALSE
Aplocera plagiata	Mid	16	-0.000861209605294504	20.15	moths	high	medium	high	FALSE
Aplocera plagiata	Mid	16	4.85445347951928e-05	20.15	moths	high	medium	high	FALSE
Aplocera plagiata	Mid	16	0.000204074494759061	20.15	moths	high	medium	high	FALSE
Aplocera plagiata	Mid	16	0.000302055957361575	20.15	moths	high	medium	high	FALSE
Aplocera plagiata	Mid	16	0.000861083191370963	20.15	moths	high	medium	high	FALSE
Apocheima hispidaria	South	20	0.00119016629729819	78.8	moths	medium	low	low	TRUE
Apocheima hispidaria	South	20	0.00174073380757383	78.8	moths	medium	low	low	TRUE
Apocheima hispidaria	South	20	0.00229343682502254	78.8	moths	medium	low	low	TRUE
Apocheima hispidaria	South	20	0.00298014236091801	78.8	moths	medium	low	low	TRUE
Apocheima hispidaria	South	20	0.00534327963361092	78.8	moths	medium	low	low	TRUE
Apoda limacodes	South	12	-6.5613872110721e-05	12.9	moths	low	low	low	FALSE
Apoda limacodes	South	12	-9.04351798196082e-06	12.9	moths	low	low	low	FALSE
Apoda limacodes	South	12	1.95002761888776e-05	12.9	moths	low	low	low	FALSE
Apoda limacodes	South	12	3.96891146785807e-05	12.9	moths	low	low	low	FALSE
Apoda limacodes	South	12	0.000266406482275306	12.9	moths	low	low	low	FALSE
Aporophyla lueneburgensis	North	19	-0.00270167517311995	19.25	moths	medium	low	low	TRUE
Aporophyla lueneburgensis	North	19	-0.00103183113779116	19.25	moths	medium	low	low	TRUE
Aporophyla lueneburgensis	North	19	-0.000632307268438054	19.25	moths	medium	low	low	TRUE
Aporophyla lueneburgensis	North	19	-0.000266261618259958	19.25	moths	medium	low	low	TRUE
Aporophyla lueneburgensis	North	19	0.000309349851167616	19.25	moths	medium	low	low	TRUE
Aporophyla lutulenta	South	11	-0.00302764984760004	121.15	moths	medium	low	high	FALSE
Aporophyla lutulenta	South	11	-0.000958390295640852	121.15	moths	medium	low	high	FALSE
Aporophyla lutulenta	South	11	0.000269894793260595	121.15	moths	medium	low	high	FALSE
Aporophyla lutulenta	South	11	0.00122863112932941	121.15	moths	medium	low	high	FALSE
Aporophyla lutulenta	South	11	0.0025341685768912	121.15	moths	medium	low	high	FALSE
Aporophyla nigra	South	14	-0.00184877991179656	145.7	moths	high	low	high	FALSE
Aporophyla nigra	South	14	-0.00116819585678768	145.7	moths	high	low	high	FALSE
Aporophyla nigra	South	14	-0.000649085548529752	145.7	moths	high	low	high	FALSE
Aporophyla nigra	South	14	0.000197264221857273	145.7	moths	high	low	high	FALSE
Aporophyla nigra	South	14	0.0012926877969144	145.7	moths	high	low	high	FALSE
Aporophyla nigra	North	14	-0.0038367294807096	66.3	moths	high	low	high	FALSE
Aporophyla nigra	North	14	-0.00179173465669393	66.3	moths	high	low	high	FALSE
Aporophyla nigra	North	14	-0.000430459920381486	66.3	moths	high	low	high	FALSE
Aporophyla nigra	North	14	0.000108921328514626	66.3	moths	high	low	high	FALSE
Aporophyla nigra	North	14	0.00149871798435718	66.3	moths	high	low	high	FALSE
Aporophyla nigra	Mid	11	-0.00302010558042891	30.6	moths	high	low	high	FALSE
Aporophyla nigra	Mid	11	-0.00188424296760911	30.6	moths	high	low	high	FALSE
Aporophyla nigra	Mid	11	-0.000334914627622684	30.6	moths	high	low	high	FALSE
Aporophyla nigra	Mid	11	0.000552156027853927	30.6	moths	high	low	high	FALSE
Aporophyla nigra	Mid	11	0.00152322394362239	30.6	moths	high	low	high	FALSE
Archanara dissoluta	South	15	-0.00162505803706155	14.35	moths	low	low	low	FALSE
Archanara dissoluta	South	15	-0.000582979060076658	14.35	moths	low	low	low	FALSE
Archanara dissoluta	South	15	-0.000260986123574024	14.35	moths	low	low	low	FALSE
Archanara dissoluta	South	15	7.07710318399634e-06	14.35	moths	low	low	low	FALSE
Archanara dissoluta	South	15	0.000694341205568628	14.35	moths	low	low	low	FALSE
Arctia caja	South	20	-0.00732442270099294	97.25	moths	high	low	high	TRUE
Arctia caja	South	20	-0.00465913379790162	97.25	moths	high	low	high	TRUE
Arctia caja	South	20	-0.00382051081063771	97.25	moths	high	low	high	TRUE
Arctia caja	South	20	-0.00248656582357406	97.25	moths	high	low	high	TRUE
Arctia caja	South	20	-0.000851002542342157	97.25	moths	high	low	high	TRUE
Arctia caja	North	12	-0.00331467144454992	112.1	moths	high	low	high	FALSE
Arctia caja	North	12	-0.00166292688972923	112.1	moths	high	low	high	FALSE
Arctia caja	North	12	-0.00038373871898055	112.1	moths	high	low	high	FALSE
Arctia caja	North	12	0.00133911846102675	112.1	moths	high	low	high	FALSE
Arctia caja	North	12	0.00235402968388976	112.1	moths	high	low	high	FALSE
Arctia caja	Mid	19	-0.00637156457747236	48	moths	high	low	high	TRUE
Arctia caja	Mid	19	-0.00447075296000903	48	moths	high	low	high	TRUE
Arctia caja	Mid	19	-0.00372484702793406	48	moths	high	low	high	TRUE
Arctia caja	Mid	19	-0.00210758441859111	48	moths	high	low	high	TRUE
Arctia caja	Mid	19	0.000999443649817137	48	moths	high	low	high	TRUE
Asteroscopus sphinx	South	19	-7.24807233489107e-05	202.75	moths	high	low	low	TRUE
Asteroscopus sphinx	South	19	0.000628475062232728	202.75	moths	high	low	low	TRUE
Asteroscopus sphinx	South	19	0.00162742766840801	202.75	moths	high	low	low	TRUE
Asteroscopus sphinx	South	19	0.0022162867859196	202.75	moths	high	low	low	TRUE
Asteroscopus sphinx	South	19	0.00557149817447268	202.75	moths	high	low	low	TRUE
Asteroscopus sphinx	Mid	18	-0.000983554387609664	33.9	moths	high	low	low	FALSE
Asteroscopus sphinx	Mid	18	0.000664947557889897	33.9	moths	high	low	low	FALSE
Asteroscopus sphinx	Mid	18	0.00137637106555075	33.9	moths	high	low	low	FALSE
Asteroscopus sphinx	Mid	18	0.00221567326781612	33.9	moths	high	low	low	FALSE
Asteroscopus sphinx	Mid	18	0.00330817460036376	33.9	moths	high	low	low	FALSE
Asthena albulata	South	20	0.000885063511262823	100.4	moths	low	low	low	TRUE
Asthena albulata	South	20	0.00184176716837887	100.4	moths	low	low	low	TRUE
Asthena albulata	South	20	0.00246285390054334	100.4	moths	low	low	low	TRUE
Asthena albulata	South	20	0.00307043714840127	100.4	moths	low	low	low	TRUE
Asthena albulata	South	20	0.00398487296752436	100.4	moths	low	low	low	TRUE
Atethmia centrago	South	17	-0.00336984977011783	146.6	moths	medium	low	low	FALSE
Atethmia centrago	South	17	-0.0020481283096432	146.6	moths	medium	low	low	FALSE
Atethmia centrago	South	17	-0.00106789475225886	146.6	moths	medium	low	low	FALSE
Atethmia centrago	South	17	-0.000545209943242462	146.6	moths	medium	low	low	FALSE
Atethmia centrago	South	17	0.000622864435981126	146.6	moths	medium	low	low	FALSE
Atethmia centrago	North	11	-0.00126988425440002	39.55	moths	medium	low	low	FALSE
Atethmia centrago	North	11	-0.000499016379334971	39.55	moths	medium	low	low	FALSE
Atethmia centrago	North	11	-0.000105302277983194	39.55	moths	medium	low	low	FALSE
Atethmia centrago	North	11	0.000221293871333194	39.55	moths	medium	low	low	FALSE
Atethmia centrago	North	11	0.000820580061132319	39.55	moths	medium	low	low	FALSE
Atethmia centrago	Mid	16	-0.00344330441013909	77.1	moths	medium	low	low	FALSE
Atethmia centrago	Mid	16	-0.0018931515510193	77.1	moths	medium	low	low	FALSE
Atethmia centrago	Mid	16	-0.00108534919630497	77.1	moths	medium	low	low	FALSE
Atethmia centrago	Mid	16	-0.000204465880744381	77.1	moths	medium	low	low	FALSE
Atethmia centrago	Mid	16	0.00160711282023518	77.1	moths	medium	low	low	FALSE
Autographa bractea	North	19	-0.00634487778417417	80.35	moths	high	low	high	TRUE
Autographa bractea	North	19	-0.00408911467999383	80.35	moths	high	low	high	TRUE
Autographa bractea	North	19	-0.00280378799012995	80.35	moths	high	low	high	TRUE
Autographa bractea	North	19	-0.00164504902268125	80.35	moths	high	low	high	TRUE
Autographa bractea	North	19	0.000954865720926578	80.35	moths	high	low	high	TRUE
Autographa bractea	Mid	19	-0.00360475055512876	37.2	moths	high	low	high	TRUE
Autographa bractea	Mid	19	-0.00200927478024439	37.2	moths	high	low	high	TRUE
Autographa bractea	Mid	19	-0.00161036431700057	37.2	moths	high	low	high	TRUE
Autographa bractea	Mid	19	-0.00111858781970669	37.2	moths	high	low	high	TRUE
Autographa bractea	Mid	19	0.000275327259330619	37.2	moths	high	low	high	TRUE
Autographa gamma	South	15	-0.000913723375721648	388.65	moths	medium	high	low	FALSE
Autographa gamma	South	15	0.000135877395175261	388.65	moths	medium	high	low	FALSE
Autographa gamma	South	15	0.00035408891093116	388.65	moths	medium	high	low	FALSE
Autographa gamma	South	15	0.000490220316318282	388.65	moths	medium	high	low	FALSE
Autographa gamma	South	15	0.0011763428141881	388.65	moths	medium	high	low	FALSE
Autographa gamma	North	16	-0.000773034960660377	135.45	moths	medium	high	low	FALSE
Autographa gamma	North	16	0.00118100506357971	135.45	moths	medium	high	low	FALSE
Autographa gamma	North	16	0.00167571606739221	135.45	moths	medium	high	low	FALSE
Autographa gamma	North	16	0.00306962637074795	135.45	moths	medium	high	low	FALSE
Autographa gamma	North	16	0.00662585907776305	135.45	moths	medium	high	low	FALSE
Autographa gamma	Mid	11	-0.00245928125579143	180.7	moths	medium	high	low	FALSE
Autographa gamma	Mid	11	-0.00125888727986604	180.7	moths	medium	high	low	FALSE
Autographa gamma	Mid	11	-0.000260695091135983	180.7	moths	medium	high	low	FALSE
Autographa gamma	Mid	11	0.00052881372363327	180.7	moths	medium	high	low	FALSE
Autographa gamma	Mid	11	0.00237923980517778	180.7	moths	medium	high	low	FALSE
Autographa jota	South	19	-0.00277178049954277	65.2	moths	high	low	medium	TRUE
Autographa jota	South	19	-0.00207831117573086	65.2	moths	high	low	medium	TRUE
Autographa jota	South	19	-0.00118214868535162	65.2	moths	high	low	medium	TRUE
Autographa jota	South	19	-0.000906695972950931	65.2	moths	high	low	medium	TRUE
Autographa jota	South	19	0.000914584960910495	65.2	moths	high	low	medium	TRUE
Autographa jota	North	11	-0.0023344552495462	38.05	moths	high	low	medium	FALSE
Autographa jota	North	11	-0.000464898669982897	38.05	moths	high	low	medium	FALSE
Autographa jota	North	11	0.000225417760731425	38.05	moths	high	low	medium	FALSE
Autographa jota	North	11	0.000961053614550146	38.05	moths	high	low	medium	FALSE
Autographa jota	North	11	0.00268745473166445	38.05	moths	high	low	medium	FALSE
Autographa jota	Mid	19	-0.00513663809277731	61.15	moths	high	low	medium	TRUE
Autographa jota	Mid	19	-0.0028512023410038	61.15	moths	high	low	medium	TRUE
Autographa jota	Mid	19	-0.00172007836141304	61.15	moths	high	low	medium	TRUE
Autographa jota	Mid	19	-0.000635044999341341	61.15	moths	high	low	medium	TRUE
Autographa jota	Mid	19	0.001384618551325	61.15	moths	high	low	medium	TRUE
Autographa pulchrina	South	19	-0.00275561508737235	106.45	moths	high	low	medium	TRUE
Autographa pulchrina	South	19	-0.00198935992891332	106.45	moths	high	low	medium	TRUE
Autographa pulchrina	South	19	-0.00134411552488629	106.45	moths	high	low	medium	TRUE
Autographa pulchrina	South	19	-0.000687712210012171	106.45	moths	high	low	medium	TRUE
Autographa pulchrina	South	19	4.83263346756507e-05	106.45	moths	high	low	medium	TRUE
Autographa pulchrina	North	18	-0.0051692480877319	150.3	moths	high	low	medium	FALSE
Autographa pulchrina	North	18	-0.00160656669259507	150.3	moths	high	low	medium	FALSE
Autographa pulchrina	North	18	-0.00107580805409111	150.3	moths	high	low	medium	FALSE
Autographa pulchrina	North	18	-0.000382061444103983	150.3	moths	high	low	medium	FALSE
Autographa pulchrina	North	18	0.00115711674509652	150.3	moths	high	low	medium	FALSE
Autographa pulchrina	Mid	19	-0.00362128846099768	96.35	moths	high	low	medium	TRUE
Autographa pulchrina	Mid	19	-0.00283525182603145	96.35	moths	high	low	medium	TRUE
Autographa pulchrina	Mid	19	-0.00203015466580567	96.35	moths	high	low	medium	TRUE
Autographa pulchrina	Mid	19	-0.00156665990557472	96.35	moths	high	low	medium	TRUE
Autographa pulchrina	Mid	19	0.00063390091184686	96.35	moths	high	low	medium	TRUE
Axylia putris	South	17	-0.000429882158609899	284.15	moths	medium	low	medium	FALSE
Axylia putris	South	17	0.000242855138651002	284.15	moths	medium	low	medium	FALSE
Axylia putris	South	17	0.00113510453010309	284.15	moths	medium	low	medium	FALSE
Axylia putris	South	17	0.00204793796140042	284.15	moths	medium	low	medium	FALSE
Axylia putris	South	17	0.00381992902390289	284.15	moths	medium	low	medium	FALSE
Axylia putris	North	19	-0.000308378671383503	43.35	moths	medium	low	medium	TRUE
Axylia putris	North	19	0.000804356003433837	43.35	moths	medium	low	medium	TRUE
Axylia putris	North	19	0.00141990931146761	43.35	moths	medium	low	medium	TRUE
Axylia putris	North	19	0.00168460177226029	43.35	moths	medium	low	medium	TRUE
Axylia putris	North	19	0.00271864328236631	43.35	moths	medium	low	medium	TRUE
Axylia putris	Mid	20	0.000103943814841578	98.35	moths	medium	low	medium	TRUE
Axylia putris	Mid	20	0.000911532852491099	98.35	moths	medium	low	medium	TRUE
Axylia putris	Mid	20	0.00221591263597545	98.35	moths	medium	low	medium	TRUE
Axylia putris	Mid	20	0.00308672870383491	98.35	moths	medium	low	medium	TRUE
Axylia putris	Mid	20	0.00538926207661273	98.35	moths	medium	low	medium	TRUE
Bena bicolorana	South	11	-0.000404469899894093	17.9	moths	high	low	low	FALSE
Bena bicolorana	South	11	-0.000137340872436502	17.9	moths	high	low	low	FALSE
Bena bicolorana	South	11	-3.05423701194147e-05	17.9	moths	high	low	low	FALSE
Bena bicolorana	South	11	4.42511636459893e-05	17.9	moths	high	low	low	FALSE
Bena bicolorana	South	11	0.000235722881315782	17.9	moths	high	low	low	FALSE
Biston betularia	South	15	-0.0016667346543473	146.2	moths	high	low	medium	FALSE
Biston betularia	South	15	9.73828842699011e-05	146.2	moths	high	low	medium	FALSE
Biston betularia	South	15	0.00126763905250885	146.2	moths	high	low	medium	FALSE
Biston betularia	South	15	0.00246351455560343	146.2	moths	high	low	medium	FALSE
Biston betularia	South	15	0.00450608956605645	146.2	moths	high	low	medium	FALSE
Biston betularia	North	20	0.00046476588846395	46.65	moths	high	low	medium	TRUE
Biston betularia	North	20	0.00109777536676866	46.65	moths	high	low	medium	TRUE
Biston betularia	North	20	0.0013311554986325	46.65	moths	high	low	medium	TRUE
Biston betularia	North	20	0.00160401449234652	46.65	moths	high	low	medium	TRUE
Biston betularia	North	20	0.00314830735932513	46.65	moths	high	low	medium	TRUE
Biston betularia	Mid	15	-0.00266763984683047	48.45	moths	high	low	medium	FALSE
Biston betularia	Mid	15	9.37947327795205e-05	48.45	moths	high	low	medium	FALSE
Biston betularia	Mid	15	0.000733733031520513	48.45	moths	high	low	medium	FALSE
Biston betularia	Mid	15	0.00167971662528554	48.45	moths	high	low	medium	FALSE
Biston betularia	Mid	15	0.00249476754913616	48.45	moths	high	low	medium	FALSE
Biston strataria	South	20	0.000889868416762153	183.45	moths	high	low	low	TRUE
Biston strataria	South	20	0.00285297591115005	183.45	moths	high	low	low	TRUE
Biston strataria	South	20	0.00359468731025715	183.45	moths	high	low	low	TRUE
Biston strataria	South	20	0.00486954146102774	183.45	moths	high	low	low	TRUE
Biston strataria	South	20	0.00714514390858142	183.45	moths	high	low	low	TRUE
Biston strataria	North	20	6.61800712268806e-05	17.8	moths	high	low	low	TRUE
Biston strataria	North	20	0.000395222722345174	17.8	moths	high	low	low	TRUE
Biston strataria	North	20	0.000721333555279624	17.8	moths	high	low	low	TRUE
Biston strataria	North	20	0.000958479066185089	17.8	moths	high	low	low	TRUE
Biston strataria	North	20	0.00166519938719364	17.8	moths	high	low	low	TRUE
Biston strataria	Mid	20	0.000773531263243272	35.25	moths	high	low	low	TRUE
Biston strataria	Mid	20	0.0012909405163594	35.25	moths	high	low	low	TRUE
Biston strataria	Mid	20	0.00180302076785321	35.25	moths	high	low	low	TRUE
Biston strataria	Mid	20	0.00233584181452844	35.25	moths	high	low	low	TRUE
Biston strataria	Mid	20	0.00421742456924748	35.25	moths	high	low	low	TRUE
Brachylomia viminalis	South	12	-0.00202570350116405	90.15	moths	low	low	medium	FALSE
Brachylomia viminalis	South	12	-0.000684147907349893	90.15	moths	low	low	medium	FALSE
Brachylomia viminalis	South	12	-0.000230478727134265	90.15	moths	low	low	medium	FALSE
Brachylomia viminalis	South	12	0.000215291271831709	90.15	moths	low	low	medium	FALSE
Brachylomia viminalis	South	12	0.00184737118372773	90.15	moths	low	low	medium	FALSE
Brachylomia viminalis	North	12	-0.00153271540594224	54.3	moths	low	low	medium	FALSE
Brachylomia viminalis	North	12	-0.000601720604297938	54.3	moths	low	low	medium	FALSE
Brachylomia viminalis	North	12	-4.31629744620365e-05	54.3	moths	low	low	medium	FALSE
Brachylomia viminalis	North	12	0.000202045996127385	54.3	moths	low	low	medium	FALSE
Brachylomia viminalis	North	12	0.000770135569717089	54.3	moths	low	low	medium	FALSE
Brachylomia viminalis	Mid	13	-0.00135768884606796	17.2	moths	low	low	medium	FALSE
Brachylomia viminalis	Mid	13	-0.000137057323243356	17.2	moths	low	low	medium	FALSE
Brachylomia viminalis	Mid	13	0.000113619873852915	17.2	moths	low	low	medium	FALSE
Brachylomia viminalis	Mid	13	0.000517905965973303	17.2	moths	low	low	medium	FALSE
Brachylomia viminalis	Mid	13	0.00105864124915366	17.2	moths	low	low	medium	FALSE
Bupalus piniaria	South	14	-0.00111506990701257	20.7	moths	high	low	medium	FALSE
Bupalus piniaria	South	14	-0.000545932772053727	20.7	moths	high	low	medium	FALSE
Bupalus piniaria	South	14	-0.000454954889435764	20.7	moths	high	low	medium	FALSE
Bupalus piniaria	South	14	0.000103023207526691	20.7	moths	high	low	medium	FALSE
Bupalus piniaria	South	14	0.00105014270105354	20.7	moths	high	low	medium	FALSE
Bupalus piniaria	North	18	-0.00065935857592574	39.1	moths	high	low	medium	FALSE
Bupalus piniaria	North	18	0.00023990439223216	39.1	moths	high	low	medium	FALSE
Bupalus piniaria	North	18	0.000471139453752502	39.1	moths	high	low	medium	FALSE
Bupalus piniaria	North	18	0.000746818330471434	39.1	moths	high	low	medium	FALSE
Bupalus piniaria	North	18	0.00165226697068602	39.1	moths	high	low	medium	FALSE
Bupalus piniaria	Mid	12	-0.000498840822894962	25.45	moths	high	low	medium	FALSE
Bupalus piniaria	Mid	12	-0.00017099556691687	25.45	moths	high	low	medium	FALSE
Bupalus piniaria	Mid	12	0.000137253649958839	25.45	moths	high	low	medium	FALSE
Bupalus piniaria	Mid	12	0.000326735706328926	25.45	moths	high	low	medium	FALSE
Bupalus piniaria	Mid	12	0.00113497996129393	25.45	moths	high	low	medium	FALSE
Cabera exanthemata	South	20	0.00218348373321202	330.95	moths	medium	medium	high	TRUE
Cabera exanthemata	South	20	0.00317170873366486	330.95	moths	medium	medium	high	TRUE
Cabera exanthemata	South	20	0.00487852310559148	330.95	moths	medium	medium	high	TRUE
Cabera exanthemata	South	20	0.00531925504608823	330.95	moths	medium	medium	high	TRUE
Cabera exanthemata	South	20	0.0059605818909726	330.95	moths	medium	medium	high	TRUE
Cabera exanthemata	North	20	0.000743042094995338	149.85	moths	medium	medium	high	TRUE
Cabera exanthemata	North	20	0.00161366645757563	149.85	moths	medium	medium	high	TRUE
Cabera exanthemata	North	20	0.00220346290248131	149.85	moths	medium	medium	high	TRUE
Cabera exanthemata	North	20	0.00258799427017419	149.85	moths	medium	medium	high	TRUE
Cabera exanthemata	North	20	0.00414768265567286	149.85	moths	medium	medium	high	TRUE
Cabera exanthemata	Mid	20	0.0017363017950324	133.9	moths	medium	medium	high	TRUE
Cabera exanthemata	Mid	20	0.00240089787870746	133.9	moths	medium	medium	high	TRUE
Cabera exanthemata	Mid	20	0.00382992168687403	133.9	moths	medium	medium	high	TRUE
Cabera exanthemata	Mid	20	0.00492681137282526	133.9	moths	medium	medium	high	TRUE
Cabera exanthemata	Mid	20	0.00690969670938572	133.9	moths	medium	medium	high	TRUE
Cabera pusaria	South	20	0.00113127579905657	329.95	moths	medium	medium	medium	TRUE
Cabera pusaria	South	20	0.00247177184417977	329.95	moths	medium	medium	medium	TRUE
Cabera pusaria	South	20	0.00304366060963112	329.95	moths	medium	medium	medium	TRUE
Cabera pusaria	South	20	0.00363082296576831	329.95	moths	medium	medium	medium	TRUE
Cabera pusaria	South	20	0.00446403567636883	329.95	moths	medium	medium	medium	TRUE
Cabera pusaria	North	19	-0.000180597064674614	155.75	moths	medium	medium	medium	TRUE
Cabera pusaria	North	19	0.00233113106363119	155.75	moths	medium	medium	medium	TRUE
Cabera pusaria	North	19	0.00279819203425811	155.75	moths	medium	medium	medium	TRUE
Cabera pusaria	North	19	0.00341128518294668	155.75	moths	medium	medium	medium	TRUE
Cabera pusaria	North	19	0.00591171446192308	155.75	moths	medium	medium	medium	TRUE
Cabera pusaria	Mid	20	0.000189271849048552	146.3	moths	medium	medium	medium	TRUE
Cabera pusaria	Mid	20	0.00233417716542061	146.3	moths	medium	medium	medium	TRUE
Cabera pusaria	Mid	20	0.00335387033758389	146.3	moths	medium	medium	medium	TRUE
Cabera pusaria	Mid	20	0.00378903253338923	146.3	moths	medium	medium	medium	TRUE
Cabera pusaria	Mid	20	0.00619377658715548	146.3	moths	medium	medium	medium	TRUE
Callimorpha dominula	South	14	-0.000531126796518061	18.15	moths	high	low	high	FALSE
Callimorpha dominula	South	14	-2.6054420835009e-05	18.15	moths	high	low	high	FALSE
Callimorpha dominula	South	14	0.000117235536942738	18.15	moths	high	low	high	FALSE
Callimorpha dominula	South	14	0.000435719962784243	18.15	moths	high	low	high	FALSE
Callimorpha dominula	South	14	0.000822409904494084	18.15	moths	high	low	high	FALSE
Calliteara pudibunda	South	20	0.00251219583983886	236.8	moths	high	low	medium	TRUE
Calliteara pudibunda	South	20	0.00482156147820711	236.8	moths	high	low	medium	TRUE
Calliteara pudibunda	South	20	0.00589489031702916	236.8	moths	high	low	medium	TRUE
Calliteara pudibunda	South	20	0.0066908628913468	236.8	moths	high	low	medium	TRUE
Calliteara pudibunda	South	20	0.00854551896853996	236.8	moths	high	low	medium	TRUE
Calliteara pudibunda	Mid	20	0.000874796585221572	60.1	moths	high	low	medium	TRUE
Calliteara pudibunda	Mid	20	0.00277693829524508	60.1	moths	high	low	medium	TRUE
Calliteara pudibunda	Mid	20	0.00359136786498104	60.1	moths	high	low	medium	TRUE
Calliteara pudibunda	Mid	20	0.00451121558111816	60.1	moths	high	low	medium	TRUE
Calliteara pudibunda	Mid	20	0.00522595663235359	60.1	moths	high	low	medium	TRUE
Camptogramma bilineata	South	18	-0.00357187455932106	288.65	moths	low	low	high	FALSE
Camptogramma bilineata	South	18	-0.00259264365905901	288.65	moths	low	low	high	FALSE
Camptogramma bilineata	South	18	-0.00168344075529088	288.65	moths	low	low	high	FALSE
Camptogramma bilineata	South	18	-0.000804761613302105	288.65	moths	low	low	high	FALSE
Camptogramma bilineata	South	18	0.00225711390920762	288.65	moths	low	low	high	FALSE
Camptogramma bilineata	North	12	-0.00337726574766244	78.6	moths	low	low	high	FALSE
Camptogramma bilineata	North	12	-0.000819910818531597	78.6	moths	low	low	high	FALSE
Camptogramma bilineata	North	12	0.000224644198025087	78.6	moths	low	low	high	FALSE
Camptogramma bilineata	North	12	0.00124141052495928	78.6	moths	low	low	high	FALSE
Camptogramma bilineata	North	12	0.00215567216645857	78.6	moths	low	low	high	FALSE
Camptogramma bilineata	Mid	13	-0.00364259174477064	91.7	moths	low	low	high	FALSE
Camptogramma bilineata	Mid	13	-0.00175236532932019	91.7	moths	low	low	high	FALSE
Camptogramma bilineata	Mid	13	-0.000981684425874143	91.7	moths	low	low	high	FALSE
Camptogramma bilineata	Mid	13	0.000352050162674714	91.7	moths	low	low	high	FALSE
Camptogramma bilineata	Mid	13	0.00098920926308943	91.7	moths	low	low	high	FALSE
Caradrina morpheus	South	11	-0.00250564411987795	296.7	moths	low	low	medium	FALSE
Caradrina morpheus	South	11	-0.000932981601412972	296.7	moths	low	low	medium	FALSE
Caradrina morpheus	South	11	-0.000245489833094214	296.7	moths	low	low	medium	FALSE
Caradrina morpheus	South	11	0.000631015745859765	296.7	moths	low	low	medium	FALSE
Caradrina morpheus	South	11	0.00267453387757694	296.7	moths	low	low	medium	FALSE
Caradrina morpheus	North	11	-0.00113467280818824	40.45	moths	low	low	medium	FALSE
Caradrina morpheus	North	11	-0.0004486917103929	40.45	moths	low	low	medium	FALSE
Caradrina morpheus	North	11	0.000118022601696678	40.45	moths	low	low	medium	FALSE
Caradrina morpheus	North	11	0.000491565376231753	40.45	moths	low	low	medium	FALSE
Caradrina morpheus	North	11	0.000835314841726891	40.45	moths	low	low	medium	FALSE
Caradrina morpheus	Mid	16	-0.00288795278521926	117.65	moths	low	low	medium	FALSE
Caradrina morpheus	Mid	16	-0.00130319837349737	117.65	moths	low	low	medium	FALSE
Caradrina morpheus	Mid	16	-0.000735125138428447	117.65	moths	low	low	medium	FALSE
Caradrina morpheus	Mid	16	-0.000117685042196241	117.65	moths	low	low	medium	FALSE
Caradrina morpheus	Mid	16	0.00111378120095597	117.65	moths	low	low	medium	FALSE
Catarhoe cuculata	South	20	5.59393278315804e-05	16.15	moths	low	low	low	TRUE
Catarhoe cuculata	South	20	0.000533860799263267	16.15	moths	low	low	low	TRUE
Catarhoe cuculata	South	20	0.000966642618812156	16.15	moths	low	low	low	TRUE
Catarhoe cuculata	South	20	0.00160594222293998	16.15	moths	low	low	low	TRUE
Catarhoe cuculata	South	20	0.00425887137652848	16.15	moths	low	low	low	TRUE
Catarhoe rubidata	South	20	9.16144482963286e-05	39.05	moths	low	low	low	TRUE
Catarhoe rubidata	South	20	0.00130374282744386	39.05	moths	low	low	low	TRUE
Catarhoe rubidata	South	20	0.00213177557272942	39.05	moths	low	low	low	TRUE
Catarhoe rubidata	South	20	0.00304475732281704	39.05	moths	low	low	low	TRUE
Catarhoe rubidata	South	20	0.00525273171958564	39.05	moths	low	low	low	TRUE
Catocala nupta	South	15	-0.000353746689820652	32.05	moths	high	low	medium	FALSE
Catocala nupta	South	15	-7.24173341072133e-07	32.05	moths	high	low	medium	FALSE
Catocala nupta	South	15	0.000270659418998432	32.05	moths	high	low	medium	FALSE
Catocala nupta	South	15	0.000668122864457707	32.05	moths	high	low	medium	FALSE
Catocala nupta	South	15	0.00146629666812951	32.05	moths	high	low	medium	FALSE
Catocala nupta	Mid	12	-0.000980143486079043	12.1	moths	high	low	medium	FALSE
Catocala nupta	Mid	12	-0.000147901040701476	12.1	moths	high	low	medium	FALSE
Catocala nupta	Mid	12	0.000238519248133929	12.1	moths	high	low	medium	FALSE
Catocala nupta	Mid	12	0.000446681849767196	12.1	moths	high	low	medium	FALSE
Catocala nupta	Mid	12	0.00105161428727855	12.1	moths	high	low	medium	FALSE
Celaena haworthii	North	20	-0.00587708814097121	60.5	moths	low	low	low	TRUE
Celaena haworthii	North	20	-0.00457138872898543	60.5	moths	low	low	low	TRUE
Celaena haworthii	North	20	-0.00367097599806492	60.5	moths	low	low	low	TRUE
Celaena haworthii	North	20	-0.00297539906800512	60.5	moths	low	low	low	TRUE
Celaena haworthii	North	20	-0.000422909465385954	60.5	moths	low	low	low	TRUE
Celaena haworthii	Mid	20	-0.00169404016331943	20.6	moths	low	low	low	TRUE
Celaena haworthii	Mid	20	-0.00121240120396765	20.6	moths	low	low	low	TRUE
Celaena haworthii	Mid	20	-0.000985477123492394	20.6	moths	low	low	low	TRUE
Celaena haworthii	Mid	20	-0.000461062553597931	20.6	moths	low	low	low	TRUE
Celaena haworthii	Mid	20	-0.000111932000537156	20.6	moths	low	low	low	TRUE
Cerapteryx graminis	South	20	-0.00547544923563201	85.5	moths	low	low	low	TRUE
Cerapteryx graminis	South	20	-0.00373496857509533	85.5	moths	low	low	low	TRUE
Cerapteryx graminis	South	20	-0.00286294566225438	85.5	moths	low	low	low	TRUE
Cerapteryx graminis	South	20	-0.00204930920786643	85.5	moths	low	low	low	TRUE
Cerapteryx graminis	South	20	-0.00123055443684862	85.5	moths	low	low	low	TRUE
Cerapteryx graminis	North	20	-0.00356232974487413	179.35	moths	low	low	low	TRUE
Cerapteryx graminis	North	20	-0.00267793573357708	179.35	moths	low	low	low	TRUE
Cerapteryx graminis	North	20	-0.00198037514376846	179.35	moths	low	low	low	TRUE
Cerapteryx graminis	North	20	-0.00123512113007595	179.35	moths	low	low	low	TRUE
Cerapteryx graminis	North	20	-0.000734077937295166	179.35	moths	low	low	low	TRUE
Cerapteryx graminis	Mid	20	-0.00664488375799508	107.45	moths	low	low	low	TRUE
Cerapteryx graminis	Mid	20	-0.00438128244156202	107.45	moths	low	low	low	TRUE
Cerapteryx graminis	Mid	20	-0.00382164393440124	107.45	moths	low	low	low	TRUE
Cerapteryx graminis	Mid	20	-0.00227084304265	107.45	moths	low	low	low	TRUE
Cerapteryx graminis	Mid	20	-0.00108458373599706	107.45	moths	low	low	low	TRUE
Cerastis rubricosa	South	17	-0.00368031547028014	175.45	moths	medium	low	medium	FALSE
Cerastis rubricosa	South	17	-0.00190218677197727	175.45	moths	medium	low	medium	FALSE
Cerastis rubricosa	South	17	-0.000532946716316711	175.45	moths	medium	low	medium	FALSE
Cerastis rubricosa	South	17	-0.00031360779354255	175.45	moths	medium	low	medium	FALSE
Cerastis rubricosa	South	17	0.00278599733283598	175.45	moths	medium	low	medium	FALSE
Cerastis rubricosa	North	10	-0.0019417449743871	139.85	moths	medium	low	medium	FALSE
Cerastis rubricosa	North	10	-0.00103515807183942	139.85	moths	medium	low	medium	FALSE
Cerastis rubricosa	North	10	0.000102141003742145	139.85	moths	medium	low	medium	FALSE
Cerastis rubricosa	North	10	0.00112040721127149	139.85	moths	medium	low	medium	FALSE
Cerastis rubricosa	North	10	0.00249639352279371	139.85	moths	medium	low	medium	FALSE
Cerastis rubricosa	Mid	14	-0.00373350775085939	110.1	moths	medium	low	medium	FALSE
Cerastis rubricosa	Mid	14	-0.00198738231021271	110.1	moths	medium	low	medium	FALSE
Cerastis rubricosa	Mid	14	-0.000657465501869214	110.1	moths	medium	low	medium	FALSE
Cerastis rubricosa	Mid	14	0.000204331880609495	110.1	moths	medium	low	medium	FALSE
Cerastis rubricosa	Mid	14	0.00160169868608416	110.1	moths	medium	low	medium	FALSE
Charanyca trigrammica	South	20	0.00183009146484612	256.1	moths	medium	low	medium	TRUE
Charanyca trigrammica	South	20	0.00359635452413415	256.1	moths	medium	low	medium	TRUE
Charanyca trigrammica	South	20	0.004819280803322	256.1	moths	medium	low	medium	TRUE
Charanyca trigrammica	South	20	0.00692879758941998	256.1	moths	medium	low	medium	TRUE
Charanyca trigrammica	South	20	0.0104582493374598	256.1	moths	medium	low	medium	TRUE
Charanyca trigrammica	Mid	20	0.000122805271509002	23.45	moths	medium	low	medium	TRUE
Charanyca trigrammica	Mid	20	0.00115631646686408	23.45	moths	medium	low	medium	TRUE
Charanyca trigrammica	Mid	20	0.00146041207901216	23.45	moths	medium	low	medium	TRUE
Charanyca trigrammica	Mid	20	0.00270050046901602	23.45	moths	medium	low	medium	TRUE
Charanyca trigrammica	Mid	20	0.00689328813934168	23.45	moths	medium	low	medium	TRUE
Chesias legatella	South	20	-0.00254914885454935	55	moths	high	low	high	TRUE
Chesias legatella	South	20	-0.00159706429020063	55	moths	high	low	high	TRUE
Chesias legatella	South	20	-0.00111564303422935	55	moths	high	low	high	TRUE
Chesias legatella	South	20	-0.000728337181850283	55	moths	high	low	high	TRUE
Chesias legatella	South	20	-0.000156134990228176	55	moths	high	low	high	TRUE
Chesias legatella	North	14	-0.00310662836547119	123.35	moths	high	low	high	FALSE
Chesias legatella	North	14	-0.00218693632112639	123.35	moths	high	low	high	FALSE
Chesias legatella	North	14	-0.00101314175713539	123.35	moths	high	low	high	FALSE
Chesias legatella	North	14	0.000335722098356493	123.35	moths	high	low	high	FALSE
Chesias legatella	North	14	0.00141611943794143	123.35	moths	high	low	high	FALSE
Chesias legatella	Mid	17	-0.00146038896866746	35.15	moths	high	low	high	FALSE
Chesias legatella	Mid	17	-0.00110852004167249	35.15	moths	high	low	high	FALSE
Chesias legatella	Mid	17	-0.000751974250561616	35.15	moths	high	low	high	FALSE
Chesias legatella	Mid	17	-0.000256889015749546	35.15	moths	high	low	high	FALSE
Chesias legatella	Mid	17	0.000567884190086545	35.15	moths	high	low	high	FALSE
Chiasmia clathrata	South	17	-0.00590930184936905	111.3	moths	low	medium	high	FALSE
Chiasmia clathrata	South	17	-0.00383717875040228	111.3	moths	low	medium	high	FALSE
Chiasmia clathrata	South	17	-0.00263549644302221	111.3	moths	low	medium	high	FALSE
Chiasmia clathrata	South	17	-0.000986324870311743	111.3	moths	low	medium	high	FALSE
Chiasmia clathrata	South	17	0.000766356687500902	111.3	moths	low	medium	high	FALSE
Chiasmia clathrata	North	12	-0.00061939665574454	65	moths	low	medium	high	FALSE
Chiasmia clathrata	North	12	-0.000307164961772059	65	moths	low	medium	high	FALSE
Chiasmia clathrata	North	12	0.000164014192171421	65	moths	low	medium	high	FALSE
Chiasmia clathrata	North	12	0.000724754590135408	65	moths	low	medium	high	FALSE
Chiasmia clathrata	North	12	0.00135930741703859	65	moths	low	medium	high	FALSE
Chiasmia clathrata	Mid	14	-0.00264033729937617	58.1	moths	low	medium	high	FALSE
Chiasmia clathrata	Mid	14	-0.00141253827482345	58.1	moths	low	medium	high	FALSE
Chiasmia clathrata	Mid	14	-0.000669864386565048	58.1	moths	low	medium	high	FALSE
Chiasmia clathrata	Mid	14	0.000511589798888596	58.1	moths	low	medium	high	FALSE
Chiasmia clathrata	Mid	14	0.00252878559162775	58.1	moths	low	medium	high	FALSE
Chloroclysta miata	South	18	-0.00217624573538797	33.25	moths	medium	low	medium	FALSE
Chloroclysta miata	South	18	-0.00121458878344439	33.25	moths	medium	low	medium	FALSE
Chloroclysta miata	South	18	-0.000798589053902793	33.25	moths	medium	low	medium	FALSE
Chloroclysta miata	South	18	-0.000394842367979487	33.25	moths	medium	low	medium	FALSE
Chloroclysta miata	South	18	0.000552221752942911	33.25	moths	medium	low	medium	FALSE
Chloroclysta miata	North	18	-0.00476880947795467	132.15	moths	medium	low	medium	FALSE
Chloroclysta miata	North	18	-0.00318964316960163	132.15	moths	medium	low	medium	FALSE
Chloroclysta miata	North	18	-0.00194124309985388	132.15	moths	medium	low	medium	FALSE
Chloroclysta miata	North	18	-0.000871028558929855	132.15	moths	medium	low	medium	FALSE
Chloroclysta miata	North	18	0.00142169616016905	132.15	moths	medium	low	medium	FALSE
Chloroclysta miata	Mid	16	-0.00305142805011179	65.25	moths	medium	low	medium	FALSE
Chloroclysta miata	Mid	16	-0.00164559929846985	65.25	moths	medium	low	medium	FALSE
Chloroclysta miata	Mid	16	-0.00105023318552077	65.25	moths	medium	low	medium	FALSE
Chloroclysta miata	Mid	16	-0.000774719791917391	65.25	moths	medium	low	medium	FALSE
Chloroclysta miata	Mid	16	0.000379901623325966	65.25	moths	medium	low	medium	FALSE
Chloroclysta siterata	South	20	0.00171122426495594	223.05	moths	medium	low	medium	TRUE
Chloroclysta siterata	South	20	0.00361159256073551	223.05	moths	medium	low	medium	TRUE
Chloroclysta siterata	South	20	0.0042809252229737	223.05	moths	medium	low	medium	TRUE
Chloroclysta siterata	South	20	0.00515986624675073	223.05	moths	medium	low	medium	TRUE
Chloroclysta siterata	South	20	0.00769369766962952	223.05	moths	medium	low	medium	TRUE
Chloroclysta siterata	North	17	-0.00287335180778113	152.25	moths	medium	low	medium	FALSE
Chloroclysta siterata	North	17	0.000875612923506674	152.25	moths	medium	low	medium	FALSE
Chloroclysta siterata	North	17	0.00166022427784471	152.25	moths	medium	low	medium	FALSE
Chloroclysta siterata	North	17	0.00220525967502776	152.25	moths	medium	low	medium	FALSE
Chloroclysta siterata	North	17	0.00553636891046401	152.25	moths	medium	low	medium	FALSE
Chloroclysta siterata	Mid	20	0.000508774890644687	96.2	moths	medium	low	medium	TRUE
Chloroclysta siterata	Mid	20	0.00185566554670528	96.2	moths	medium	low	medium	TRUE
Chloroclysta siterata	Mid	20	0.0030339214321741	96.2	moths	medium	low	medium	TRUE
Chloroclysta siterata	Mid	20	0.00364729426422611	96.2	moths	medium	low	medium	TRUE
Chloroclysta siterata	Mid	20	0.0067444938586503	96.2	moths	medium	low	medium	TRUE
Chloroclystis v-ata	South	20	0.00277467426303198	163.25	moths	low	high	medium	TRUE
Chloroclystis v-ata	South	20	0.00424202949148007	163.25	moths	low	high	medium	TRUE
Chloroclystis v-ata	South	20	0.00547261339776966	163.25	moths	low	high	medium	TRUE
Chloroclystis v-ata	South	20	0.00722606195262767	163.25	moths	low	high	medium	TRUE
Chloroclystis v-ata	South	20	0.00994838244701116	163.25	moths	low	high	medium	TRUE
Chloroclystis v-ata	North	20	0.000894734399299892	30.4	moths	low	high	medium	TRUE
Chloroclystis v-ata	North	20	0.0012565362622287	30.4	moths	low	high	medium	TRUE
Chloroclystis v-ata	North	20	0.0015914168987293	30.4	moths	low	high	medium	TRUE
Chloroclystis v-ata	North	20	0.00189700988211	30.4	moths	low	high	medium	TRUE
Chloroclystis v-ata	North	20	0.00287835573507492	30.4	moths	low	high	medium	TRUE
Chloroclystis v-ata	Mid	20	0.00297844370565379	44.8	moths	low	high	medium	TRUE
Chloroclystis v-ata	Mid	20	0.00381959486520529	44.8	moths	low	high	medium	TRUE
Chloroclystis v-ata	Mid	20	0.00476601870458241	44.8	moths	low	high	medium	TRUE
Chloroclystis v-ata	Mid	20	0.00566313139219932	44.8	moths	low	high	medium	TRUE
Chloroclystis v-ata	Mid	20	0.00802987572969757	44.8	moths	low	high	medium	TRUE
Cidaria fulvata	South	18	-0.00606258075916816	263.15	moths	low	low	medium	FALSE
Cidaria fulvata	South	18	-0.00319179447677855	263.15	moths	low	low	medium	FALSE
Cidaria fulvata	South	18	-0.00230278440208145	263.15	moths	low	low	medium	FALSE
Cidaria fulvata	South	18	-0.00124820782467145	263.15	moths	low	low	medium	FALSE
Cidaria fulvata	South	18	0.0035551050510371	263.15	moths	low	low	medium	FALSE
Cidaria fulvata	North	13	-0.00173747275655061	103.35	moths	low	low	medium	FALSE
Cidaria fulvata	North	13	-0.000793265046580955	103.35	moths	low	low	medium	FALSE
Cidaria fulvata	North	13	-0.000461459735763502	103.35	moths	low	low	medium	FALSE
Cidaria fulvata	North	13	0.00027450643023894	103.35	moths	low	low	medium	FALSE
Cidaria fulvata	North	13	0.000913635611142078	103.35	moths	low	low	medium	FALSE
Cidaria fulvata	Mid	16	-0.00379706033845754	109.45	moths	low	low	medium	FALSE
Cidaria fulvata	Mid	16	-0.00242941041225217	109.45	moths	low	low	medium	FALSE
Cidaria fulvata	Mid	16	-0.000929405227974311	109.45	moths	low	low	medium	FALSE
Cidaria fulvata	Mid	16	-0.000123971711765612	109.45	moths	low	low	medium	FALSE
Cidaria fulvata	Mid	16	0.000656056112796569	109.45	moths	low	low	medium	FALSE
Cilix glaucata	South	18	-0.000308656121233671	307.1	moths	low	high	low	FALSE
Cilix glaucata	South	18	0.000872697549300275	307.1	moths	low	high	low	FALSE
Cilix glaucata	South	18	0.00186632998698857	307.1	moths	low	high	low	FALSE
Cilix glaucata	South	18	0.00303426697379587	307.1	moths	low	high	low	FALSE
Cilix glaucata	South	18	0.0051611188586529	307.1	moths	low	high	low	FALSE
Cilix glaucata	North	19	-1.84551220669248e-05	12.45	moths	low	high	low	TRUE
Cilix glaucata	North	19	0.000359774834580431	12.45	moths	low	high	low	TRUE
Cilix glaucata	North	19	0.000544364007073081	12.45	moths	low	high	low	TRUE
Cilix glaucata	North	19	0.000935782462312843	12.45	moths	low	high	low	TRUE
Cilix glaucata	North	19	0.00175065635492822	12.45	moths	low	high	low	TRUE
Cilix glaucata	Mid	20	0.00100460877051137	106.2	moths	low	high	low	TRUE
Cilix glaucata	Mid	20	0.00197528811455463	106.2	moths	low	high	low	TRUE
Cilix glaucata	Mid	20	0.0030503030981468	106.2	moths	low	high	low	TRUE
Cilix glaucata	Mid	20	0.00432095691995421	106.2	moths	low	high	low	TRUE
Cilix glaucata	Mid	20	0.005554442192931	106.2	moths	low	high	low	TRUE
Cleorodes lichenaria	South	20	0.000230497499031746	76.85	moths	medium	low	medium	TRUE
Cleorodes lichenaria	South	20	0.000942008957120044	76.85	moths	medium	low	medium	TRUE
Cleorodes lichenaria	South	20	0.0015961106944422	76.85	moths	medium	low	medium	TRUE
Cleorodes lichenaria	South	20	0.00185248651212149	76.85	moths	medium	low	medium	TRUE
Cleorodes lichenaria	South	20	0.00261294326833469	76.85	moths	medium	low	medium	TRUE
Cleorodes lichenaria	North	19	-0.00020960693865932	11.95	moths	medium	low	medium	TRUE
Cleorodes lichenaria	North	19	0.000450122435228266	11.95	moths	medium	low	medium	TRUE
Cleorodes lichenaria	North	19	0.000682731696111249	11.95	moths	medium	low	medium	TRUE
Cleorodes lichenaria	North	19	0.00111375177453919	11.95	moths	medium	low	medium	TRUE
Cleorodes lichenaria	North	19	0.00239096352202023	11.95	moths	medium	low	medium	TRUE
Clostera curtula	South	19	-0.000396681810782661	77.35	moths	medium	medium	medium	TRUE
Clostera curtula	South	19	0.00126773470011104	77.35	moths	medium	medium	medium	TRUE
Clostera curtula	South	19	0.00252225201621837	77.35	moths	medium	medium	medium	TRUE
Clostera curtula	South	19	0.00381203168688333	77.35	moths	medium	medium	medium	TRUE
Clostera curtula	South	19	0.00649243034174898	77.35	moths	medium	medium	medium	TRUE
Clostera curtula	Mid	19	-0.0001863293029193	22.25	moths	medium	medium	medium	TRUE
Clostera curtula	Mid	19	0.00082637746890978	22.25	moths	medium	medium	medium	TRUE
Clostera curtula	Mid	19	0.00128686908966233	22.25	moths	medium	medium	medium	TRUE
Clostera curtula	Mid	19	0.00230612037042499	22.25	moths	medium	medium	medium	TRUE
Clostera curtula	Mid	19	0.0036443337446731	22.25	moths	medium	medium	medium	TRUE
Coenobia rufa	South	20	0.00159684004963022	79.6	moths	low	low	low	TRUE
Coenobia rufa	South	20	0.00284933551125515	79.6	moths	low	low	low	TRUE
Coenobia rufa	South	20	0.0034847426653583	79.6	moths	low	low	low	TRUE
Coenobia rufa	South	20	0.00450703374388327	79.6	moths	low	low	low	TRUE
Coenobia rufa	South	20	0.00636186202233672	79.6	moths	low	low	low	TRUE
Coenobia rufa	Mid	20	0.000472638020171401	14.25	moths	low	low	low	TRUE
Coenobia rufa	Mid	20	0.00103655648328433	14.25	moths	low	low	low	TRUE
Coenobia rufa	Mid	20	0.0014982169796541	14.25	moths	low	low	low	TRUE
Coenobia rufa	Mid	20	0.00219339832557658	14.25	moths	low	low	low	TRUE
Coenobia rufa	Mid	20	0.00292664480069564	14.25	moths	low	low	low	TRUE
Coenocalpe lapidata	North	19	-0.00300496465213881	11.4	moths	low	low	low	TRUE
Coenocalpe lapidata	North	19	-0.00126421800170592	11.4	moths	low	low	low	TRUE
Coenocalpe lapidata	North	19	-0.000796832863055371	11.4	moths	low	low	low	TRUE
Coenocalpe lapidata	North	19	-0.000339822775039324	11.4	moths	low	low	low	TRUE
Coenocalpe lapidata	North	19	9.87771910728531e-05	11.4	moths	low	low	low	TRUE
Coenotephria salicata	South	18	-0.00125695877005301	12.8	moths	low	low	high	FALSE
Coenotephria salicata	South	18	-0.000964969335961645	12.8	moths	low	low	high	FALSE
Coenotephria salicata	South	18	-0.000808641039562271	12.8	moths	low	low	high	FALSE
Coenotephria salicata	South	18	-0.0005845117014448	12.8	moths	low	low	high	FALSE
Coenotephria salicata	South	18	0.000103729721996001	12.8	moths	low	low	high	FALSE
Coenotephria salicata	North	19	-0.00367929599720897	65.6	moths	low	low	high	TRUE
Coenotephria salicata	North	19	-0.00318597964586274	65.6	moths	low	low	high	TRUE
Coenotephria salicata	North	19	-0.00189731634457874	65.6	moths	low	low	high	TRUE
Coenotephria salicata	North	19	-0.00107480451457545	65.6	moths	low	low	high	TRUE
Coenotephria salicata	North	19	0.000117262644379626	65.6	moths	low	low	high	TRUE
Coenotephria salicata	Mid	17	-0.00211196348588096	26.55	moths	low	low	high	FALSE
Coenotephria salicata	Mid	17	-0.0014950150449238	26.55	moths	low	low	high	FALSE
Coenotephria salicata	Mid	17	-0.000916163487934102	26.55	moths	low	low	high	FALSE
Coenotephria salicata	Mid	17	-0.000438115604326769	26.55	moths	low	low	high	FALSE
Coenotephria salicata	Mid	17	0.000997669948791092	26.55	moths	low	low	high	FALSE
Colocasia coryli	South	20	0.000279777696268231	251.25	moths	medium	medium	medium	TRUE
Colocasia coryli	South	20	0.00155600523031179	251.25	moths	medium	medium	medium	TRUE
Colocasia coryli	South	20	0.0024434524167323	251.25	moths	medium	medium	medium	TRUE
Colocasia coryli	South	20	0.00437409655121535	251.25	moths	medium	medium	medium	TRUE
Colocasia coryli	South	20	0.00585647329445207	251.25	moths	medium	medium	medium	TRUE
Colocasia coryli	North	20	0.000949598561609995	102.1	moths	medium	medium	medium	TRUE
Colocasia coryli	North	20	0.00179622947275069	102.1	moths	medium	medium	medium	TRUE
Colocasia coryli	North	20	0.00207034895908217	102.1	moths	medium	medium	medium	TRUE
Colocasia coryli	North	20	0.00252730217845362	102.1	moths	medium	medium	medium	TRUE
Colocasia coryli	North	20	0.00356729652788978	102.1	moths	medium	medium	medium	TRUE
Colocasia coryli	Mid	20	2.9781599691888e-05	26.4	moths	medium	medium	medium	TRUE
Colocasia coryli	Mid	20	0.00209601382184988	26.4	moths	medium	medium	medium	TRUE
Colocasia coryli	Mid	20	0.00250434610502357	26.4	moths	medium	medium	medium	TRUE
Colocasia coryli	Mid	20	0.00309482917320558	26.4	moths	medium	medium	medium	TRUE
Colocasia coryli	Mid	20	0.00522990940739009	26.4	moths	medium	medium	medium	TRUE
Colostygia multistrigaria	South	18	-0.00220049187707126	72.75	moths	medium	low	high	FALSE
Colostygia multistrigaria	South	18	-0.00135362252281546	72.75	moths	medium	low	high	FALSE
Colostygia multistrigaria	South	18	-0.00114229844695469	72.75	moths	medium	low	high	FALSE
Colostygia multistrigaria	South	18	-0.000731958494006232	72.75	moths	medium	low	high	FALSE
Colostygia multistrigaria	South	18	0.00051132014090371	72.75	moths	medium	low	high	FALSE
Colostygia multistrigaria	North	18	-0.00337073993841686	152.25	moths	medium	low	high	FALSE
Colostygia multistrigaria	North	18	-0.00196298555265539	152.25	moths	medium	low	high	FALSE
Colostygia multistrigaria	North	18	-0.00141518609343131	152.25	moths	medium	low	high	FALSE
Colostygia multistrigaria	North	18	-0.000886058273256821	152.25	moths	medium	low	high	FALSE
Colostygia multistrigaria	North	18	0.00119825016224729	152.25	moths	medium	low	high	FALSE
Colostygia multistrigaria	Mid	12	-0.00190299213354293	77.4	moths	medium	low	high	FALSE
Colostygia multistrigaria	Mid	12	-0.0013876659340884	77.4	moths	medium	low	high	FALSE
Colostygia multistrigaria	Mid	12	-0.000427676007175996	77.4	moths	medium	low	high	FALSE
Colostygia multistrigaria	Mid	12	0.0001812958292659	77.4	moths	medium	low	high	FALSE
Colostygia multistrigaria	Mid	12	0.00138872418971658	77.4	moths	medium	low	high	FALSE
Colostygia olivata	North	15	-0.00364679431819	44.45	moths	low	low	high	FALSE
Colostygia olivata	North	15	-0.00216651746016965	44.45	moths	low	low	high	FALSE
Colostygia olivata	North	15	-0.0010190253076633	44.45	moths	low	low	high	FALSE
Colostygia olivata	North	15	-0.000107281656315553	44.45	moths	low	low	high	FALSE
Colostygia olivata	North	15	0.00109961522468704	44.45	moths	low	low	high	FALSE
Colostygia pectinataria	South	19	-8.76003843267893e-05	357.5	moths	low	medium	high	TRUE
Colostygia pectinataria	South	19	0.00135152626525806	357.5	moths	low	medium	high	TRUE
Colostygia pectinataria	South	19	0.00218610241077907	357.5	moths	low	medium	high	TRUE
Colostygia pectinataria	South	19	0.00314202528464567	357.5	moths	low	medium	high	TRUE
Colostygia pectinataria	South	19	0.00451435433447664	357.5	moths	low	medium	high	TRUE
Colostygia pectinataria	North	15	-0.00255646647019119	171.8	moths	low	medium	high	FALSE
Colostygia pectinataria	North	15	0.000384257052616398	171.8	moths	low	medium	high	FALSE
Colostygia pectinataria	North	15	0.00141287927749762	171.8	moths	low	medium	high	FALSE
Colostygia pectinataria	North	15	0.00238072512157693	171.8	moths	low	medium	high	FALSE
Colostygia pectinataria	North	15	0.00502544694146626	171.8	moths	low	medium	high	FALSE
Colostygia pectinataria	Mid	16	-0.000784931588142652	157.9	moths	low	medium	high	FALSE
Colostygia pectinataria	Mid	16	0.00031360323059211	157.9	moths	low	medium	high	FALSE
Colostygia pectinataria	Mid	16	0.00188228384761454	157.9	moths	low	medium	high	FALSE
Colostygia pectinataria	Mid	16	0.00294408964623191	157.9	moths	low	medium	high	FALSE
Colostygia pectinataria	Mid	16	0.00586959736231246	157.9	moths	low	medium	high	FALSE
Colotois pennaria	South	15	-0.00130672135128501	349.05	moths	high	low	medium	FALSE
Colotois pennaria	South	15	4.65898439196952e-05	349.05	moths	high	low	medium	FALSE
Colotois pennaria	South	15	0.00112635623780132	349.05	moths	high	low	medium	FALSE
Colotois pennaria	South	15	0.00181141224545869	349.05	moths	high	low	medium	FALSE
Colotois pennaria	South	15	0.00273060684141449	349.05	moths	high	low	medium	FALSE
Colotois pennaria	North	18	-0.000113571957082882	133.75	moths	high	low	medium	FALSE
Colotois pennaria	North	18	0.00186995868875509	133.75	moths	high	low	medium	FALSE
Colotois pennaria	North	18	0.00242146112100862	133.75	moths	high	low	medium	FALSE
Colotois pennaria	North	18	0.00318268137583666	133.75	moths	high	low	medium	FALSE
Colotois pennaria	North	18	0.00495303842055002	133.75	moths	high	low	medium	FALSE
Colotois pennaria	Mid	10	-0.00240302930085821	144	moths	high	low	medium	FALSE
Colotois pennaria	Mid	10	-0.000596501084436637	144	moths	high	low	medium	FALSE
Colotois pennaria	Mid	10	0.000131739288889464	144	moths	high	low	medium	FALSE
Colotois pennaria	Mid	10	0.00155132322813601	144	moths	high	low	medium	FALSE
Colotois pennaria	Mid	10	0.0026926504230144	144	moths	high	low	medium	FALSE
Comibaena bajularia	South	19	-1.36076289694137e-05	65.2	moths	medium	low	low	TRUE
Comibaena bajularia	South	19	0.000754141711154917	65.2	moths	medium	low	low	TRUE
Comibaena bajularia	South	19	0.00107062291902431	65.2	moths	medium	low	low	TRUE
Comibaena bajularia	South	19	0.00187857482044333	65.2	moths	medium	low	low	TRUE
Comibaena bajularia	South	19	0.00263928202279299	65.2	moths	medium	low	low	TRUE
Conistra ligula	South	20	0.000261148478148255	182.7	moths	low	low	medium	TRUE
Conistra ligula	South	20	0.00172899998879366	182.7	moths	low	low	medium	TRUE
Conistra ligula	South	20	0.00260081684251466	182.7	moths	low	low	medium	TRUE
Conistra ligula	South	20	0.00405820740361964	182.7	moths	low	low	medium	TRUE
Conistra ligula	South	20	0.00701939289008706	182.7	moths	low	low	medium	TRUE
Conistra ligula	North	18	-0.000423608677878857	12.55	moths	low	low	medium	FALSE
Conistra ligula	North	18	0.00026673865453398	12.55	moths	low	low	medium	FALSE
Conistra ligula	North	18	0.000768087399991393	12.55	moths	low	low	medium	FALSE
Conistra ligula	North	18	0.00113789381114583	12.55	moths	low	low	medium	FALSE
Conistra ligula	North	18	0.00262111603604255	12.55	moths	low	low	medium	FALSE
Conistra ligula	Mid	20	0.000148064987686612	66.95	moths	low	low	medium	TRUE
Conistra ligula	Mid	20	0.00110405441525122	66.95	moths	low	low	medium	TRUE
Conistra ligula	Mid	20	0.00239006687239137	66.95	moths	low	low	medium	TRUE
Conistra ligula	Mid	20	0.00298243724924402	66.95	moths	low	low	medium	TRUE
Conistra ligula	Mid	20	0.0049472698645698	66.95	moths	low	low	medium	TRUE
Conistra rubiginea	South	19	-1.86551628867274e-05	64.8	moths	medium	low	low	TRUE
Conistra rubiginea	South	19	0.000265237003947734	64.8	moths	medium	low	low	TRUE
Conistra rubiginea	South	19	0.000545684521335129	64.8	moths	medium	low	low	TRUE
Conistra rubiginea	South	19	0.00119045239435152	64.8	moths	medium	low	low	TRUE
Conistra rubiginea	South	19	0.00232022356332633	64.8	moths	medium	low	low	TRUE
Conistra vaccinii	South	19	-0.000662926140799193	355.45	moths	low	low	medium	TRUE
Conistra vaccinii	South	19	0.00139532673672219	355.45	moths	low	low	medium	TRUE
Conistra vaccinii	South	19	0.0026932795199381	355.45	moths	low	low	medium	TRUE
Conistra vaccinii	South	19	0.00295325230734821	355.45	moths	low	low	medium	TRUE
Conistra vaccinii	South	19	0.00515650861470543	355.45	moths	low	low	medium	TRUE
Conistra vaccinii	North	18	-0.000754993942379558	164.1	moths	low	low	medium	FALSE
Conistra vaccinii	North	18	0.00122614981168742	164.1	moths	low	low	medium	FALSE
Conistra vaccinii	North	18	0.00304794900079492	164.1	moths	low	low	medium	FALSE
Conistra vaccinii	North	18	0.00369432710268778	164.1	moths	low	low	medium	FALSE
Conistra vaccinii	North	18	0.00409666877582104	164.1	moths	low	low	medium	FALSE
Conistra vaccinii	Mid	20	0.000346000687290521	146.4	moths	low	low	medium	TRUE
Conistra vaccinii	Mid	20	0.0011700133845661	146.4	moths	low	low	medium	TRUE
Conistra vaccinii	Mid	20	0.00192851583612655	146.4	moths	low	low	medium	TRUE
Conistra vaccinii	Mid	20	0.00298098077557047	146.4	moths	low	low	medium	TRUE
Conistra vaccinii	Mid	20	0.00505798749196651	146.4	moths	low	low	medium	TRUE
Cosmia affinis	South	13	-0.000256266409046381	30.75	moths	low	low	low	FALSE
Cosmia affinis	South	13	-2.18031290956956e-05	30.75	moths	low	low	low	FALSE
Cosmia affinis	South	13	5.37444261246684e-05	30.75	moths	low	low	low	FALSE
Cosmia affinis	South	13	0.000144069198090657	30.75	moths	low	low	low	FALSE
Cosmia affinis	South	13	0.000441754756679111	30.75	moths	low	low	low	FALSE
Cosmia pyralina	South	10	-0.00182486501804017	76.9	moths	low	low	low	FALSE
Cosmia pyralina	South	10	-0.000682359602125121	76.9	moths	low	low	low	FALSE
Cosmia pyralina	South	10	-9.75772983262796e-05	76.9	moths	low	low	low	FALSE
Cosmia pyralina	South	10	0.000632289273878949	76.9	moths	low	low	low	FALSE
Cosmia pyralina	South	10	0.00147785863713464	76.9	moths	low	low	low	FALSE
Cosmia trapezina	South	12	-0.00158858578524247	319.95	moths	low	low	medium	FALSE
Cosmia trapezina	South	12	-0.000371466085267349	319.95	moths	low	low	medium	FALSE
Cosmia trapezina	South	12	0.000562255687031929	319.95	moths	low	low	medium	FALSE
Cosmia trapezina	South	12	0.00235108822929943	319.95	moths	low	low	medium	FALSE
Cosmia trapezina	South	12	0.00383217300844752	319.95	moths	low	low	medium	FALSE
Cosmia trapezina	North	18	-0.000477417825530731	88.9	moths	low	low	medium	FALSE
Cosmia trapezina	North	18	0.000672371806449319	88.9	moths	low	low	medium	FALSE
Cosmia trapezina	North	18	0.00115632652937987	88.9	moths	low	low	medium	FALSE
Cosmia trapezina	North	18	0.00231473510851562	88.9	moths	low	low	medium	FALSE
Cosmia trapezina	North	18	0.00364787378386291	88.9	moths	low	low	medium	FALSE
Cosmia trapezina	Mid	15	-0.00158123703573704	124.6	moths	low	low	medium	FALSE
Cosmia trapezina	Mid	15	-5.08157711194104e-05	124.6	moths	low	low	medium	FALSE
Cosmia trapezina	Mid	15	0.000536739695238409	124.6	moths	low	low	medium	FALSE
Cosmia trapezina	Mid	15	0.00215495794025064	124.6	moths	low	low	medium	FALSE
Cosmia trapezina	Mid	15	0.00268813076310863	124.6	moths	low	low	medium	FALSE
Cosmorhoe ocellata	South	18	-0.00118020360751952	229.35	moths	low	medium	high	FALSE
Cosmorhoe ocellata	South	18	0.000891911461027242	229.35	moths	low	medium	high	FALSE
Cosmorhoe ocellata	South	18	0.00128980447919622	229.35	moths	low	medium	high	FALSE
Cosmorhoe ocellata	South	18	0.00243732011746302	229.35	moths	low	medium	high	FALSE
Cosmorhoe ocellata	South	18	0.00623316532802984	229.35	moths	low	medium	high	FALSE
Cosmorhoe ocellata	North	14	-0.0017199444985356	151.2	moths	low	medium	high	FALSE
Cosmorhoe ocellata	North	14	-0.000101511416506154	151.2	moths	low	medium	high	FALSE
Cosmorhoe ocellata	North	14	0.00123674975087065	151.2	moths	low	medium	high	FALSE
Cosmorhoe ocellata	North	14	0.0020726190745653	151.2	moths	low	medium	high	FALSE
Cosmorhoe ocellata	North	14	0.00396549286685746	151.2	moths	low	medium	high	FALSE
Cosmorhoe ocellata	Mid	17	-0.00191949620393094	73.35	moths	low	medium	high	FALSE
Cosmorhoe ocellata	Mid	17	0.000557736198331498	73.35	moths	low	medium	high	FALSE
Cosmorhoe ocellata	Mid	17	0.00118647556497589	73.35	moths	low	medium	high	FALSE
Cosmorhoe ocellata	Mid	17	0.0024430272044264	73.35	moths	low	medium	high	FALSE
Cosmorhoe ocellata	Mid	17	0.00586696502306407	73.35	moths	low	medium	high	FALSE
Craniophora ligustri	South	20	0.000546702661905327	60.55	moths	high	low	medium	TRUE
Craniophora ligustri	South	20	0.0010142115206331	60.55	moths	high	low	medium	TRUE
Craniophora ligustri	South	20	0.00196052976916039	60.55	moths	high	low	medium	TRUE
Craniophora ligustri	South	20	0.00277486726480735	60.55	moths	high	low	medium	TRUE
Craniophora ligustri	South	20	0.00420527410769034	60.55	moths	high	low	medium	TRUE
Crocallis elinguaria	South	11	-0.00260777017362769	344.9	moths	high	low	medium	FALSE
Crocallis elinguaria	South	11	-0.00105999869134962	344.9	moths	high	low	medium	FALSE
Crocallis elinguaria	South	11	-0.00020673307804114	344.9	moths	high	low	medium	FALSE
Crocallis elinguaria	South	11	0.00102122284013138	344.9	moths	high	low	medium	FALSE
Crocallis elinguaria	South	11	0.00192893208696351	344.9	moths	high	low	medium	FALSE
Crocallis elinguaria	North	17	-0.00102984710653241	136.75	moths	high	low	medium	FALSE
Crocallis elinguaria	North	17	0.000733062622249511	136.75	moths	high	low	medium	FALSE
Crocallis elinguaria	North	17	0.00158269725178922	136.75	moths	high	low	medium	FALSE
Crocallis elinguaria	North	17	0.00257987569430603	136.75	moths	high	low	medium	FALSE
Crocallis elinguaria	North	17	0.00552349542144219	136.75	moths	high	low	medium	FALSE
Crocallis elinguaria	Mid	13	-0.00416708162092124	140.25	moths	high	low	medium	FALSE
Crocallis elinguaria	Mid	13	-0.00201520525139578	140.25	moths	high	low	medium	FALSE
Crocallis elinguaria	Mid	13	-0.000533606350471206	140.25	moths	high	low	medium	FALSE
Crocallis elinguaria	Mid	13	0.000399482690078781	140.25	moths	high	low	medium	FALSE
Crocallis elinguaria	Mid	13	0.000932842576441071	140.25	moths	high	low	medium	FALSE
Cucullia umbratica	South	15	-0.000511645508514226	16.5	moths	high	low	medium	FALSE
Cucullia umbratica	South	15	-0.00018267966292759	16.5	moths	high	low	medium	FALSE
Cucullia umbratica	South	15	-0.000115493437410254	16.5	moths	high	low	medium	FALSE
Cucullia umbratica	South	15	-1.85468386799507e-05	16.5	moths	high	low	medium	FALSE
Cucullia umbratica	South	15	0.000119865382302584	16.5	moths	high	low	medium	FALSE
Cybosia mesomella	South	20	0.00196913028666995	128.7	moths	low	low	high	TRUE
Cybosia mesomella	South	20	0.00428336965538891	128.7	moths	low	low	high	TRUE
Cybosia mesomella	South	20	0.00504887177940077	128.7	moths	low	low	high	TRUE
Cybosia mesomella	South	20	0.00606666160036852	128.7	moths	low	low	high	TRUE
Cybosia mesomella	South	20	0.00829598112520501	128.7	moths	low	low	high	TRUE
Cybosia mesomella	North	18	-8.64845821229205e-05	17.85	moths	low	low	high	FALSE
Cybosia mesomella	North	18	0.000435101644432459	17.85	moths	low	low	high	FALSE
Cybosia mesomella	North	18	0.000593133277328637	17.85	moths	low	low	high	FALSE
Cybosia mesomella	North	18	0.000713191549833274	17.85	moths	low	low	high	FALSE
Cybosia mesomella	North	18	0.00189470070004089	17.85	moths	low	low	high	FALSE
Cybosia mesomella	Mid	20	0.00224811466618078	25.8	moths	low	low	high	TRUE
Cybosia mesomella	Mid	20	0.00275434897008277	25.8	moths	low	low	high	TRUE
Cybosia mesomella	Mid	20	0.00336662008323643	25.8	moths	low	low	high	TRUE
Cybosia mesomella	Mid	20	0.00450644078676601	25.8	moths	low	low	high	TRUE
Cybosia mesomella	Mid	20	0.0051275053164409	25.8	moths	low	low	high	TRUE
Cyclophora albipunctata	South	19	-0.000168213803738292	51.7	moths	low	medium	medium	TRUE
Cyclophora albipunctata	South	19	0.00041954303597132	51.7	moths	low	medium	medium	TRUE
Cyclophora albipunctata	South	19	0.000962561754894471	51.7	moths	low	medium	medium	TRUE
Cyclophora albipunctata	South	19	0.00144421323847481	51.7	moths	low	medium	medium	TRUE
Cyclophora albipunctata	South	19	0.00303108838905057	51.7	moths	low	medium	medium	TRUE
Cyclophora albipunctata	North	13	-0.0013534563834206	22.45	moths	low	medium	medium	FALSE
Cyclophora albipunctata	North	13	-3.73578179044601e-05	22.45	moths	low	medium	medium	FALSE
Cyclophora albipunctata	North	13	6.26167915765306e-05	22.45	moths	low	medium	medium	FALSE
Cyclophora albipunctata	North	13	0.000287870189411651	22.45	moths	low	medium	medium	FALSE
Cyclophora albipunctata	North	13	0.000918341136960239	22.45	moths	low	medium	medium	FALSE
Cyclophora annularia	South	20	0.000152500207693849	23.5	moths	low	high	low	TRUE
Cyclophora annularia	South	20	0.000846363508256694	23.5	moths	low	high	low	TRUE
Cyclophora annularia	South	20	0.00125499691551214	23.5	moths	low	high	low	TRUE
Cyclophora annularia	South	20	0.00199996861391168	23.5	moths	low	high	low	TRUE
Cyclophora annularia	South	20	0.00350505217367288	23.5	moths	low	high	low	TRUE
Cyclophora linearia	South	20	0.00185779221162014	87.75	moths	medium	low	low	TRUE
Cyclophora linearia	South	20	0.0026931820364397	87.75	moths	medium	low	low	TRUE
Cyclophora linearia	South	20	0.00315755254469912	87.75	moths	medium	low	low	TRUE
Cyclophora linearia	South	20	0.00371675282822121	87.75	moths	medium	low	low	TRUE
Cyclophora linearia	South	20	0.00442244437485609	87.75	moths	medium	low	low	TRUE
Cyclophora linearia	Mid	20	9.22944595391443e-05	11.4	moths	medium	low	low	TRUE
Cyclophora linearia	Mid	20	0.000613673273198104	11.4	moths	medium	low	low	TRUE
Cyclophora linearia	Mid	20	0.000810864396884808	11.4	moths	medium	low	low	TRUE
Cyclophora linearia	Mid	20	0.00101509725424888	11.4	moths	medium	low	low	TRUE
Cyclophora linearia	Mid	20	0.00133995895755986	11.4	moths	medium	low	low	TRUE
Cyclophora punctaria	South	20	0.00168303443580546	151.15	moths	low	high	low	TRUE
Cyclophora punctaria	South	20	0.00286937255996346	151.15	moths	low	high	low	TRUE
Cyclophora punctaria	South	20	0.00360557398021082	151.15	moths	low	high	low	TRUE
Cyclophora punctaria	South	20	0.00509070632532972	151.15	moths	low	high	low	TRUE
Cyclophora punctaria	South	20	0.00619723264671393	151.15	moths	low	high	low	TRUE
Deilephila elpenor	South	10	-0.00136289540394206	38.55	moths	high	low	high	FALSE
Deilephila elpenor	South	10	-0.000461503710364627	38.55	moths	high	low	high	FALSE
Deilephila elpenor	South	10	8.93397027928548e-06	38.55	moths	high	low	high	FALSE
Deilephila elpenor	South	10	0.000269598770334	38.55	moths	high	low	high	FALSE
Deilephila elpenor	South	10	0.00085027386868117	38.55	moths	high	low	high	FALSE
Deilephila porcellus	South	16	-0.00159467938483417	19.2	moths	high	low	medium	FALSE
Deilephila porcellus	South	16	-0.000505181907532144	19.2	moths	high	low	medium	FALSE
Deilephila porcellus	South	16	-0.00023579064083097	19.2	moths	high	low	medium	FALSE
Deilephila porcellus	South	16	-6.37978772540316e-05	19.2	moths	high	low	medium	FALSE
Deilephila porcellus	South	16	0.000488469972332796	19.2	moths	high	low	medium	FALSE
Deileptenia ribeata	South	16	-0.000626556995713148	61.95	moths	high	low	low	FALSE
Deileptenia ribeata	South	16	4.62898629375887e-05	61.95	moths	high	low	low	FALSE
Deileptenia ribeata	South	16	0.000355805363446738	61.95	moths	high	low	low	FALSE
Deileptenia ribeata	South	16	0.000762732428783283	61.95	moths	high	low	low	FALSE
Deileptenia ribeata	South	16	0.0011739382914765	61.95	moths	high	low	low	FALSE
Deileptenia ribeata	North	19	-0.000178340637682972	54.6	moths	high	low	low	TRUE
Deileptenia ribeata	North	19	0.000697494459236126	54.6	moths	high	low	low	TRUE
Deileptenia ribeata	North	19	0.00114465098991208	54.6	moths	high	low	low	TRUE
Deileptenia ribeata	North	19	0.0017502310811817	54.6	moths	high	low	low	TRUE
Deileptenia ribeata	North	19	0.00243353421304575	54.6	moths	high	low	low	TRUE
Deileptenia ribeata	Mid	19	-0.000179218885201976	31.4	moths	high	low	low	TRUE
Deileptenia ribeata	Mid	19	0.000302727481271594	31.4	moths	high	low	low	TRUE
Deileptenia ribeata	Mid	19	0.00047819194769789	31.4	moths	high	low	low	TRUE
Deileptenia ribeata	Mid	19	0.000632118242437579	31.4	moths	high	low	low	TRUE
Deileptenia ribeata	Mid	19	0.00180848534080966	31.4	moths	high	low	low	TRUE
Diachrysia chrysitis	South	16	-0.00486939101263474	220.75	moths	medium	medium	high	FALSE
Diachrysia chrysitis	South	16	-0.00288244352112207	220.75	moths	medium	medium	high	FALSE
Diachrysia chrysitis	South	16	-0.00160757649983675	220.75	moths	medium	medium	high	FALSE
Diachrysia chrysitis	South	16	-0.0009134238546188	220.75	moths	medium	medium	high	FALSE
Diachrysia chrysitis	South	16	0.00277515065538286	220.75	moths	medium	medium	high	FALSE
Diachrysia chrysitis	North	10	-0.00328386005373125	141.6	moths	medium	medium	high	FALSE
Diachrysia chrysitis	North	10	-0.000897463790639167	141.6	moths	medium	medium	high	FALSE
Diachrysia chrysitis	North	10	-0.000117611526728641	141.6	moths	medium	medium	high	FALSE
Diachrysia chrysitis	North	10	0.00115063405294269	141.6	moths	medium	medium	high	FALSE
Diachrysia chrysitis	North	10	0.00345211654746564	141.6	moths	medium	medium	high	FALSE
Diachrysia chrysitis	Mid	16	-0.00518945160751151	128.15	moths	medium	medium	high	FALSE
Diachrysia chrysitis	Mid	16	-0.00323499314221389	128.15	moths	medium	medium	high	FALSE
Diachrysia chrysitis	Mid	16	-0.00225714630895727	128.15	moths	medium	medium	high	FALSE
Diachrysia chrysitis	Mid	16	-0.000534547540247681	128.15	moths	medium	medium	high	FALSE
Diachrysia chrysitis	Mid	16	0.00201228309275324	128.15	moths	medium	medium	high	FALSE
Diacrisia sannio	South	12	-0.00104833659042961	20.2	moths	high	low	high	FALSE
Diacrisia sannio	South	12	-0.000244929051798754	20.2	moths	high	low	high	FALSE
Diacrisia sannio	South	12	-8.91267175335604e-05	20.2	moths	high	low	high	FALSE
Diacrisia sannio	South	12	0.000303427964190599	20.2	moths	high	low	high	FALSE
Diacrisia sannio	South	12	0.00116954217472865	20.2	moths	high	low	high	FALSE
Diacrisia sannio	North	12	-0.000704092734426268	19.2	moths	high	low	high	FALSE
Diacrisia sannio	North	12	-0.000185914293636077	19.2	moths	high	low	high	FALSE
Diacrisia sannio	North	12	-2.3399813789805e-05	19.2	moths	high	low	high	FALSE
Diacrisia sannio	North	12	0.0003180973583375	19.2	moths	high	low	high	FALSE
Diacrisia sannio	North	12	0.000988981101621247	19.2	moths	high	low	high	FALSE
Diaphora mendica	South	20	0.000355172521070937	328.9	moths	medium	low	high	TRUE
Diaphora mendica	South	20	0.00129833417567583	328.9	moths	medium	low	high	TRUE
Diaphora mendica	South	20	0.00157404929057646	328.9	moths	medium	low	high	TRUE
Diaphora mendica	South	20	0.00266465391047089	328.9	moths	medium	low	high	TRUE
Diaphora mendica	South	20	0.00463065664278188	328.9	moths	medium	low	high	TRUE
Diaphora mendica	Mid	20	0.000245953558767152	83.2	moths	medium	low	high	TRUE
Diaphora mendica	Mid	20	0.00219324107313895	83.2	moths	medium	low	high	TRUE
Diaphora mendica	Mid	20	0.00294817697368104	83.2	moths	medium	low	high	TRUE
Diaphora mendica	Mid	20	0.00366150713291565	83.2	moths	medium	low	high	TRUE
Diaphora mendica	Mid	20	0.00544584902801253	83.2	moths	medium	low	high	TRUE
Diarsia brunnea	South	11	-0.00167526400889446	143.9	moths	high	low	medium	FALSE
Diarsia brunnea	South	11	-0.000791098521653185	143.9	moths	high	low	medium	FALSE
Diarsia brunnea	South	11	-6.40256010304525e-05	143.9	moths	high	low	medium	FALSE
Diarsia brunnea	South	11	0.000888954048516443	143.9	moths	high	low	medium	FALSE
Diarsia brunnea	South	11	0.00243994689082777	143.9	moths	high	low	medium	FALSE
Diarsia brunnea	North	13	-0.00108366999359724	153.6	moths	high	low	medium	FALSE
Diarsia brunnea	North	13	-8.96181980393128e-05	153.6	moths	high	low	medium	FALSE
Diarsia brunnea	North	13	0.00114635101881318	153.6	moths	high	low	medium	FALSE
Diarsia brunnea	North	13	0.00156818269621076	153.6	moths	high	low	medium	FALSE
Diarsia brunnea	North	13	0.0039423720213178	153.6	moths	high	low	medium	FALSE
Diarsia brunnea	Mid	11	-0.00255467153678389	95.75	moths	high	low	medium	FALSE
Diarsia brunnea	Mid	11	-0.000756588108208466	95.75	moths	high	low	medium	FALSE
Diarsia brunnea	Mid	11	-6.9512452541741e-05	95.75	moths	high	low	medium	FALSE
Diarsia brunnea	Mid	11	0.00084076432489911	95.75	moths	high	low	medium	FALSE
Diarsia brunnea	Mid	11	0.00281188043126037	95.75	moths	high	low	medium	FALSE
Diarsia dahlii	South	20	-0.00115038867307254	11.8	moths	medium	low	medium	TRUE
Diarsia dahlii	South	20	-0.000855380470735203	11.8	moths	medium	low	medium	TRUE
Diarsia dahlii	South	20	-0.000659942755246442	11.8	moths	medium	low	medium	TRUE
Diarsia dahlii	South	20	-0.000360156886215283	11.8	moths	medium	low	medium	TRUE
Diarsia dahlii	South	20	-6.07578425379936e-06	11.8	moths	medium	low	medium	TRUE
Diarsia dahlii	North	17	-0.00346506629875536	104.1	moths	medium	low	medium	FALSE
Diarsia dahlii	North	17	-0.00224759265529396	104.1	moths	medium	low	medium	FALSE
Diarsia dahlii	North	17	-0.000771524377489405	104.1	moths	medium	low	medium	FALSE
Diarsia dahlii	North	17	-0.000143461901880973	104.1	moths	medium	low	medium	FALSE
[truncated: 10,306 more rows]
