# Supplementary material for: Trait mediation explains decadal distributional shifts for a wide range of insect taxa
Source: Nat Commun. 2025 Aug 30;16:8131. doi: 10.1038/s41467-025-63093-y (PMC12398571; doi:10.1038/s41467-025-63093-y)
Supplement: Supplementary file 4 — Source Data [file 41467_2025_63093_MOESM4_ESM.zip › source_data/generating_figures.R]

library('dplyr')
library('ggplot2')
library('tidyr')
library('RColorBrewer')
library('data.table')
library("sp")
library("sf")
library("scales")

## set working directory to source file location
# setwd("source_data/")

myPalette <- colorRampPalette(brewer.pal(11, 'Spectral'))
pal <- c("#785EF0", "#FFB000", "#DC267F")

## FIGURE 1
## -----------------

source_data_fig_1A <- fread("figure_1A.csv")

(p1 <- source_data_fig_1A %>%
    mutate(region=factor(region, 
                         levels=c("Scotland","North East (England)","Yorkshire and The Humber",
                                  "North West (England)","East Midlands (England)",
                                  "West Midlands (England)", "East of England" , "Wales",
                                  "London", "South East (England)", "South West (England)")),
           what=factor(what, levels=c("observations", "predictions", "pred. rand. loc."))) %>%
    ggplot + geom_line(aes(x=year, y=q50, group=what, colour=what, 
                           linetype=sig & abs(a)>=.01,
                           # linetype=abs(a)>=15
    ), show.legend=TRUE) +
    geom_ribbon(aes(x=year, ymin=q05, ymax=q95, group=what, fill=what), alpha=.2, show.legend=TRUE) +
    facet_wrap(~region) + theme_minimal() +
    scale_linetype_manual("Effect size (absolute)", values=c(2, 1), labels=c("<1%/decade", ">1%/decade")) +
    scale_fill_manual("", values=pal[1:3]) + scale_colour_manual("", values=pal[1:3]) +
    guides(fill = guide_legend(byrow = TRUE)) +
    theme(legend.position = c(.85, .13), axis.title.x = element_blank(),
          legend.key.size = unit(.6, "cm"), legend.spacing.y = unit(-.5, "cm"), 
          legend.text = element_text(size=8), legend.title = element_text(size=9),
          axis.text.x = element_text(hjust=c(0,.5,.5,1))) +
    labs(y=expression(paste("Average insect occupancy; ", 50^{th},", ", 5^{th}, " and ", 95^{th}, " percentiles"))))

source_data_fig_1B <- fread("figure_1B.csv")

(p2 <- source_data_fig_1B %>%
    mutate(y_=factor(y_, levels=c("south", "mid", "north"), 
                     labels = c("south (<280km)", "mid", "north (>585km)")),
           what=factor(what, levels=c("observations", "predictions", "pred. rand. loc."))) %>%
    ggplot + geom_line(aes(x=year, y=q50, group=what, colour=what, 
                           linetype=sig & abs(a)>.01
    )) +
    geom_ribbon(aes(x=year, ymin=q05, ymax=q95, group=what, fill=what), alpha=.2) +
    facet_wrap(~y_, ncol=1, as.table = FALSE) + theme_minimal() +
    # geom_smooth(data=taxa_avg, aes(x=year, y=p, colour=what), 
    #             method="lm", se=FALSE, linetype=2, linewidth=.5) +
    scale_linetype_manual("Effect size (absolute)", values=c(2, 1), labels=c("<1%/decade", ">1%/decade")) +
    scale_fill_manual("", values=pal[1:3], labels=c("observations", "predictions at\nsample locations", "predictions at\nrandom locations")) +
    scale_colour_manual("", values=pal[1:3], labels=c("observations", "predictions at\nsample locations", "predictions at\nrandom locations")) +
    labs(y=expression(paste("Average insect occupancy; ", 50^{th},", ", 5^{th}, " and ", 95^{th}, " percentiles"))) +
    guides(fill = guide_legend(byrow = TRUE)) +
    theme(legend.key.spacing.y = unit(.2, "cm"), legend.position = c(.85, .93), 
          axis.title.x = element_blank(), legend.key.size = unit(.8, "cm")))

# ggsave("composite_figure_1.png", height=10, width=14.2, units="in", dpi=500,
#        plot= plot_grid(p1 +  
#                          theme(legend.position = c(.9, .132), axis.title.x = element_blank(),
#                                legend.key.size = unit(1, "cm"), legend.text = element_text(size=12),
#                                text = element_text(size=18), axis.text.x = element_text(hjust=c(0,.5,.5,1)),
#                                legend.key.spacing.y = unit(.1, "cm"), legend.title = element_text(size=16),
#                                legend.spacing.y = unit(.1, "cm"),
#                                legend.background = element_rect(fill=alpha("white", .5)),
#                                legend.margin=margin(t = .2, b=.15, l=.2, r=.2, unit='cm')) +
#                          guides(colour = guide_legend(order = 1), fill = guide_legend(order = 1),
#                                 linetype = guide_legend(order = 2)) +
#                          scale_fill_manual("Data source", drop=FALSE, values=pal[1:3],
#                                            labels=c("observations", "predictions at\nsample locations", "predictions at\nrandom locations")) +
#                          scale_colour_manual("Data source", drop=FALSE, values=pal[1:3],
#                                              labels=c("observations", "predictions at\nsample locations", "predictions at\nrandom locations")), 
#                        p2 + theme(legend.position="none", text = element_text(size=18),
#                                   axis.text.x = element_text(hjust=c(.5,.5,.5,1))) + labs(y="") +
#                          scale_colour_manual(values=pal[1:3]) + scale_fill_manual(values=pal[1:3]), 
#                        ncol = 2, nrow = 1, rel_widths = c(.75, .25), 
#                        labels=c("A", "B"), label_size = 28, label_x=c(.045, .14), label_y = 1.01),
#        type = "cairo")


## FIGURE 2
## --------------------

source_data_fig_2 <- fread("figure_2.csv")

(p <- source_data_fig_2 %>%
    mutate(y_=factor(y_, levels=c("north", "mid", "south")),
           sig=factor(sig, levels=c("0", "1", "2"))) %>%
    ggplot + 
    geom_line(aes(x=year, y=q50, group=y_, colour=y_, 
                  linetype=sig, linewidth=sig)) +
    geom_ribbon(aes(x=year, ymin=q05, ymax=q95, group=y_, fill=y_), alpha=.1) +
    facet_wrap(~trait, as.table = FALSE, scales="free") + theme_minimal() +
    scale_linetype_manual(bquote("Effect size (|"*sigma*"|/decade)"), values=c(2, 1, 1), 
                          labels=c("<1%", ">1%", ">2%")) +
    scale_linewidth_manual(bquote("Effect size (|"*sigma*"|/decade)"), values=c(.5, .5, 1), 
                           labels=c("<1%", ">1%", ">2%")) +
    scale_fill_manual("Region", values=pal[1:3]) + scale_colour_manual("Region", values=pal[1:3]) +
    theme(legend.position = c(.3, .85), axis.title.x = element_blank(),
          legend.key.size = unit(.5, "cm"), legend.direction = "horizontal",
          legend.box = "horizontal", legend.background = element_rect(fill=alpha("white", .5)),
          legend.margin=margin(t = .1, b=.1, l=.1, r=.1, unit='cm')) +
    labs(y="Average trait value, percentiles 5, 50 and 95") +
    guides(colour = guide_legend(order = 1, title.position="top"), 
           fill = guide_legend(order = 1, title.position="top"), 
           linetype = guide_legend(order = 2, title.position="top"),
           linewidth = guide_legend(order = 2, title.position="top")) +
    geom_text(data=data.frame(trait=c("habitat breadth", "insect size", "voltinism"), tag=c("A", "B", "C")),
              aes(label=tag), x=-Inf, y=Inf, colour="black", group=1, hjust=0, vjust=1, size=6, fontface="bold")
)


## FIGURE 3
## ---------------------------------

colours <- c("1"="darkgray", "2"="black", "3"="black", "0"="transparent")
linewidths <- c("1"=.8, "2"=.8, "3"=1.5, "0"=0)
alphas <- c("1"=.9, "2"=.9, "3"=1, "0"=.4)

source_data_fig_3 <- fread("figure_3.csv") %>% 
  mutate(insect=factor(insect, levels=c("hoverflies","wasps","bees","ladybirds",
                                        "orthoptera","carabids","odonates","moths",
                                        "butterflies")),
         insect=recode_factor(insect, "orthoptera"="orthopterans"),
         cov=factor(cov, 
                    levels=c("temp_avg", "temp_diu_ran", "isotherm", "temp_season", "temp_max", 
                             "temp_min", "temp_wet_qtr", "temp_dry_qtr", "rain_sum", "rain_min", 
                             "rain_season", "rain_warm_qtr", "wind_avg", "past_temp", "past_rain", 
                             "shdi_lc", "heterogeneity", "%broadleaf", "%conifer", "%arable", 
                             "%imprv_grsl", "%smnat_grsl", "%mountain", "%coast", "%urban", 
                             "dist_to_sea", "elevation", "slope", "aspect", "river_dens"), 
                    labels=c("temp_avg", "temp_diu_ran", "isotherm", "temp_season", "temp_max", 
                             "temp_min", "temp_wet_qtr", "temp_dry_qtr", "rain_sum", "rain_min", 
                             "rain_season", "rain_warm_qtr", "wind_avg", "past_temp_avg", 
                             "past_rain_sum", "lc_diversity", "lc_contiguity", "%broadleaf", 
                             "%conifer", "%arable", "%imprv_grs", "%seminat_grs", "%mountain", 
                             "%coast", "%urban", "dist_to_sea", "elevation", "slope", "aspect", 
                             "river_dens")))

(p <- source_data_fig_3 %>%
    ggplot + geom_tile(aes(x=cov, y=insect, fill=q50, 
                           alpha=factor(signif), 
                           linewidth=factor(signif), 
                           colour=factor(signif))) +
    scale_fill_gradient2("Median\neffect", high="red2", low="dodgerblue3") +
    scale_linewidth_manual("Consist.", values=linewidths, breaks=1:3,
                           labels=c(">75%", ">90%", ">95%")) +
    scale_colour_manual("Consist.", values=colours, breaks=1:3,
                        labels=c(">75%", ">90%", ">95%")) +
    scale_alpha_manual("Consist.", values=alphas, breaks=1:3,
                       labels=c(">75%", ">90%", ">95%")) +
    theme_bw() +
    theme(axis.text.x = element_text(angle=45, vjust=1, hjust=1), text=element_text(size=15),
          axis.title.x = element_blank(), axis.title.y = element_blank(),
          legend.justification = c(1,1)) +
    guides(alpha = guide_legend(override.aes = list(fill = "dodgerblue3"), order=2),
           linewidth = guide_legend(order=2), colour = guide_legend(order=2), 
           fill = guide_colorbar(order=1)))


## FIGURE 4
## --------------------

source_data_fig_4 <- fread("figure_4.csv") %>% 
  mutate(cov=factor(cov, 
                    levels=c("river_dens", "aspect", "slope", "elevation", "dist_to_sea", 
                             "%urban", "%coast", "%mountain", "%seminat_grs", "%imprv_grs", 
                             "%arable", "%conifer", "%broadleaf", "lc_contiguity", "lc_diversity", 
                             "past_rain_sum", "past_temp_avg", "wind_avg", "rain_warm_qtr", 
                             "rain_season", "rain_min", "rain_sum", "temp_dry_qtr", "temp_wet_qtr", 
                             "temp_min", "temp_max", "temp_season", "isotherm", "temp_diu_ran", 
                             "temp_avg")),
         value=factor(value, levels=c("low", "medium", "high")))

(p <- source_data_fig_4 %>%
    ggplot + geom_vline(xintercept=0, colour="darkgrey") +
    geom_linerange(aes(y=cov, xmin=q25, xmax=q75, group=value, 
                       colour=value, alpha=q25*q75>0), 
                   position=position_dodge(width=.6), linewidth=1.6) + 
    geom_linerange(aes(y=cov, xmin=q05, xmax=q25, group=value, 
                       colour=value, alpha=q05*q25>0 & q25*q75>0), 
                   position=position_dodge(width=.6), linewidth=.8) +
    geom_linerange(aes(y=cov, xmin=q75, xmax=q95, group=value, 
                       colour=value, alpha=q75*q95>0 & q25*q75>0), 
                   position=position_dodge(width=.6), linewidth=.8) +
    geom_point(aes(shape=factor(signif), size=factor(signif), y=cov, x=y_)) +
    scale_shape_manual("Consist.", breaks=1:2, values=c(20, 42, 0), labels=c(">75%", "100%")) +
    scale_size_manual("Consist.", breaks=1:2, values=c(2, 8, 0), labels=c(">75%", "100%")) +
    scale_alpha_manual("Excludes\nzero", values=c(.25, 1)) +
    theme_bw() +
    scale_color_manual("Trait value\ngroups", values=pal) +
    scale_x_continuous(breaks=c(-4, -2, 0, 2, 4)/100) +
    theme(axis.text.x = element_text(size=10),
          axis.title.y = element_blank(), text=element_text(size=15)) + 
    facet_wrap(~meta, ncol=3, strip.position = "top") +
    labs(x="Effect on predicted probability of presence") + 
    guides(colour = guide_legend(order = 1), 
           alpha = guide_legend(override.aes = list(colour = pal[1], alpha=c(.3, 1)), order = 2),
           shape = guide_legend(order = 3), size = guide_legend(order = 3)))


## FIGURE 5
## --------------------

letters <- c("A", "B")

## composite plot horizontal
plots <- list()
for (i in 1:2){
  if (i==1){source_data_fig_5_it <- fread("figure_5A.csv")}else{
    source_data_fig_5_it <- fread("figure_5B.csv")
  }
  plots[[i]] <- source_data_fig_5_it %>%
    ggplot + 
    geom_tile(aes(x, y, fill=cause)) +
    coord_equal() + theme_minimal() +
    theme(axis.title = element_blank(), axis.text = element_blank(),
          legend.position=c(.61, .66), text=element_text(size=12), 
          plot.title = element_text(vjust=-30, hjust=.15), 
          plot.margin=unit(c(-2, -.8, -.5, -2), "cm"),
          legend.justification = 0) +
    geom_text(x=-Inf, y=Inf, label=letters[i], 
              size=8, hjust=-.7, vjust=2.5, fontface="bold")
}

plots[[1]]
plots[[2]]

# ggsave("composite_figure_5.png", 
#        height=6, width=7.2, units="in", dpi=500,
#        plot= plot_grid(plots[[1]] + theme(plot.margin=unit(c(-2, -1.5, -.5, -2), "cm")), 
#                        plots[[2]] + theme(plot.margin=unit(c(-2, -1.5, -.5, -2), "cm")),
#                        ncol = 2, nrow = 1))


## FIGURE S1
## ---------------------------

UK <- map_data(map = 'world', region = 'UK') %>% filter(subregion != "Northern Ireland")
xy <- st_transform(
  st_as_sf(SpatialPoints(cbind(UK$long, UK$lat), proj4string = CRS('+proj=longlat +datum=WGS84 +no_defs +ellps=WGS84'))),
  '+init=epsg:27700 +units=km')
UK <- data.frame(UK, x=as(xy, "Spatial")@coords[,1], y=as(xy, "Spatial")@coords[,2])


source_data_fig_S1 <- fread("figure_S1.csv")

(p <- ggplot(source_data_fig_S1) +
    geom_polygon(data=UK %>% filter(subregion != "Northern Ireland"),
                 aes(x=x, y=y, group=group), fill='transparent', colour='black') +
    geom_point(aes(x=x/1000, y=y/1000, colour=richness), shape=19,
               size=c(.2, 1)[source_data_fig_S1$insect %in% c("butterflies", "moths") + 1]
    ) +
    theme_minimal() + coord_equal(xlim=range(UK$x), ylim = range(UK$y)) +
    scale_colour_gradientn("Scaled\nspecies\nrichness", colors=rev(myPalette(100))) +
    theme(axis.title = element_blank(), axis.text = element_blank(),
          strip.text = element_text(size=11.2)) +
    facet_grid(year~insect))


## FIGURE S2
## ---------------------------

source_data_fig_S2 <- fread("figure_S2.csv")

(p <- source_data_fig_S2 %>%
    ggplot +
    geom_bar(aes(y=MCC, x=xp, colour=reduced, fill=factor(weight_exp), alpha=reduced,
                 group=interaction(reduced, weight_exp)),
             stat="identity", position = position_dodge(width=.9)) +
    geom_errorbar(aes(ymin=MCC-MCC_sd/sqrt(n), ymax=MCC+MCC_sd/sqrt(n), x=xp,
                      group=interaction(reduced, weight_exp)),
                  position = position_dodge(width=.9), size=.3, width=0) +
    scale_fill_manual("Weight\nexponent", values=c("cornflowerblue", "tan1")) +
    scale_colour_manual("Number\nof drivers", values=c("black", "transparent"),
                        labels=c("30", "15")) +
    scale_alpha_manual("Number\nof drivers", values=c(1, .5),
                       labels=c("30", "15")) +
    scale_x_discrete(labels=c("20 bags", "3 bags", "3-block CV")) +
    facet_wrap(~ins) + labs(y="Average MCC ± SEM") +
    theme_minimal() +
    theme(axis.title.x = element_blank()) +
    guides(colour=guide_legend(override.aes = list(fill = "cornflowerblue"))))


## FIGURE S4
## --------------------

source_data_fig_S4 <- fread("figure_S4.csv")

(p <- source_data_fig_S4 %>%
    ggplot + geom_histogram(aes(x=value*direction, fill=value_c), bins = 50) +
    geom_vline(xintercept = 0, alpha=.5, linetype=2) +
    facet_grid(insect~meta, scales="free", as.table = TRUE) +
    scale_fill_manual("Trait value groups", values=pal) + theme_bw() +
    theme(legend.direction = "horizontal",
          legend.position = c(.8, 1.06), legend.background = element_blank()) +
    labs(x="Scaled trait values", y="Value counts",
         title="Grouping of the cross-community traits"))


## FIGURE S5
## -------------------

source_data_fig_S5 <- fread("figure_S5.csv") %>%
  mutate_at(c("size", "voltinism", "diversity"), 
            \(x) factor(x, levels=c("low", "medium", "high")))

(pA <- source_data_fig_S5  %>%
    group_by(y_, insect) %>%
    mutate(increase=mean(r>0),
           voltinism=factor(voltinism, labels=unique(paste0(voltinism, "\nvoltinism"))),
           diversity=factor(diversity, labels=unique(paste0(diversity, "\nhabitat breadth")))) %>%
    ggplot +
    geom_hline(yintercept=0) +
    geom_boxplot(aes(x=y_, y=r, fill=increase), size=.3, notch = TRUE,
                 outlier.size = .5) +
    facet_wrap(~insect) +
    scale_fill_gradientn(colors=rev(myPalette(100))) +
    scale_colour_manual(values=c("transparent", "black")) +
    scale_y_continuous(trans = pseudo_log_trans(sigma=.0005)) +
    theme_bw() + theme(axis.title.y = element_blank(), legend.key.height = unit(1.5, "cm")) +
    labs(y="Linear slope (average occupancy / year) over the 1990-2020 period") +
    scale_fill_gradient2("Proportion\nof species\nwith\nslope>0",
                         midpoint = 0.5, mid="aliceblue", high="red2", low="dodgerblue3",
                         limits=c(.05, .85)) +
    coord_flip())

(pB <- source_data_fig_S5 %>% na.omit %>%
    group_by(y_, diversity) %>%
    mutate(increase=mean(r>0),
           voltinism=factor(voltinism, labels=unique(paste0(voltinism, "\nvoltinism"))),
           diversity=factor(diversity, labels=unique(paste0(diversity, "\nhabitat breadth")))) %>%
    filter(y_=="South") %>%
    ggplot +
    geom_hline(yintercept=0) +
    geom_boxplot(aes(x=diversity, y=r, fill=increase), size=.3, notch = TRUE,
                 show.legend = FALSE, outlier.size = .5) +
    facet_grid(~y_, scales="free_x") +
    scale_colour_manual(values=c("transparent", "black")) +
    scale_y_continuous(trans = pseudo_log_trans(sigma=.0005)) +
    geom_hline(yintercept = .0003, col="dodgerblue3", linewidth=.5, linetype=2) +
    theme_bw() + theme(axis.title.x = element_blank()) +
    labs(y="Linear slope (average occupancy / year)") +
    scale_fill_gradient2("Proportion\nof\nspecies\nwith\nslope>0",
                         midpoint = 0.5, mid="aliceblue", high="red2", low="dodgerblue3",
                         limits=c(.05, .85)) )

(pC <- source_data_fig_S5 %>% na.omit %>%
    group_by(y_, voltinism) %>%
    mutate(increase=mean(r>0),
           voltinism=factor(voltinism, labels=unique(paste0(voltinism, "\nvoltinism"))),
           diversity=factor(diversity, labels=unique(paste0(diversity, "\nhabitat breadth")))) %>%
    filter(y_=="North") %>%
    ggplot +
    geom_hline(yintercept=0) +
    geom_boxplot(aes(x=voltinism, y=r, fill=increase), size=.3, notch = TRUE,
                 show.legend = FALSE, outlier.size = .5) +
    facet_grid(~y_, scales="free_x") +
    scale_colour_manual(values=c("transparent", "black")) +
    scale_y_continuous(trans = pseudo_log_trans(sigma=.0005)) +
    geom_hline(yintercept = .0003, col="dodgerblue3", linewidth=.5, linetype=2) +
    theme_bw() + theme(axis.title.x = element_blank()) +
    labs(y="") +
    scale_fill_gradient2("Proportion\nof\nspecies\nwith\nslope>0",
                         midpoint = 0.5, mid="aliceblue", high="red2", low="dodgerblue3",
                         limits=c(.05, .85)))

# ggsave("composite_figure_s5.png", height=8, width=8, units="in", dpi=300, bg="white",
#        plot= plot_grid(pA,
#                        plot_grid(pB, pC,
#                                  ncol = 2, rel_widths = c(.5, .5),
#                                  labels=c("B", "C"), label_size = 28, label_x=c(.04, .05), label_y = 1.025),
#                        labels=c("A", NULL), label_size = 28, label_x=-0.01, label_y = 1.025,
#                        nrow=2, rel_heights = c(.6, .4)))
